# Supplementary material for: Navigating the Deep Eutectic Solvent Landscape: Experimental and Machine Learning Solubility Explorations of Syringic, p-Coumaric, and Caffeic Acids
Source: Int J Mol Sci. 2025 Oct 16;26(20):10099. doi: 10.3390/ijms262010099 (PMC12564265; doi:10.3390/ijms262010099)
Supplement: Supplementary file 1 [file ijms-26-10099-s001.zip]

Archive with 3 entries (2 files):
- ijms-3916992-supplementary/
- ijms-3916992-supplementary/SM_dataset.xlsx
- ijms-3916992-supplementary/supplementary_materials.pdf
