# Supplementary material for: Navigating the Deep Eutectic Solvent Landscape: Experimental and Machine Learning Solubility Explorations of Syringic, p-Coumaric, and Caffeic Acids
Source: Int J Mol Sci. 2025 Oct 16;26(20):10099. doi: 10.3390/ijms262010099 (PMC12564265; doi:10.3390/ijms262010099)
Supplement: Supplementary file 1 [file ijms-26-10099-s001.zip › ijms-3916992-supplementary/SM_dataset.xlsx]

## Sheet: dataset
source	solute	solvent1	solvent2	solvent3	InChIKey solute	InChIKey solv1	InChIKey solv2	InChIKey solv3	T[°C]	x2*	x3*	x4*	ΔGfus[kJ/mol]	log(x1)exp	log(x_solub)	dmu	dE_tot	dE_Misfit	dE_HB	dE_vdW	mu1_sat	E1_tot_sat	E1_Misfit_sat	E1_HB_sat	E1_vdW_sat	mu_solvent	E_tot_solvent	E_Misfit_solvent	E_HB_solvent	E_vdW_solvent
1	caffeic acid	1-Propanol			QAIPRVGONGVQAS-DUXPYHPUSA-N	BDERNNFJNOPAEC-UHFFFAOYSA-N			20	1	0	0	2.07859	-2.04383	-0.671147	-3.93321	-8.50749	1.94739	-2.1554	-13.8703	-2.22634	-15.9923	3.5739	-4.78693	-27.2259	1.70687	-7.48479	1.62651	-2.63153	-13.3556
1	caffeic acid	1-Propanol			QAIPRVGONGVQAS-DUXPYHPUSA-N	BDERNNFJNOPAEC-UHFFFAOYSA-N			25	1	0	0	2.048	-1.99097	-0.661644	-3.7631	-8.44828	1.96669	-2.15133	-13.876	-1.92009	-15.8481	3.61252	-4.74397	-27.2371	1.84301	-7.39984	1.64583	-2.59264	-13.3611
1	caffeic acid	1-Propanol			QAIPRVGONGVQAS-DUXPYHPUSA-N	BDERNNFJNOPAEC-UHFFFAOYSA-N			30	1	0	0	2.01631	-1.923	-0.651785	-3.59455	-8.38706	1.98626	-2.14555	-13.8819	-1.61714	-15.702	3.65165	-4.69929	-27.249	1.97741	-7.31489	1.66539	-2.55374	-13.3671
1	caffeic acid	1-Propanol			QAIPRVGONGVQAS-DUXPYHPUSA-N	BDERNNFJNOPAEC-UHFFFAOYSA-N			35	1	0	0	1.98354	-1.86201	-0.641605	-3.4275	-8.32373	2.00611	-2.13804	-13.8882	-1.31744	-15.5538	3.69128	-4.65296	-27.2615	2.11006	-7.23007	1.68517	-2.51492	-13.3733
1	caffeic acid	1-Propanol			QAIPRVGONGVQAS-DUXPYHPUSA-N	BDERNNFJNOPAEC-UHFFFAOYSA-N			40	1	0	0	1.94971	-1.80632	-0.631156	-3.26184	-8.25814	2.02638	-2.12877	-13.8948	-1.0209	-15.4036	3.73149	-4.60506	-27.2747	2.24094	-7.14548	1.70511	-2.47629	-13.3799
1	caffeic acid	1-Propanol			QAIPRVGONGVQAS-DUXPYHPUSA-N	BDERNNFJNOPAEC-UHFFFAOYSA-N			45	1	0	0	1.91483	-1.75031	-0.620417	-3.0976	-8.19036	2.04689	-2.11765	-13.9018	-0.72753	-15.2517	3.77213	-4.55564	-27.2886	2.37007	-7.06131	1.72524	-2.43799	-13.3868
1	caffeic acid	1-Propanol			QAIPRVGONGVQAS-DUXPYHPUSA-N	BDERNNFJNOPAEC-UHFFFAOYSA-N			50	1	0	0	1.87892	-1.69186	-0.609453	-2.93466	-8.12021	2.06782	-2.10467	-13.909	-0.43722	-15.0979	3.81332	-4.50477	-27.3031	2.49744	-6.97767	1.7455	-2.4001	-13.3941
1	caffeic acid	1-Propanol			QAIPRVGONGVQAS-DUXPYHPUSA-N	BDERNNFJNOPAEC-UHFFFAOYSA-N			55	1	0	0	1.842	-1.6319	-0.598275	-2.77295	-8.04758	2.08923	-2.08982	-13.9166	-0.14992	-14.9422	3.85507	-4.45251	-27.3183	2.62303	-6.89466	1.76584	-2.36269	-13.4016
1	caffeic acid	1-Propanol			QAIPRVGONGVQAS-DUXPYHPUSA-N	BDERNNFJNOPAEC-UHFFFAOYSA-N			60	1	0	0	1.80408	-1.57889	-0.586895	-2.61246	-7.97245	2.11111	-2.07305	-13.9245	0.1344	-14.7849	3.89736	-4.39892	-27.334	2.74686	-6.81241	1.78625	-2.32587	-13.4095
1	caffeic acid	Acetone			QAIPRVGONGVQAS-DUXPYHPUSA-N	CSCPPACGZOOCGX-UHFFFAOYSA-N			20	1	0	0	2.07859	-1.47379	-0.571829	-7.04596	-10.8402	1.15917	-2.92682	-14.6177	-2.35962	-14.6655	3.59204	-3.78262	-27.1518	4.68634	-3.82532	2.43287	-0.8558	-12.5341
1	caffeic acid	Acetone			QAIPRVGONGVQAS-DUXPYHPUSA-N	CSCPPACGZOOCGX-UHFFFAOYSA-N			25	1	0	0	2.048	-1.42045	-0.565829	-6.8452	-10.7367	1.19231	-2.89721	-14.6242	-2.05086	-14.5319	3.63585	-3.75454	-27.1625	4.79434	-3.79523	2.44354	-0.85733	-12.5383
1	caffeic acid	Acetone			QAIPRVGONGVQAS-DUXPYHPUSA-N	CSCPPACGZOOCGX-UHFFFAOYSA-N			30	1	0	0	2.01631	-1.37315	-0.559547	-6.64656	-10.6321	1.22568	-2.86667	-14.631	-1.74514	-14.3981	3.67955	-3.72571	-27.1739	4.90142	-3.76598	2.45387	-0.85904	-12.5429
1	caffeic acid	Acetone			QAIPRVGONGVQAS-DUXPYHPUSA-N	CSCPPACGZOOCGX-UHFFFAOYSA-N			35	1	0	0	1.98354	-1.31695	-0.553026	-6.44997	-10.5263	1.25948	-2.83523	-14.6381	-1.44239	-14.2637	3.7233	-3.69608	-27.1858	5.00758	-3.73744	2.46382	-0.86085	-12.5477
1	caffeic acid	Acetone			QAIPRVGONGVQAS-DUXPYHPUSA-N	CSCPPACGZOOCGX-UHFFFAOYSA-N			40	1	0	0	1.94971	-1.26146	-0.546248	-6.25543	-10.4192	1.29373	-2.80291	-14.6456	-1.14262	-14.1287	3.76715	-3.66563	-27.1984	5.11281	-3.70957	2.47342	-0.86272	-12.5528
1	caffeic acid	Acetone			QAIPRVGONGVQAS-DUXPYHPUSA-N	CSCPPACGZOOCGX-UHFFFAOYSA-N			45	1	0	0	1.91483	-1.21496	-0.539232	-6.06288	-10.3108	1.32847	-2.76968	-14.6534	-0.84577	-13.9932	3.81111	-3.63436	-27.2116	5.21711	-3.68244	2.48264	-0.86468	-12.5582
1	caffeic acid	Acetone			QAIPRVGONGVQAS-DUXPYHPUSA-N	CSCPPACGZOOCGX-UHFFFAOYSA-N			50	1	0	0	1.87892	-1.17128	-0.531959	-5.87232	-10.201	1.36376	-2.73557	-14.6616	-0.55185	-13.857	3.85526	-3.60224	-27.2254	5.32047	-3.65596	2.4915	-0.86667	-12.5639
1	caffeic acid	Acetone			QAIPRVGONGVQAS-DUXPYHPUSA-N	CSCPPACGZOOCGX-UHFFFAOYSA-N			55	1	0	0	1.842	-1.13805	-0.524426	-5.68375	-10.09	1.39959	-2.70057	-14.6702	-0.26085	-13.7202	3.89959	-3.5693	-27.24	5.4229	-3.6302	2.5	-0.86873	-12.5698
1	caffeic acid	2-Propanol			QAIPRVGONGVQAS-DUXPYHPUSA-N	KFZMGEQAYNKOFK-UHFFFAOYSA-N			20	1	0	0	2.07859	-1.94615	-0.623813	-4.55281	-8.50928	1.85864	-2.02223	-14.0452	-2.28986	-15.6978	3.57861	-4.55978	-27.1593	2.26295	-7.18848	1.71997	-2.53755	-13.1141
1	caffeic acid	2-Propanol			QAIPRVGONGVQAS-DUXPYHPUSA-N	KFZMGEQAYNKOFK-UHFFFAOYSA-N			25	1	0	0	2.048	-1.88339	-0.614	-4.3842	-8.45504	1.87914	-2.02202	-14.0525	-1.98511	-15.5624	3.61864	-4.5224	-27.1736	2.39909	-7.10733	1.7395	-2.50038	-13.1211
1	caffeic acid	2-Propanol			QAIPRVGONGVQAS-DUXPYHPUSA-N	KFZMGEQAYNKOFK-UHFFFAOYSA-N			30	1	0	0	2.01631	-1.82131	-0.604037	-4.21677	-8.39873	1.89992	-2.0202	-14.06	-1.6834	-15.4253	3.65904	-4.48375	-27.1883	2.53337	-7.02656	1.75912	-2.46355	-13.1283
1	caffeic acid	2-Propanol			QAIPRVGONGVQAS-DUXPYHPUSA-N	KFZMGEQAYNKOFK-UHFFFAOYSA-N			35	1	0	0	1.98354	-1.76321	-0.593944	-4.05048	-8.3402	1.92102	-2.01668	-14.0677	-1.38467	-15.2865	3.69982	-4.44385	-27.2036	2.66581	-6.9463	1.7788	-2.42717	-13.1358
1	caffeic acid	2-Propanol			QAIPRVGONGVQAS-DUXPYHPUSA-N	KFZMGEQAYNKOFK-UHFFFAOYSA-N			40	1	0	0	1.94971	-1.70885	-0.583736	-3.8853	-8.27934	1.94248	-2.0114	-14.0757	-1.08888	-15.146	3.74098	-4.40272	-27.2193	2.79642	-6.86664	1.7985	-2.39132	-13.1436
1	caffeic acid	2-Propanol			QAIPRVGONGVQAS-DUXPYHPUSA-N	KFZMGEQAYNKOFK-UHFFFAOYSA-N			45	1	0	0	1.91483	-1.65092	-0.573439	-3.72114	-8.21603	1.96433	-2.00431	-14.0839	-0.79595	-15.0038	3.78252	-4.36039	-27.2354	2.92519	-6.78774	1.81819	-2.35608	-13.1515
1	caffeic acid	2-Propanol			QAIPRVGONGVQAS-DUXPYHPUSA-N	KFZMGEQAYNKOFK-UHFFFAOYSA-N			50	1	0	0	1.87892	-1.59912	-0.563058	-3.55798	-8.15016	1.9866	-1.99534	-14.0924	-0.50585	-14.8598	3.82445	-4.31687	-27.252	3.05213	-6.70968	1.83785	-2.32153	-13.1596
1	caffeic acid	2-Propanol			QAIPRVGONGVQAS-DUXPYHPUSA-N	KFZMGEQAYNKOFK-UHFFFAOYSA-N			55	1	0	0	1.842	-1.54745	-0.552599	-3.39578	-8.08162	2.00936	-1.98446	-14.101	-0.21853	-14.7142	3.8668	-4.27217	-27.269	3.17725	-6.63254	1.85744	-2.28771	-13.168
1	caffeic acid	2-Propanol			QAIPRVGONGVQAS-DUXPYHPUSA-N	KFZMGEQAYNKOFK-UHFFFAOYSA-N			60	1	0	0	1.80408	-1.49963	-0.542057	-3.23453	-8.01038	2.03257	-1.97159	-14.1099	0.06602	-14.5669	3.90952	-4.22629	-27.2865	3.30055	-6.55647	1.87695	-2.2547	-13.1766
1	caffeic acid	Ethanol			QAIPRVGONGVQAS-DUXPYHPUSA-N	LFQSCWFLJHTTHZ-UHFFFAOYSA-N			20	1	0	0	2.07859	-1.77989	-0.63895	-4.86258	-9.28097	2.154	-2.10829	-16.4063	-2.26954	-15.8529	3.64239	-4.78823	-27.1819	2.59304	-6.57197	1.48839	-2.67994	-10.7756
1	caffeic acid	Ethanol			QAIPRVGONGVQAS-DUXPYHPUSA-N	LFQSCWFLJHTTHZ-UHFFFAOYSA-N			25	1	0	0	2.048	-1.73447	-0.630125	-4.68896	-9.20951	2.17875	-2.10311	-16.4142	-1.9631	-15.7107	3.68391	-4.74576	-27.1954	2.72586	-6.50118	1.50516	-2.64265	-10.7812
1	caffeic acid	Ethanol			QAIPRVGONGVQAS-DUXPYHPUSA-N	LFQSCWFLJHTTHZ-UHFFFAOYSA-N			30	1	0	0	2.01631	-1.68361	-0.620978	-4.51702	-9.13632	2.20375	-2.09634	-16.4225	-1.65989	-15.5667	3.72579	-4.70165	-27.2096	2.85713	-6.43041	1.52204	-2.60531	-10.7871
1	caffeic acid	Ethanol			QAIPRVGONGVQAS-DUXPYHPUSA-N	LFQSCWFLJHTTHZ-UHFFFAOYSA-N			35	1	0	0	1.98354	-1.63695	-0.61154	-4.34669	-9.06129	2.22901	-2.08796	-16.4314	-1.35985	-15.4211	3.76804	-4.65598	-27.2246	2.98684	-6.35977	1.53903	-2.56802	-10.7933
1	caffeic acid	Ethanol			QAIPRVGONGVQAS-DUXPYHPUSA-N	LFQSCWFLJHTTHZ-UHFFFAOYSA-N			40	1	0	0	1.94971	-1.58889	-0.6018	-4.17798	-8.98449	2.25444	-2.0779	-16.4406	-1.06298	-15.2739	3.81057	-4.6088	-27.2404	3.115	-6.28938	1.55613	-2.5309	-10.7997
1	caffeic acid	Ethanol			QAIPRVGONGVQAS-DUXPYHPUSA-N	LFQSCWFLJHTTHZ-UHFFFAOYSA-N			45	1	0	0	1.91483	-1.53715	-0.59184	-4.01072	-8.90561	2.28029	-2.06618	-16.4503	-0.76915	-15.1249	3.85355	-4.56018	-27.2568	3.24157	-6.21928	1.57326	-2.494	-10.8064
1	caffeic acid	Ethanol			QAIPRVGONGVQAS-DUXPYHPUSA-N	LFQSCWFLJHTTHZ-UHFFFAOYSA-N			50	1	0	0	1.87892	-1.4916	-0.581628	-3.84495	-8.82477	2.30639	-2.05274	-16.4605	-0.47838	-14.9744	3.89684	-4.51018	-27.2738	3.36657	-6.14965	1.59045	-2.45744	-10.8134
1	caffeic acid	Ethanol			QAIPRVGONGVQAS-DUXPYHPUSA-N	LFQSCWFLJHTTHZ-UHFFFAOYSA-N			55	1	0	0	1.842	-1.45038	-0.571218	-3.68053	-8.7418	2.33286	-2.03755	-16.471	-0.19056	-14.8224	3.94052	-4.45884	-27.2916	3.48997	-6.08058	1.60766	-2.42129	-10.8206
1	caffeic acid	Ethanol			QAIPRVGONGVQAS-DUXPYHPUSA-N	LFQSCWFLJHTTHZ-UHFFFAOYSA-N			60	1	0	0	1.80408	-1.40927	-0.560596	-3.5175	-8.65668	2.35971	-2.02061	-16.4819	0.09429	-14.6688	3.98457	-4.40624	-27.3099	3.61179	-6.01214	1.62486	-2.38563	-10.828
1	caffeic acid	n-Butanol			QAIPRVGONGVQAS-DUXPYHPUSA-N	LRHPLDYGYMQRHN-UHFFFAOYSA-N			20	1	0	0	2.07859	-2.04528	-0.691009	-3.17297	-7.77922	1.70996	-2.18631	-11.333	-2.19968	-15.9974	3.53104	-4.71529	-27.2519	0.97329	-8.21813	1.82108	-2.52898	-15.9189
1	caffeic acid	n-Butanol			QAIPRVGONGVQAS-DUXPYHPUSA-N	LRHPLDYGYMQRHN-UHFFFAOYSA-N			25	1	0	0	2.048	-1.98801	-0.679939	-3.00613	-7.73528	1.72378	-2.18268	-11.3387	-1.89512	-15.8537	3.56718	-4.67166	-27.2633	1.11101	-8.1184	1.8434	-2.48898	-15.9246
1	caffeic acid	n-Butanol			QAIPRVGONGVQAS-DUXPYHPUSA-N	LRHPLDYGYMQRHN-UHFFFAOYSA-N			30	1	0	0	2.01631	-1.93592	-0.668586	-2.84052	-7.68907	1.73793	-2.17724	-11.3446	-1.59383	-15.7079	3.60392	-4.62642	-27.2753	1.24669	-8.0188	1.86599	-2.44918	-15.9307
1	caffeic acid	n-Butanol			QAIPRVGONGVQAS-DUXPYHPUSA-N	LRHPLDYGYMQRHN-UHFFFAOYSA-N			35	1	0	0	1.98354	-1.8824	-0.656989	-2.67608	-7.64048	1.75246	-2.16998	-11.3507	-1.29574	-15.5599	3.64127	-4.57968	-27.2878	1.38034	-7.91946	1.88881	-2.4097	-15.9371
1	caffeic acid	n-Butanol			QAIPRVGONGVQAS-DUXPYHPUSA-N	LRHPLDYGYMQRHN-UHFFFAOYSA-N			40	1	0	0	1.94971	-1.82798	-0.645203	-2.51271	-7.58937	1.76742	-2.16083	-11.357	-1.00077	-15.41	3.67925	-4.5315	-27.3009	1.51194	-7.82059	1.91183	-2.37067	-15.9439
1	caffeic acid	n-Butanol			QAIPRVGONGVQAS-DUXPYHPUSA-N	LRHPLDYGYMQRHN-UHFFFAOYSA-N			45	1	0	0	1.91483	-1.78225	-0.633234	-2.35038	-7.53566	1.78286	-2.14977	-11.3635	-0.70886	-15.258	3.71785	-4.48195	-27.3145	1.64152	-7.7223	1.93499	-2.33218	-15.951
1	caffeic acid	n-Butanol			QAIPRVGONGVQAS-DUXPYHPUSA-N	LRHPLDYGYMQRHN-UHFFFAOYSA-N			50	1	0	0	1.87892	-1.73095	-0.621138	-2.18898	-7.47922	1.79887	-2.13678	-11.3702	-0.41993	-15.104	3.75713	-4.43111	-27.3285	1.76905	-7.62476	1.95826	-2.29433	-15.9583
1	caffeic acid	n-Butanol			QAIPRVGONGVQAS-DUXPYHPUSA-N	LRHPLDYGYMQRHN-UHFFFAOYSA-N			55	1	0	0	1.842	-1.67923	-0.60894	-2.02845	-7.41992	1.81555	-2.12184	-11.3771	-0.1339	-14.948	3.79713	-4.37904	-27.3431	1.89455	-7.52807	1.98158	-2.2572	-15.966
1	caffeic acid	n-Butanol			QAIPRVGONGVQAS-DUXPYHPUSA-N	LRHPLDYGYMQRHN-UHFFFAOYSA-N			60	1	0	0	1.80408	-1.63395	-0.596614	-1.86882	-7.3578	1.83279	-2.10488	-11.3842	0.14922	-14.7902	3.83774	-4.32578	-27.3581	2.01804	-7.43242	2.00495	-2.2209	-15.974
2	Caffeic acid	ethyl lactate			QAIPRVGONGVQAS-DUXPYHPUSA-N	LZCLXQDLBQLTDK-UHFFFAOYSA-N			23.05	1	0	0	2.06006	-2.05061	-0.586918	-6.04528	-8.51029	0.33275	-2.53471	-6.81837	-2.14554	-15.2525	3.64721	-3.80561	-27.5586	3.89974	-6.74225	3.31446	-1.2709	-20.7402
2	Caffeic acid	ethyl lactate			QAIPRVGONGVQAS-DUXPYHPUSA-N	LZCLXQDLBQLTDK-UHFFFAOYSA-N			29.95	1	0	0	2.01663	-1.98716	-0.576735	-5.82951	-8.40463	0.36186	-2.49225	-6.82084	-1.72443	-15.0376	3.70566	-3.75144	-27.5667	4.10508	-6.633	3.3438	-1.25919	-20.7459
2	Caffeic acid	ethyl lactate			QAIPRVGONGVQAS-DUXPYHPUSA-N	LZCLXQDLBQLTDK-UHFFFAOYSA-N			39.55	1	0	0	1.9528	-1.92445	-0.561607	-5.53347	-8.25294	0.40368	-2.42944	-6.82469	-1.14838	-14.7374	3.78716	-3.67451	-27.5795	4.38509	-6.48448	3.38348	-1.24507	-20.7548
2	Caffeic acid	ethyl lactate			QAIPRVGONGVQAS-DUXPYHPUSA-N	LZCLXQDLBQLTDK-UHFFFAOYSA-N			49.85	1	0	0	1.88001	-1.84771	-0.544166	-5.22116	-8.08434	0.45032	-2.35758	-6.82941	-0.5429	-14.414	3.87498	-3.59016	-27.5952	4.67826	-6.3297	3.42466	-1.23258	-20.7658
1	caffeic acid	Methanol			QAIPRVGONGVQAS-DUXPYHPUSA-N	OKKJLVBELUTLKV-UHFFFAOYSA-N			20	1	0	0	2.07859	-1.79398	-0.663119	-5.87586	-10.1651	2.52681	-2.33948	-19.0231	-2.23711	-15.6148	3.76366	-4.89261	-27.022	3.63875	-5.4497	1.23685	-2.55313	-7.99882
1	caffeic acid	Methanol			QAIPRVGONGVQAS-DUXPYHPUSA-N	OKKJLVBELUTLKV-UHFFFAOYSA-N			25	1	0	0	2.048	-1.75007	-0.653965	-5.70151	-10.0786	2.55677	-2.32819	-19.035	-1.93057	-15.4729	3.80769	-4.84683	-27.0391	3.77094	-5.39436	1.25092	-2.51864	-8.00408
1	caffeic acid	Methanol			QAIPRVGONGVQAS-DUXPYHPUSA-N	OKKJLVBELUTLKV-UHFFFAOYSA-N			30	1	0	0	2.01631	-1.71647	-0.644483	-5.52912	-9.99062	2.58687	-2.31525	-19.0476	-1.62728	-15.3297	3.85193	-4.79933	-27.0572	3.90184	-5.33903	1.26506	-2.48408	-8.00958
1	caffeic acid	Methanol			QAIPRVGONGVQAS-DUXPYHPUSA-N	OKKJLVBELUTLKV-UHFFFAOYSA-N			35	1	0	0	1.98354	-1.66115	-0.634684	-5.35864	-9.90111	2.61709	-2.30068	-19.0609	-1.32721	-15.1849	3.89636	-4.75019	-27.0762	4.03143	-5.2838	1.27927	-2.44951	-8.01532
1	caffeic acid	Methanol			QAIPRVGONGVQAS-DUXPYHPUSA-N	OKKJLVBELUTLKV-UHFFFAOYSA-N			40	1	0	0	1.94971	-1.62379	-0.624601	-5.19001	-9.81002	2.64744	-2.28444	-19.0747	-1.0303	-15.0388	3.94097	-4.69948	-27.096	4.15971	-5.22878	1.29353	-2.41504	-8.02129
1	caffeic acid	Methanol			QAIPRVGONGVQAS-DUXPYHPUSA-N	OKKJLVBELUTLKV-UHFFFAOYSA-N			45	1	0	0	1.91483	-1.58353	-0.614244	-5.02319	-9.71734	2.67792	-2.26653	-19.0892	-0.73652	-14.8914	3.98576	-4.64729	-27.1167	4.28667	-5.17404	1.30784	-2.38076	-8.02749
1	caffeic acid	Methanol			QAIPRVGONGVQAS-DUXPYHPUSA-N	OKKJLVBELUTLKV-UHFFFAOYSA-N			50	1	0	0	1.87892	-1.54699	-0.603629	-4.85813	-9.62303	2.70853	-2.24694	-19.1044	-0.44583	-14.7427	4.0307	-4.59369	-27.1382	4.4123	-5.11968	1.32217	-2.34675	-8.0339
1	caffeic acid	Methanol			QAIPRVGONGVQAS-DUXPYHPUSA-N	OKKJLVBELUTLKV-UHFFFAOYSA-N			55	1	0	0	1.842	-1.49553	-0.592774	-4.69478	-9.52704	2.73927	-2.22567	-19.1201	-0.15818	-14.5928	4.07579	-4.53875	-27.1606	4.5366	-5.06579	1.33652	-2.31308	-8.04052
1	caffeic acid	Methanol			QAIPRVGONGVQAS-DUXPYHPUSA-N	OKKJLVBELUTLKV-UHFFFAOYSA-N			60	1	0	0	1.80408	-1.46521	-0.581683	-4.5331	-9.42936	2.77017	-2.20272	-19.1363	0.12645	-14.4418	4.12104	-4.48254	-27.1837	4.65955	-5.01244	1.35087	-2.27982	-8.04734
1	caffeic acid	Isobutanol			QAIPRVGONGVQAS-DUXPYHPUSA-N	ZXEKIIBDNHEJCQ-UHFFFAOYSA-N			20	1	0	0	2.07859	-2.32239	-0.740709	-3.48073	-8.12218	1.76524	-2.35333	-11.6792	-2.13299	-15.8854	3.53285	-4.72192	-27.145	1.34774	-7.76318	1.76761	-2.36859	-15.4658
1	caffeic acid	Isobutanol			QAIPRVGONGVQAS-DUXPYHPUSA-N	ZXEKIIBDNHEJCQ-UHFFFAOYSA-N			25	1	0	0	2.048	-2.24489	-0.727966	-3.31613	-8.07105	1.77886	-2.34497	-11.6843	-1.82957	-15.7406	3.56876	-4.67511	-27.1578	1.48656	-7.66953	1.7899	-2.33014	-15.4735
1	caffeic acid	Isobutanol			QAIPRVGONGVQAS-DUXPYHPUSA-N	ZXEKIIBDNHEJCQ-UHFFFAOYSA-N			30	1	0	0	2.01631	-2.17457	-0.714959	-3.15291	-8.01754	1.79283	-2.33482	-11.6896	-1.52947	-15.5936	3.6053	-4.62675	-27.1712	1.62344	-7.5761	1.81247	-2.29193	-15.4816
1	caffeic acid	Isobutanol			QAIPRVGONGVQAS-DUXPYHPUSA-N	ZXEKIIBDNHEJCQ-UHFFFAOYSA-N			35	1	0	0	1.98354	-2.10182	-0.701744	-2.991	-7.96157	1.80723	-2.32284	-11.6952	-1.23261	-15.4446	3.64251	-4.57692	-27.1852	1.75839	-7.48304	1.83528	-2.25408	-15.49
1	caffeic acid	Isobutanol			QAIPRVGONGVQAS-DUXPYHPUSA-N	ZXEKIIBDNHEJCQ-UHFFFAOYSA-N			40	1	0	0	1.94971	-2.03527	-0.688355	-2.83031	-7.90305	1.8221	-2.309	-11.701	-0.93891	-15.2935	3.68038	-4.52571	-27.1997	1.8914	-7.3905	1.85828	-2.21671	-15.4987
1	caffeic acid	Isobutanol			QAIPRVGONGVQAS-DUXPYHPUSA-N	ZXEKIIBDNHEJCQ-UHFFFAOYSA-N			45	1	0	0	1.91483	-1.96257	-0.67482	-2.67079	-7.84192	1.83747	-2.29331	-11.7071	-0.6483	-15.1406	3.71892	-4.47323	-27.2148	2.02249	-7.29864	1.88145	-2.17992	-15.5077
1	caffeic acid	Isobutanol			QAIPRVGONGVQAS-DUXPYHPUSA-N	ZXEKIIBDNHEJCQ-UHFFFAOYSA-N			50	1	0	0	1.87892	-1.90032	-0.661193	-2.51233	-7.77806	1.85348	-2.27575	-11.7134	-0.36068	-14.9856	3.75819	-4.41954	-27.2304	2.15165	-7.20758	1.90471	-2.14379	-15.517
1	caffeic acid	Isobutanol			QAIPRVGONGVQAS-DUXPYHPUSA-N	ZXEKIIBDNHEJCQ-UHFFFAOYSA-N			55	1	0	0	1.842	-1.84466	-0.6475	-2.35485	-7.71136	1.87019	-2.25632	-11.7199	-0.07598	-14.8288	3.79822	-4.36472	-27.2465	2.27887	-7.11744	1.92803	-2.1084	-15.5267
1	caffeic acid	Isobutanol			QAIPRVGONGVQAS-DUXPYHPUSA-N	ZXEKIIBDNHEJCQ-UHFFFAOYSA-N			60	1	0	0	1.80408	-1.77937	-0.633697	-2.19843	-7.64195	1.88746	-2.23497	-11.7266	0.20578	-14.6703	3.83888	-4.30883	-27.2632	2.40421	-7.02838	1.95142	-2.07386	-15.5366
3	caffeic acid	Ethyl acetate			QAIPRVGONGVQAS-DUXPYHPUSA-N	XEKOWRVHYACXOJ-UHFFFAOYSA-N			29.95	1	0	0	2.01663	-2.79588	-0.696985	-5.6133	-9.54539	0.66261	-2.8613	-10.2866	-1.55758	-14.2298	3.53815	-3.36394	-27.2914	4.05572	-4.68442	2.87554	-0.50264	-17.0048
3	caffeic acid	Ethyl acetate			QAIPRVGONGVQAS-DUXPYHPUSA-N	XEKOWRVHYACXOJ-UHFFFAOYSA-N			34.75	1	0	0	1.98521	-2.74473	-0.686528	-5.44118	-9.45004	0.69611	-2.82814	-10.2914	-1.26976	-14.0963	3.58249	-3.33589	-27.3019	4.17142	-4.6463	2.88638	-0.50775	-17.0105
3	caffeic acid	Ethyl acetate			QAIPRVGONGVQAS-DUXPYHPUSA-N	XEKOWRVHYACXOJ-UHFFFAOYSA-N			39.45	1	0	0	1.95348	-2.67778	-0.676101	-5.27438	-9.35566	0.72942	-2.79515	-10.2963	-0.99072	-13.9651	3.62613	-3.30795	-27.3127	4.28366	-4.60949	2.89671	-0.5128	-17.0164
3	caffeic acid	Ethyl acetate			QAIPRVGONGVQAS-DUXPYHPUSA-N	XEKOWRVHYACXOJ-UHFFFAOYSA-N			44.25	1	0	0	1.92013	-2.63827	-0.665243	-5.10582	-9.25829	0.76392	-2.76096	-10.3015	-0.70857	-13.8307	3.67091	-3.27897	-27.3241	4.39725	-4.57244	2.90699	-0.51801	-17.0227
4	Caffeic Acid	Water			QAIPRVGONGVQAS-DUXPYHPUSA-N	XLYOFNOQVPJJNP-UHFFFAOYSA-N			49.85	1	0	0	1.88001	-3.53477	-1.91226	-3.07797	-8.64465	3.79359	-2.37584	-20.9575	1.47995	-13.9884	4.40323	-5.94452	-25.3908	4.55792	-5.34379	0.60964	-3.56868	-4.43329
4	Caffeic Acid	Water			QAIPRVGONGVQAS-DUXPYHPUSA-N	XLYOFNOQVPJJNP-UHFFFAOYSA-N			39.85	1	0	0	1.95074	-3.69048	-2.06558	-3.2237	-8.85245	3.66759	-2.37828	-20.9161	1.02506	-14.3359	4.24528	-6.06243	-25.3409	4.24876	-5.48347	0.57769	-3.68415	-4.42481
4	Caffeic Acid	Water			QAIPRVGONGVQAS-DUXPYHPUSA-N	XLYOFNOQVPJJNP-UHFFFAOYSA-N			29.85	1	0	0	2.01728	-3.91017	-2.19988	-3.41483	-9.07265	3.54504	-2.37503	-20.8984	0.52068	-14.6966	4.09382	-6.17415	-25.3179	3.93551	-5.62398	0.54878	-3.79912	-4.41955
4	Caffeic Acid	Water			QAIPRVGONGVQAS-DUXPYHPUSA-N	XLYOFNOQVPJJNP-UHFFFAOYSA-N			24.85	1	0	0	2.04894	-4.00884	-2.26226	-3.52334	-9.18462	3.48545	-2.37191	-20.895	0.25387	-14.8788	4.02061	-6.22835	-25.3126	3.77721	-5.6942	0.53516	-3.85644	-4.41766
4	Caffeic Acid	Water			QAIPRVGONGVQAS-DUXPYHPUSA-N	XLYOFNOQVPJJNP-UHFFFAOYSA-N			14.85	1	0	0	2.10894	-4.25969	-2.38006	-3.7618	-9.40959	3.3698	-2.36344	-20.8955	-0.30467	-15.2436	3.87907	-6.33401	-25.3104	3.45713	-5.83401	0.50927	-3.97057	-4.41487
5	Ferulic acid	ethanol			KSEBMYQBYZTDHS-HWKANZROSA-N	LFQSCWFLJHTTHZ-UHFFFAOYSA-N			19.85	1	0	0	2.24568	-1.63078	-1.28491	-3.33974	-6.74427	2.6083	-0.92438	-18.4111	-0.61476	-12.2745	4.17565	-3.15283	-28.9161	2.72498	-5.53021	1.56735	-2.22845	-10.505
5	Ferulic acid	ethanol			KSEBMYQBYZTDHS-HWKANZROSA-N	LFQSCWFLJHTTHZ-UHFFFAOYSA-N			24.85	1	0	0	2.19183	-1.58503	-1.23395	-3.21006	-6.70753	2.62415	-0.92359	-18.4326	-0.34857	-12.1874	4.20481	-3.12135	-28.9489	2.86149	-5.47985	1.58066	-2.19776	-10.5163
5	Ferulic acid	ethanol			KSEBMYQBYZTDHS-HWKANZROSA-N	LFQSCWFLJHTTHZ-UHFFFAOYSA-N			29.85	1	0	0	2.13646	-1.53462	-1.18348	-3.08238	-6.6717	2.63995	-0.92178	-18.4562	-0.08562	-12.1009	4.23425	-3.08783	-28.985	2.99676	-5.42918	1.5943	-2.16605	-10.5287
5	Ferulic acid	ethanol			KSEBMYQBYZTDHS-HWKANZROSA-N	LFQSCWFLJHTTHZ-UHFFFAOYSA-N			34.85	1	0	0	2.07957	-1.51286	-1.13359	-2.95647	-6.63669	2.65569	-0.91883	-18.4819	0.17429	-12.015	4.264	-3.05225	-29.0242	3.13076	-5.37833	1.60831	-2.13342	-10.5423
5	Ferulic acid	ethanol			KSEBMYQBYZTDHS-HWKANZROSA-N	LFQSCWFLJHTTHZ-UHFFFAOYSA-N			39.85	1	0	0	2.02121	-1.45469	-1.08437	-2.83214	-6.60233	2.67143	-0.91463	-18.5097	0.43132	-11.9297	4.29411	-3.01459	-29.0666	3.26346	-5.32738	1.62268	-2.09996	-10.5569
5	Ferulic acid	ethanol			KSEBMYQBYZTDHS-HWKANZROSA-N	LFQSCWFLJHTTHZ-UHFFFAOYSA-N			44.85	1	0	0	1.96138	-1.39254	-1.03588	-2.70917	-6.56844	2.68719	-0.9091	-18.5397	0.68566	-11.8449	4.32461	-2.97486	-29.1123	3.39483	-5.27643	1.63742	-2.06576	-10.5727
5	Ferulic acid	ethanol			KSEBMYQBYZTDHS-HWKANZROSA-N	LFQSCWFLJHTTHZ-UHFFFAOYSA-N			49.85	1	0	0	1.90012	-1.34679	-0.988193	-2.58734	-6.53479	2.70301	-0.90211	-18.5717	0.93748	-11.7604	4.35554	-2.93307	-29.1612	3.52482	-5.22558	1.65253	-2.03096	-10.5895
5	Ferulic acid	ethanol			KSEBMYQBYZTDHS-HWKANZROSA-N	LFQSCWFLJHTTHZ-UHFFFAOYSA-N			54.85	1	0	0	1.83744	-1.3098	-0.941377	-2.46645	-6.50111	2.71892	-0.89356	-18.6057	1.18695	-11.676	4.38692	-2.88923	-29.2132	3.6534	-5.17493	1.668	-1.99567	-10.6075
5	Ferulic acid	ethanol			KSEBMYQBYZTDHS-HWKANZROSA-N	LFQSCWFLJHTTHZ-UHFFFAOYSA-N			59.85	1	0	0	1.77336	-1.23657	-0.895475	-2.34627	-6.46708	2.73497	-0.88337	-18.6417	1.43423	-11.5916	4.41879	-2.8434	-29.2681	3.7805	-5.12456	1.68382	-1.96003	-10.6264
6	Ferulic acid	ethanol			KSEBMYQBYZTDHS-HWKANZROSA-N	LFQSCWFLJHTTHZ-UHFFFAOYSA-N			25.05	1	0	0	2.18965	-1.57212	-1.23192	-3.20492	-6.70608	2.62479	-0.92354	-18.4335	-0.33799	-12.1839	4.20598	-3.12005	-28.9503	2.86693	-5.47782	1.58119	-2.19651	-10.5168
6	Ferulic acid	ethanol			KSEBMYQBYZTDHS-HWKANZROSA-N	LFQSCWFLJHTTHZ-UHFFFAOYSA-N			40.05	1	0	0	2.01884	-1.39799	-1.08241	-2.8272	-6.60096	2.67206	-0.91445	-18.5109	0.44154	-11.9263	4.29532	-3.01305	-29.0684	3.26874	-5.32534	1.62326	-2.0986	-10.5575
6	Ferulic acid	ethanol			KSEBMYQBYZTDHS-HWKANZROSA-N	LFQSCWFLJHTTHZ-UHFFFAOYSA-N			25.05	1	0	0	2.18965	-1.61798	-1.23192	-3.20492	-6.70608	2.62479	-0.92354	-18.4335	-0.33799	-12.1839	4.20598	-3.12005	-28.9503	2.86693	-5.47782	1.58119	-2.19651	-10.5168
7	Ferulic acid	ethanol			KSEBMYQBYZTDHS-HWKANZROSA-N	LFQSCWFLJHTTHZ-UHFFFAOYSA-N			30.05	1	0	0	2.13421	-1.59517	-1.18147	-3.07731	-6.67029	2.64057	-0.92169	-18.4572	-0.07516	-12.0974	4.23543	-3.08645	-28.9865	3.00215	-5.42715	1.59486	-2.16476	-10.5293
7	Ferulic acid	ethanol			KSEBMYQBYZTDHS-HWKANZROSA-N	LFQSCWFLJHTTHZ-UHFFFAOYSA-N			35.05	1	0	0	2.07727	-1.56864	-1.13161	-2.95148	-6.63531	2.65632	-0.91868	-18.483	0.18462	-12.0116	4.2652	-3.05078	-29.0258	3.1361	-5.37629	1.60888	-2.1321	-10.5428
6	Ferulic acid	ethanol			KSEBMYQBYZTDHS-HWKANZROSA-N	LFQSCWFLJHTTHZ-UHFFFAOYSA-N			40.05	1	0	0	2.01884	-1.54061	-1.08241	-2.8272	-6.60096	2.67206	-0.91445	-18.5109	0.44154	-11.9263	4.29532	-3.01305	-29.0684	3.26874	-5.32534	1.62326	-2.0986	-10.5575
7	Ferulic acid	ethanol			KSEBMYQBYZTDHS-HWKANZROSA-N	LFQSCWFLJHTTHZ-UHFFFAOYSA-N			45.05	1	0	0	1.95896	-1.51145	-1.03395	-2.70428	-6.56709	2.68782	-0.90885	-18.5409	0.69578	-11.8415	4.32584	-2.97323	-29.1142	3.40006	-5.2744	1.63802	-2.06438	-10.5733
2	Ferulic acid	ethyl lactate			KSEBMYQBYZTDHS-HWKANZROSA-N	LZCLXQDLBQLTDK-UHFFFAOYSA-N			23.05	1	0	0	2.21139	-1.55752	-1.07259	-4.70701	-6.96031	0.74064	-1.47769	-9.28349	-0.68761	-12.3592	4.19619	-2.15698	-29.7839	4.0194	-5.39894	3.45555	-0.67929	-20.5004
2	Ferulic acid	ethyl lactate			KSEBMYQBYZTDHS-HWKANZROSA-N	LZCLXQDLBQLTDK-UHFFFAOYSA-N			29.95	1	0	0	2.13533	-1.45717	-1.01754	-4.53779	-6.86776	0.76514	-1.44444	-9.28817	-0.30924	-12.1811	4.246	-2.11521	-29.8014	4.22855	-5.31333	3.48086	-0.67077	-20.5133
2	Ferulic acid	ethyl lactate			KSEBMYQBYZTDHS-HWKANZROSA-N	LZCLXQDLBQLTDK-UHFFFAOYSA-N			39.55	1	0	0	2.02475	-1.36856	-0.94289	-4.30468	-6.73572	0.79988	-1.3953	-9.29606	0.20926	-11.9373	4.31438	-2.05818	-29.8296	4.51394	-5.20161	3.5145	-0.66288	-20.5336
2	Ferulic acid	ethyl lactate			KSEBMYQBYZTDHS-HWKANZROSA-N	LZCLXQDLBQLTDK-UHFFFAOYSA-N			49.85	1	0	0	1.90012	-1.27901	-0.865087	-4.05746	-6.59022	0.83795	-1.33916	-9.30641	0.75545	-11.682	4.38657	-1.99862	-29.8651	4.81291	-5.09174	3.54862	-0.65946	-20.5587
2	Ferulic acid	ethyl lactate			KSEBMYQBYZTDHS-HWKANZROSA-N	LZCLXQDLBQLTDK-UHFFFAOYSA-N			60.15	1	0	0	1.76948	-1.21183	-0.789412	-3.81299	-6.44109	0.87693	-1.27983	-9.31891	1.29133	-11.4338	4.45767	-1.94098	-29.9066	5.10432	-4.99271	3.58074	-0.66115	-20.5877
5	Ferulic acid	water			KSEBMYQBYZTDHS-HWKANZROSA-N	XLYOFNOQVPJJNP-UHFFFAOYSA-N			19.85	1	0	0	2.24568	-4.33724	-4.04253	-0.53347	-6.99536	3.89995	-1.22691	-23.2071	3.08394	-12.7485	4.41803	-5.14401	-27.6106	3.61741	-5.75311	0.51808	-3.9171	-4.40351
5	Ferulic acid	water			KSEBMYQBYZTDHS-HWKANZROSA-N	XLYOFNOQVPJJNP-UHFFFAOYSA-N			24.85	1	0	0	2.19183	-4.3098	-3.96885	-0.39451	-6.83814	3.9779	-1.21752	-23.1925	3.38225	-12.5201	4.50837	-5.07814	-27.5957	3.77676	-5.68193	0.53047	-3.86062	-4.40322
5	Ferulic acid	water			KSEBMYQBYZTDHS-HWKANZROSA-N	XLYOFNOQVPJJNP-UHFFFAOYSA-N			29.85	1	0	0	2.13646	-4.20761	-3.89447	-0.26027	-6.67883	4.05832	-1.20872	-23.1779	3.67464	-12.2892	4.60146	-5.01285	-27.5809	3.93491	-5.61042	0.54314	-3.80413	-4.40293
5	Ferulic acid	water			KSEBMYQBYZTDHS-HWKANZROSA-N	XLYOFNOQVPJJNP-UHFFFAOYSA-N			34.85	1	0	0	2.07957	-4.10237	-3.8194	-0.1308	-6.51735	4.14123	-1.20043	-23.1634	3.96109	-12.056	4.69736	-4.94814	-27.5661	4.09189	-5.53863	0.55613	-3.74771	-4.40266
5	Ferulic acid	water			KSEBMYQBYZTDHS-HWKANZROSA-N	XLYOFNOQVPJJNP-UHFFFAOYSA-N			39.85	1	0	0	2.02121	-3.94692	-3.74366	-0.00609	-6.35363	4.22667	-1.19257	-23.1491	4.2416	-11.8203	4.79612	-4.88401	-27.5514	4.24769	-5.46664	0.56945	-3.69144	-4.40239
5	Ferulic acid	water			KSEBMYQBYZTDHS-HWKANZROSA-N	XLYOFNOQVPJJNP-UHFFFAOYSA-N			44.85	1	0	0	1.96138	-3.86967	-3.66724	0.1138	-6.18766	4.31464	-1.18507	-23.1348	4.51615	-11.5822	4.89775	-4.82045	-27.537	4.40235	-5.39449	0.58311	-3.63538	-4.40213
5	Ferulic acid	water			KSEBMYQBYZTDHS-HWKANZROSA-N	XLYOFNOQVPJJNP-UHFFFAOYSA-N			49.85	1	0	0	1.90012	-3.767	-3.59014	0.22882	-6.01947	4.40505	-1.17785	-23.1208	4.7847	-11.3417	5.0022	-4.75745	-27.5227	4.55588	-5.32224	0.59715	-3.5796	-4.40189
5	Ferulic acid	water			KSEBMYQBYZTDHS-HWKANZROSA-N	XLYOFNOQVPJJNP-UHFFFAOYSA-N			54.85	1	0	0	1.83744	-3.65758	-3.51234	0.33892	-5.84912	4.49784	-1.17086	-23.1071	5.04721	-11.0991	5.10941	-4.69501	-27.5087	4.70829	-5.24994	0.61157	-3.52415	-4.40166
5	Ferulic acid	water			KSEBMYQBYZTDHS-HWKANZROSA-N	XLYOFNOQVPJJNP-UHFFFAOYSA-N			59.85	1	0	0	1.77336	-3.56864	-3.43382	0.44402	-5.67672	4.5929	-1.16404	-23.0936	5.30361	-10.8544	5.2193	-4.63313	-27.4951	4.85959	-5.17763	0.6264	-3.46909	-4.40147
6	Ferulic acid	water			KSEBMYQBYZTDHS-HWKANZROSA-N	XLYOFNOQVPJJNP-UHFFFAOYSA-N			25.05	1	0	0	2.18965	-4.25444	-3.96589	-0.38905	-6.8318	3.98107	-1.21715	-23.1919	3.39406	-12.5109	4.51204	-5.07551	-27.5951	3.78311	-5.67908	0.53097	-3.85836	-4.40321
6	Ferulic acid	water			KSEBMYQBYZTDHS-HWKANZROSA-N	XLYOFNOQVPJJNP-UHFFFAOYSA-N			40.05	1	0	0	2.01884	-3.93225	-3.74062	-0.0012	-6.34704	4.23014	-1.19226	-23.1485	4.2527	-11.8108	4.80013	-4.88145	-27.5509	4.2539	-5.46375	0.56999	-3.68919	-4.40237
6	Ferulic acid	water			KSEBMYQBYZTDHS-HWKANZROSA-N	XLYOFNOQVPJJNP-UHFFFAOYSA-N			25.05	1	0	0	2.18965	-4.31247	-3.96589	-0.38905	-6.8318	3.98107	-1.21715	-23.1919	3.39406	-12.5109	4.51204	-5.07551	-27.5951	3.78311	-5.67908	0.53097	-3.85836	-4.40321
8	Ferulic acid	water			KSEBMYQBYZTDHS-HWKANZROSA-N	XLYOFNOQVPJJNP-UHFFFAOYSA-N			30.05	1	0	0	2.13421	-4.20621	-3.89148	-0.255	-6.67242	4.06158	-1.20838	-23.1773	3.68621	-12.28	4.60524	-5.01025	-27.5803	3.94121	-5.60755	0.54366	-3.80187	-4.40292
8	Ferulic acid	water			KSEBMYQBYZTDHS-HWKANZROSA-N	XLYOFNOQVPJJNP-UHFFFAOYSA-N			35.05	1	0	0	2.07727	-4.09151	-3.81639	-0.12572	-6.51084	4.1446	-1.2001	-23.1629	3.97242	-12.0466	4.70126	-4.94556	-27.5655	4.09814	-5.53576	0.55666	-3.74546	-4.40264
6	Ferulic acid	water			KSEBMYQBYZTDHS-HWKANZROSA-N	XLYOFNOQVPJJNP-UHFFFAOYSA-N			40.05	1	0	0	2.01884	-3.95468	-3.74062	-0.0012	-6.34704	4.23014	-1.19226	-23.1485	4.2527	-11.8108	4.80013	-4.88145	-27.5509	4.2539	-5.46375	0.56999	-3.68919	-4.40237
8	Ferulic acid	water			KSEBMYQBYZTDHS-HWKANZROSA-N	XLYOFNOQVPJJNP-UHFFFAOYSA-N			45.05	1	0	0	1.95896	-3.86012	-3.66417	0.1185	-6.18098	4.3182	-1.18478	-23.1343	4.52701	-11.5726	4.90187	-4.81792	-27.5364	4.40851	-5.3916	0.58367	-3.63314	-4.40212
6	Ferulic acid	water			KSEBMYQBYZTDHS-HWKANZROSA-N	XLYOFNOQVPJJNP-UHFFFAOYSA-N			25.05	1	0	0	2.18965	-4.31069	-3.96589	-0.38905	-6.8318	3.98107	-1.21715	-23.1919	3.39406	-12.5109	4.51204	-5.07551	-27.5951	3.78311	-5.67908	0.53097	-3.85836	-4.40321
8	Ferulic acid	water			KSEBMYQBYZTDHS-HWKANZROSA-N	XLYOFNOQVPJJNP-UHFFFAOYSA-N			30.05	1	0	0	2.13421	-4.20412	-3.89148	-0.255	-6.67242	4.06158	-1.20838	-23.1773	3.68621	-12.28	4.60524	-5.01025	-27.5803	3.94121	-5.60755	0.54366	-3.80187	-4.40292
8	Ferulic acid	water			KSEBMYQBYZTDHS-HWKANZROSA-N	XLYOFNOQVPJJNP-UHFFFAOYSA-N			35.05	1	0	0	2.07727	-4.09313	-3.81639	-0.12572	-6.51084	4.1446	-1.2001	-23.1629	3.97242	-12.0466	4.70126	-4.94556	-27.5655	4.09814	-5.53576	0.55666	-3.74546	-4.40264
6	Ferulic acid	water			KSEBMYQBYZTDHS-HWKANZROSA-N	XLYOFNOQVPJJNP-UHFFFAOYSA-N			40.05	1	0	0	2.01884	-3.96257	-3.74062	-0.0012	-6.34704	4.23014	-1.19226	-23.1485	4.2527	-11.8108	4.80013	-4.88145	-27.5509	4.2539	-5.46375	0.56999	-3.68919	-4.40237
8	Ferulic acid	water			KSEBMYQBYZTDHS-HWKANZROSA-N	XLYOFNOQVPJJNP-UHFFFAOYSA-N			45.05	1	0	0	1.95896	-3.86646	-3.66417	0.1185	-6.18098	4.3182	-1.18478	-23.1343	4.52701	-11.5726	4.90187	-4.81792	-27.5364	4.40851	-5.3916	0.58367	-3.63314	-4.40212
5	Ferulic acid	water			KSEBMYQBYZTDHS-HWKANZROSA-N	XLYOFNOQVPJJNP-UHFFFAOYSA-N			49.85	1	0	0	1.90012	-3.69221	-3.59014	0.22882	-6.01947	4.40505	-1.17785	-23.1208	4.7847	-11.3417	5.0022	-4.75745	-27.5227	4.55588	-5.32224	0.59715	-3.5796	-4.40189
5	Ferulic acid	water			KSEBMYQBYZTDHS-HWKANZROSA-N	XLYOFNOQVPJJNP-UHFFFAOYSA-N			39.85	1	0	0	2.02121	-3.78713	-3.74366	-0.00609	-6.35363	4.22667	-1.19257	-23.1491	4.2416	-11.8203	4.79612	-4.88401	-27.5514	4.24769	-5.46664	0.56945	-3.69144	-4.40239
5	Ferulic acid	water			KSEBMYQBYZTDHS-HWKANZROSA-N	XLYOFNOQVPJJNP-UHFFFAOYSA-N			29.85	1	0	0	2.13646	-4.06882	-3.89447	-0.26027	-6.67883	4.05832	-1.20872	-23.1779	3.67464	-12.2892	4.60146	-5.01285	-27.5809	3.93491	-5.61042	0.54314	-3.80413	-4.40293
5	Ferulic acid	water			KSEBMYQBYZTDHS-HWKANZROSA-N	XLYOFNOQVPJJNP-UHFFFAOYSA-N			24.85	1	0	0	2.19183	-4.14051	-3.96885	-0.39451	-6.83814	3.9779	-1.21752	-23.1925	3.38225	-12.5201	4.50837	-5.07814	-27.5957	3.77676	-5.68193	0.53047	-3.86062	-4.40322
4	Ferulic acid	water			KSEBMYQBYZTDHS-HWKANZROSA-N	XLYOFNOQVPJJNP-UHFFFAOYSA-N			14.85	1	0	0	2.29796	-4.27672	-4.1155	-0.67716	-7.15063	3.82439	-1.237	-23.2217	2.7797	-12.9745	4.33035	-5.21048	-27.6255	3.45686	-5.82388	0.50596	-3.97348	-4.4038
8	Ferulic acid	isopropanol			KSEBMYQBYZTDHS-HWKANZROSA-N	KFZMGEQAYNKOFK-UHFFFAOYSA-N			25.05	1	0	0	2.18965	-1.71444	-1.31117	-2.74269	-5.93868	2.43603	-0.93784	-16.141	-0.22981	-11.9512	4.21733	-2.94859	-28.9487	2.51288	-6.01254	1.7813	-2.01075	-12.8077
8	Ferulic acid	isopropanol			KSEBMYQBYZTDHS-HWKANZROSA-N	KFZMGEQAYNKOFK-UHFFFAOYSA-N			30.05	1	0	0	2.13421	-1.68613	-1.25288	-2.62812	-5.91978	2.44271	-0.93821	-16.1577	0.02395	-11.8657	4.24074	-2.91444	-28.9778	2.65207	-5.94591	1.79803	-1.97623	-12.8201
8	Ferulic acid	isopropanol			KSEBMYQBYZTDHS-HWKANZROSA-N	KFZMGEQAYNKOFK-UHFFFAOYSA-N			35.05	1	0	0	2.07727	-1.6517	-1.19521	-2.51547	-5.90197	2.44903	-0.93755	-16.1765	0.27435	-11.7819	4.26431	-2.87895	-29.0104	2.78982	-5.87994	1.81528	-1.9414	-12.834
8	Ferulic acid	isopropanol			KSEBMYQBYZTDHS-HWKANZROSA-N	KFZMGEQAYNKOFK-UHFFFAOYSA-N			40.05	1	0	0	2.01884	-1.62525	-1.13832	-2.4044	-5.88508	2.45504	-0.93572	-16.1974	0.5217	-11.6999	4.28813	-2.84211	-29.0467	2.9261	-5.81484	1.83309	-1.90639	-12.8494
8	Ferulic acid	isopropanol			KSEBMYQBYZTDHS-HWKANZROSA-N	KFZMGEQAYNKOFK-UHFFFAOYSA-N			45.05	1	0	0	1.95896	-1.58838	-1.08237	-2.29461	-5.86883	2.46084	-0.93253	-16.2204	0.76629	-11.6197	4.31229	-2.8039	-29.0868	3.0609	-5.75083	1.85145	-1.87137	-12.8664
8	Ferulic acid	isopropanol			KSEBMYQBYZTDHS-HWKANZROSA-N	KFZMGEQAYNKOFK-UHFFFAOYSA-N			25.05	1	0	0	2.18965	-1.70997	-1.31117	-2.74269	-5.93868	2.43603	-0.93784	-16.141	-0.22981	-11.9512	4.21733	-2.94859	-28.9487	2.51288	-6.01254	1.7813	-2.01075	-12.8077
8	Ferulic acid	isopropanol			KSEBMYQBYZTDHS-HWKANZROSA-N	KFZMGEQAYNKOFK-UHFFFAOYSA-N			30.05	1	0	0	2.13421	-1.68403	-1.25288	-2.62812	-5.91978	2.44271	-0.93821	-16.1577	0.02395	-11.8657	4.24074	-2.91444	-28.9778	2.65207	-5.94591	1.79803	-1.97623	-12.8201
8	Ferulic acid	isopropanol			KSEBMYQBYZTDHS-HWKANZROSA-N	KFZMGEQAYNKOFK-UHFFFAOYSA-N			35.05	1	0	0	2.07727	-1.65365	-1.19521	-2.51547	-5.90197	2.44903	-0.93755	-16.1765	0.27435	-11.7819	4.26431	-2.87895	-29.0104	2.78982	-5.87994	1.81528	-1.9414	-12.834
8	Ferulic acid	isopropanol			KSEBMYQBYZTDHS-HWKANZROSA-N	KFZMGEQAYNKOFK-UHFFFAOYSA-N			40.05	1	0	0	2.01884	-1.62525	-1.13832	-2.4044	-5.88508	2.45504	-0.93572	-16.1974	0.5217	-11.6999	4.28813	-2.84211	-29.0467	2.9261	-5.81484	1.83309	-1.90639	-12.8494
8	Ferulic acid	isopropanol			KSEBMYQBYZTDHS-HWKANZROSA-N	KFZMGEQAYNKOFK-UHFFFAOYSA-N			45.05	1	0	0	1.95896	-1.59346	-1.08237	-2.29461	-5.86883	2.46084	-0.93253	-16.2204	0.76629	-11.6197	4.31229	-2.8039	-29.0868	3.0609	-5.75083	1.85145	-1.87137	-12.8664
8	ferulic acid	2-propanol			KSEBMYQBYZTDHS-HWKANZROSA-N	KFZMGEQAYNKOFK-UHFFFAOYSA-N			25.05	1	0	0	2.18965	-1.72519	-1.31117	-2.74269	-5.93868	2.43603	-0.93784	-16.141	-0.22981	-11.9512	4.21733	-2.94859	-28.9487	2.51288	-6.01254	1.7813	-2.01075	-12.8077
8	ferulic acid	2-propanol			KSEBMYQBYZTDHS-HWKANZROSA-N	KFZMGEQAYNKOFK-UHFFFAOYSA-N			40.05	1	0	0	2.01884	-1.52595	-1.13832	-2.4044	-5.88508	2.45504	-0.93572	-16.1974	0.5217	-11.6999	4.28813	-2.84211	-29.0467	2.9261	-5.81484	1.83309	-1.90639	-12.8494
7	Ferulic acid	1-Butanol			KSEBMYQBYZTDHS-HWKANZROSA-N	LRHPLDYGYMQRHN-UHFFFAOYSA-N			25.05	1	0	0	2.18965	-1.79317	-1.47683	-1.18189	-5.23305	2.39235	-0.90558	-13.6305	-0.00367	-12.4669	4.20305	-2.98404	-29.2806	1.17822	-7.23381	1.8107	-2.07846	-15.6501
7	Ferulic acid	1-Butanol			KSEBMYQBYZTDHS-HWKANZROSA-N	LRHPLDYGYMQRHN-UHFFFAOYSA-N			30.05	1	0	0	2.13421	-1.75203	-1.41249	-1.07155	-5.21677	2.39196	-0.91024	-13.6384	0.24548	-12.3595	4.22186	-2.95063	-29.2958	1.31703	-7.14276	1.8299	-2.04039	-15.6574
7	Ferulic acid	1-Butanol			KSEBMYQBYZTDHS-HWKANZROSA-N	LRHPLDYGYMQRHN-UHFFFAOYSA-N			35.05	1	0	0	2.07727	-1.70997	-1.34831	-0.96386	-5.20153	2.39042	-0.91383	-13.6474	0.49035	-12.2532	4.24036	-2.91566	-29.3134	1.45421	-7.05165	1.84994	-2.00183	-15.6659
7	Ferulic acid	1-Butanol			KSEBMYQBYZTDHS-HWKANZROSA-N	LRHPLDYGYMQRHN-UHFFFAOYSA-N			40.05	1	0	0	2.01884	-1.67162	-1.28443	-0.85857	-5.18724	2.38775	-0.91621	-13.6578	0.73119	-12.1481	4.25863	-2.87914	-29.3337	1.58976	-6.96082	1.87088	-1.96293	-15.6759
7	Ferulic acid	1-Butanol			KSEBMYQBYZTDHS-HWKANZROSA-N	LRHPLDYGYMQRHN-UHFFFAOYSA-N			45.05	1	0	0	1.95896	-1.62342	-1.22102	-0.75543	-5.17379	2.38403	-0.91714	-13.6696	0.96826	-12.0443	4.27681	-2.84103	-29.3571	1.72369	-6.87056	1.89278	-1.92389	-15.6875
7	Ferulic acid	2-Butanol			KSEBMYQBYZTDHS-HWKANZROSA-N	BTANRVKWQNVYAZ-UHFFFAOYSA-N			25.05	1	0	0	2.18965	-1.77469	-1.49286	-1.45377	-5.26047	2.4022	-0.98507	-13.8757	0.0182	-12.2372	4.21664	-2.90164	-29.1864	1.47197	-6.97677	1.81444	-1.91657	-15.3107
7	Ferulic acid	2-Butanol			KSEBMYQBYZTDHS-HWKANZROSA-N	BTANRVKWQNVYAZ-UHFFFAOYSA-N			30.05	1	0	0	2.13421	-1.73755	-1.42426	-1.34962	-5.24787	2.40108	-0.98823	-13.8834	0.26182	-12.1335	4.23572	-2.86537	-29.2024	1.61144	-6.88564	1.83464	-1.87714	-15.3191
7	Ferulic acid	2-Butanol			KSEBMYQBYZTDHS-HWKANZROSA-N	BTANRVKWQNVYAZ-UHFFFAOYSA-N			35.05	1	0	0	2.07727	-1.6968	-1.35615	-1.24786	-5.23644	2.39881	-0.99044	-13.8924	0.50141	-12.0316	4.25444	-2.82812	-29.2213	1.74927	-6.79519	1.85563	-1.83768	-15.3289
7	Ferulic acid	2-Butanol			KSEBMYQBYZTDHS-HWKANZROSA-N	BTANRVKWQNVYAZ-UHFFFAOYSA-N			40.05	1	0	0	2.01884	-1.65758	-1.28864	-1.14824	-5.22614	2.39543	-0.99149	-13.9031	0.73722	-11.9319	4.27288	-2.78987	-29.2434	1.88546	-6.70577	1.87745	-1.79838	-15.3403
7	Ferulic acid	2-Butanol			KSEBMYQBYZTDHS-HWKANZROSA-N	BTANRVKWQNVYAZ-UHFFFAOYSA-N			45.05	1	0	0	1.95896	-1.6073	-1.2219	-1.05051	-5.21681	2.39099	-0.99114	-13.9154	0.96955	-11.8346	4.29114	-2.75059	-29.2689	2.02006	-6.61775	1.90015	-1.75945	-15.3535
7	Ferulic acid	DMSO			KSEBMYQBYZTDHS-HWKANZROSA-N	IAZDPXIOMUYVGZ-UHFFFAOYSA-N			25.05	1	0	0	2.18965	-1.27901	-0.425918	-6.29717	-7.61122	1.44856	-1.47236	-15.9292	-1.43824	-13.6825	4.61942	-3.19147	-30.6669	4.85893	-6.07126	3.17086	-1.71911	-14.7377
7	Ferulic acid	DMSO			KSEBMYQBYZTDHS-HWKANZROSA-N	IAZDPXIOMUYVGZ-UHFFFAOYSA-N			30.05	1	0	0	2.13421	-1.25885	-0.421455	-6.1099	-7.51943	1.47288	-1.43956	-15.9284	-1.13003	-13.5459	4.65667	-3.15951	-30.6674	4.97987	-6.02648	3.18379	-1.71995	-14.739
7	Ferulic acid	DMSO			KSEBMYQBYZTDHS-HWKANZROSA-N	IAZDPXIOMUYVGZ-UHFFFAOYSA-N			35.05	1	0	0	2.07727	-1.23657	-0.41667	-5.92306	-7.42481	1.49738	-1.4047	-15.9278	-0.82404	-13.4084	4.69329	-3.12622	-30.6682	5.09902	-5.98357	3.19591	-1.72152	-14.7404
7	Ferulic acid	DMSO			KSEBMYQBYZTDHS-HWKANZROSA-N	IAZDPXIOMUYVGZ-UHFFFAOYSA-N			40.05	1	0	0	2.01884	-1.21325	-0.41156	-5.73663	-7.32731	1.52206	-1.36777	-15.9275	-0.52028	-13.2699	4.72929	-3.09161	-30.6694	5.21635	-5.94257	3.20723	-1.72384	-14.7419
7	Ferulic acid	DMSO			KSEBMYQBYZTDHS-HWKANZROSA-N	IAZDPXIOMUYVGZ-UHFFFAOYSA-N			45.05	1	0	0	1.95896	-1.1891	-0.406107	-5.5506	-7.22694	1.54692	-1.32875	-15.9273	-0.21876	-13.1304	4.76466	-3.05566	-30.6709	5.33184	-5.90349	3.21774	-1.72691	-14.7437
7	Ferulic acid	ethyl acetate			KSEBMYQBYZTDHS-HWKANZROSA-N	XEKOWRVHYACXOJ-UHFFFAOYSA-N			25.05	1	0	0	2.18965	-1.88606	-1.12262	-4.50544	-7.62301	1.06322	-1.58262	-12.6944	-0.48719	-11.4625	4.07472	-1.69365	-29.511	4.01825	-3.83948	3.0115	-0.11103	-16.8165
7	Ferulic acid	ethyl acetate			KSEBMYQBYZTDHS-HWKANZROSA-N	XEKOWRVHYACXOJ-UHFFFAOYSA-N			30.05	1	0	0	2.13421	-1.84466	-1.07868	-4.36038	-7.5509	1.09008	-1.56169	-12.703	-0.21784	-11.365	4.11035	-1.68228	-29.5303	4.14254	-3.81412	3.02027	-0.12059	-16.8273
7	Ferulic acid	ethyl acetate			KSEBMYQBYZTDHS-HWKANZROSA-N	XEKOWRVHYACXOJ-UHFFFAOYSA-N			35.05	1	0	0	2.07727	-1.7986	-1.03575	-4.21626	-7.47845	1.11744	-1.54065	-12.7123	0.04938	-11.2691	4.14603	-1.67126	-29.5512	4.26564	-3.79061	3.02859	-0.13061	-16.8389
7	Ferulic acid	ethyl acetate			KSEBMYQBYZTDHS-HWKANZROSA-N	XEKOWRVHYACXOJ-UHFFFAOYSA-N			40.05	1	0	0	2.01884	-1.75449	-0.993782	-4.07308	-7.40567	1.14538	-1.51951	-12.7222	0.31447	-11.1746	4.18183	-1.66057	-29.5735	4.38755	-3.76893	3.03645	-0.14106	-16.8513
7	Ferulic acid	ethyl acetate			KSEBMYQBYZTDHS-HWKANZROSA-N	XEKOWRVHYACXOJ-UHFFFAOYSA-N			45.05	1	0	0	1.95896	-1.70333	-0.952724	-3.93077	-7.33253	1.17391	-1.49827	-12.7329	0.57746	-11.0816	4.21777	-1.6502	-29.5974	4.50823	-3.74912	3.04386	-0.15193	-16.8645
7	ferulic acid	ethyl acetate			KSEBMYQBYZTDHS-HWKANZROSA-N	XEKOWRVHYACXOJ-UHFFFAOYSA-N			25.05	1	0	0	2.18965	-1.88498	-1.12262	-4.50544	-7.62301	1.06322	-1.58262	-12.6944	-0.48719	-11.4625	4.07472	-1.69365	-29.511	4.01825	-3.83948	3.0115	-0.11103	-16.8165
7	ferulic acid	ethyl acetate			KSEBMYQBYZTDHS-HWKANZROSA-N	XEKOWRVHYACXOJ-UHFFFAOYSA-N			40.05	1	0	0	2.01884	-1.69969	-0.993782	-4.07308	-7.40567	1.14538	-1.51951	-12.7222	0.31447	-11.1746	4.18183	-1.66057	-29.5735	4.38755	-3.76893	3.03645	-0.14106	-16.8513
7	Ferulic acid	ethylene glycol			KSEBMYQBYZTDHS-HWKANZROSA-N	LYCAIKOWRPUZTN-UHFFFAOYSA-N			25.05	1	0	0	2.18965	-1.68403	-1.50459	-2.69516	-5.5977	2.37407	0.20979	-17.4709	0.03421	-12.6812	4.51394	-3.20124	-29.5048	2.72937	-7.08348	2.13987	-3.41103	-12.034
7	Ferulic acid	ethylene glycol			KSEBMYQBYZTDHS-HWKANZROSA-N	LYCAIKOWRPUZTN-UHFFFAOYSA-N			30.05	1	0	0	2.13421	-1.65956	-1.44492	-2.60122	-5.56632	2.3963	0.18719	-17.4787	0.29049	-12.5516	4.55465	-3.16463	-29.5182	2.89171	-6.9853	2.15835	-3.35182	-12.0395
7	Ferulic acid	ethylene glycol			KSEBMYQBYZTDHS-HWKANZROSA-N	LYCAIKOWRPUZTN-UHFFFAOYSA-N			35.05	1	0	0	2.07727	-1.62893	-1.3855	-2.50947	-5.53525	2.41808	0.16571	-17.4879	0.54283	-12.4233	4.59475	-3.12677	-29.5339	3.0523	-6.88809	2.17667	-3.29248	-12.046
7	Ferulic acid	ethylene glycol			KSEBMYQBYZTDHS-HWKANZROSA-N	LYCAIKOWRPUZTN-UHFFFAOYSA-N			40.05	1	0	0	2.01884	-1.5986	-1.32636	-2.41985	-5.50456	2.43937	0.14543	-17.4988	0.7913	-12.2966	4.63418	-3.08763	-29.5521	3.21115	-6.79203	2.19481	-3.23306	-12.0533
7	Ferulic acid	ethylene glycol			KSEBMYQBYZTDHS-HWKANZROSA-N	LYCAIKOWRPUZTN-UHFFFAOYSA-N			45.05	1	0	0	1.95896	-1.56703	-1.26752	-2.33232	-5.47436	2.46015	0.12642	-17.5114	1.036	-12.1716	4.67289	-3.04717	-29.5731	3.36832	-6.69727	2.21274	-3.17359	-12.0617
7	Ferulic acid	Methanol			KSEBMYQBYZTDHS-HWKANZROSA-N	OKKJLVBELUTLKV-UHFFFAOYSA-N			25.05	1	0	0	2.18965	-1.6038	-1.23346	-4.24644	-7.39927	2.94813	-1.14416	-20.8038	-0.33589	-11.8384	4.29855	-3.26419	-28.563	3.91055	-4.43918	1.35042	-2.12003	-7.75918
7	Ferulic acid	Methanol			KSEBMYQBYZTDHS-HWKANZROSA-N	OKKJLVBELUTLKV-UHFFFAOYSA-N			30.05	1	0	0	2.13421	-1.57675	-1.18343	-4.11802	-7.3597	2.9739	-1.1373	-20.8451	-0.07244	-11.7621	4.33517	-3.22611	-28.6176	4.04558	-4.40243	1.36127	-2.08881	-7.77253
7	Ferulic acid	Methanol			KSEBMYQBYZTDHS-HWKANZROSA-N	OKKJLVBELUTLKV-UHFFFAOYSA-N			35.05	1	0	0	2.07727	-1.55129	-1.13422	-3.99122	-7.32139	2.99943	-1.12898	-20.8892	0.1883	-11.687	4.37169	-3.18568	-28.676	4.17952	-4.36564	1.37226	-2.0567	-7.78682
7	Ferulic acid	Methanol			KSEBMYQBYZTDHS-HWKANZROSA-N	OKKJLVBELUTLKV-UHFFFAOYSA-N			40.05	1	0	0	2.01884	-1.52578	-1.08584	-3.86586	-7.28416	3.02468	-1.1191	-20.936	0.44646	-11.613	4.40807	-3.14291	-28.7381	4.31232	-4.32885	1.38339	-2.02381	-7.80205
7	Ferulic acid	Methanol			KSEBMYQBYZTDHS-HWKANZROSA-N	OKKJLVBELUTLKV-UHFFFAOYSA-N			45.05	1	0	0	1.95896	-1.50169	-1.03833	-3.74181	-7.24774	3.04961	-1.10763	-20.9854	0.70216	-11.5398	4.44428	-3.09784	-28.8036	4.44397	-4.29209	1.39467	-1.99021	-7.81816
7	ferulic acid	methanol			KSEBMYQBYZTDHS-HWKANZROSA-N	OKKJLVBELUTLKV-UHFFFAOYSA-N			25.05	1	0	0	2.18965	-1.46616	-1.23346	-4.24644	-7.39927	2.94813	-1.14416	-20.8038	-0.33589	-11.8384	4.29855	-3.26419	-28.563	3.91055	-4.43918	1.35042	-2.12003	-7.75918
7	ferulic acid	methanol			KSEBMYQBYZTDHS-HWKANZROSA-N	OKKJLVBELUTLKV-UHFFFAOYSA-N			40.05	1	0	0	2.01884	-1.32387	-1.08584	-3.86586	-7.28416	3.02468	-1.1191	-20.936	0.44646	-11.613	4.40807	-3.14291	-28.7381	4.31232	-4.32885	1.38339	-2.02381	-7.80205
7	Ferulic acid	propylene glycol			KSEBMYQBYZTDHS-HWKANZROSA-N	DNIAPMSPPWPWGF-UHFFFAOYSA-N			25.05	1	0	0	2.18965	-1.58004	-1.3324	-2.88225	-5.44735	2.00099	0.07927	-15.1681	-0.20083	-12.6652	4.33556	-2.98192	-29.521	2.68142	-7.2178	2.33457	-3.06119	-14.3528
7	Ferulic acid	propylene glycol			KSEBMYQBYZTDHS-HWKANZROSA-N	DNIAPMSPPWPWGF-UHFFFAOYSA-N			30.05	1	0	0	2.13421	-1.54975	-1.27758	-2.78689	-5.42666	2.01749	0.05639	-15.1774	0.05824	-12.5407	4.37435	-2.94516	-29.5377	2.84513	-7.11406	2.35686	-3.00155	-14.3603
7	Ferulic acid	propylene glycol			KSEBMYQBYZTDHS-HWKANZROSA-N	DNIAPMSPPWPWGF-UHFFFAOYSA-N			35.05	1	0	0	2.07727	-1.51713	-1.22351	-2.69257	-5.40564	2.03394	0.03483	-15.1878	0.31428	-12.4171	4.41291	-2.90737	-29.5565	3.00685	-7.01142	2.37897	-2.9422	-14.3687
7	Ferulic acid	propylene glycol			KSEBMYQBYZTDHS-HWKANZROSA-N	DNIAPMSPPWPWGF-UHFFFAOYSA-N			40.05	1	0	0	2.01884	-1.48149	-1.17019	-2.59918	-5.38426	2.05032	0.01465	-15.1995	0.56739	-12.2943	4.45121	-2.86856	-29.5775	3.16657	-6.91003	2.40089	-2.88321	-14.378
7	Ferulic acid	propylene glycol			KSEBMYQBYZTDHS-HWKANZROSA-N	DNIAPMSPPWPWGF-UHFFFAOYSA-N			45.05	1	0	0	1.95896	-1.44491	-1.11764	-2.50664	-5.36251	2.06664	-0.00407	-15.2124	0.81768	-12.1726	4.48925	-2.82873	-29.6009	3.32432	-6.81007	2.42261	-2.82466	-14.3885
7	Ferulic acid	Transcutol			KSEBMYQBYZTDHS-HWKANZROSA-N	XXJWXESWEXIICW-UHFFFAOYSA-N			25.05	1	0	0	2.18965	-1.36653	-0.854202	-4.44482	-5.98315	0.08365	-1.51207	-5.30575	-0.8536	-12.5905	4.44542	-2.35917	-29.9676	3.59122	-6.60734	4.36177	-0.8471	-24.6619
7	Ferulic acid	Transcutol			KSEBMYQBYZTDHS-HWKANZROSA-N	XXJWXESWEXIICW-UHFFFAOYSA-N			30.05	1	0	0	2.13421	-1.3363	-0.82629	-4.31385	-5.93369	0.10344	-1.48831	-5.30911	-0.56814	-12.4581	4.47875	-2.32679	-29.9787	3.74571	-6.52444	4.37531	-0.83848	-24.6696
7	Ferulic acid	Transcutol			KSEBMYQBYZTDHS-HWKANZROSA-N	XXJWXESWEXIICW-UHFFFAOYSA-N			35.05	1	0	0	2.07727	-1.3019	-0.798692	-4.18267	-5.88101	0.12344	-1.46252	-5.3126	-0.28507	-12.3263	4.51162	-2.29438	-29.9905	3.8976	-6.44533	4.38818	-0.83186	-24.6779
7	Ferulic acid	Transcutol			KSEBMYQBYZTDHS-HWKANZROSA-N	XXJWXESWEXIICW-UHFFFAOYSA-N			40.05	1	0	0	2.01884	-1.266	-0.771366	-4.0513	-5.82514	0.14362	-1.43473	-5.31621	-0.00441	-12.1952	4.54399	-2.26198	-30.0032	4.04689	-6.37011	4.40037	-0.82725	-24.6869
7	Ferulic acid	Transcutol			KSEBMYQBYZTDHS-HWKANZROSA-N	XXJWXESWEXIICW-UHFFFAOYSA-N			45.05	1	0	0	1.95896	-1.22768	-0.744247	-3.91981	-5.76617	0.16392	-1.40498	-5.31995	0.27378	-12.0651	4.57574	-2.22965	-30.0166	4.19359	-6.29892	4.41182	-0.82467	-24.6967
3	p-coumaric acid	2-Methyl-2-butanol			NGSWKAQJJWESNS-ZZXKWVIFSA-N	MSXVEPNJUHWQHW-UHFFFAOYSA-N			29.95	1	0	0	2.12357	-1.73518	-0.77431	-2.8123	-6.31352	1.38984	-2.11457	-8.40176	-1.22796	-13.6869	3.44865	-3.73625	-25.7992	1.58434	-7.37342	2.05881	-1.62168	-17.3974
3	p-coumaric acid	2-Methyl-2-butanol			NGSWKAQJJWESNS-ZZXKWVIFSA-N	MSXVEPNJUHWQHW-UHFFFAOYSA-N			34.75	1	0	0	2.08753	-1.65561	-0.753633	-2.68152	-6.28666	1.39022	-2.10912	-8.4062	-0.96843	-13.5857	3.47179	-3.71127	-25.8134	1.71309	-7.299	2.08157	-1.60215	-17.4072
3	p-coumaric acid	2-Methyl-2-butanol			NGSWKAQJJWESNS-ZZXKWVIFSA-N	MSXVEPNJUHWQHW-UHFFFAOYSA-N			39.45	1	0	0	2.0512	-1.5784	-0.734174	-2.55305	-6.25713	1.39127	-2.10181	-8.41048	-0.71577	-13.484	3.49506	-3.68562	-25.8273	1.83728	-7.22686	2.10379	-1.58381	-17.4168
3	p-coumaric acid	2-Methyl-2-butanol			NGSWKAQJJWESNS-ZZXKWVIFSA-N	MSXVEPNJUHWQHW-UHFFFAOYSA-N			44.25	1	0	0	2.01305	-1.53018	-0.71502	-2.42151	-6.22359	1.39309	-2.09233	-8.4148	-0.45928	-13.3776	3.51947	-3.6582	-25.8414	1.96223	-7.15397	2.12638	-1.56587	-17.4266
6	ferulic acid	1-propanol			KSEBMYQBYZTDHS-HWKANZROSA-N	BDERNNFJNOPAEC-UHFFFAOYSA-N			25.05	1	0	0	2.18965	-1.75216	-1.36821	-2.09285	-5.95307	2.52864	-0.92878	-16.0625	-0.15195	-12.4106	4.18242	-3.09898	-29.151	1.9409	-6.45749	1.65378	-2.1702	-13.0884
6	ferulic acid	1-propanol			KSEBMYQBYZTDHS-HWKANZROSA-N	BDERNNFJNOPAEC-UHFFFAOYSA-N			40.05	1	0	0	2.01884	-1.55682	-1.19238	-1.75122	-5.87482	2.54039	-0.92625	-16.1055	0.59921	-12.1226	4.24692	-2.99116	-29.2275	2.35043	-6.24777	1.70653	-2.06491	-13.122
6	ferulic acid	acetonitrile			KSEBMYQBYZTDHS-HWKANZROSA-N	WEVYAHXRMPXWCK-UHFFFAOYSA-N			25.05	1	0	0	2.18965	-2.33645	-1.44138	-5.54038	-7.65639	2.60441	-1.60995	-18.9385	-0.05206	-9.01506	4.60434	-1.65948	-27.8842	5.48832	-1.35867	1.99993	-0.04953	-8.94575
6	ferulic acid	acetonitrile			KSEBMYQBYZTDHS-HWKANZROSA-N	WEVYAHXRMPXWCK-UHFFFAOYSA-N			40.05	1	0	0	2.01884	-2.09295	-1.24845	-5.13953	-7.52945	2.6526	-1.58188	-19.0255	0.67961	-8.8845	4.69891	-1.65381	-28.024	5.81914	-1.35505	2.04631	-0.07193	-8.99849
6	ferulic acid	2-butanone			KSEBMYQBYZTDHS-HWKANZROSA-N	ZWEHNKRNPOVVGH-UHFFFAOYSA-N			25.05	1	0	0	2.18965	-1.51877	-0.978193	-4.95695	-8.08511	1.27685	-1.77122	-14.4204	-0.68435	-11.3973	4.16272	-1.96006	-29.3124	4.2726	-3.31224	2.88587	-0.18884	-14.8919
6	ferulic acid	2-butanone			KSEBMYQBYZTDHS-HWKANZROSA-N	ZWEHNKRNPOVVGH-UHFFFAOYSA-N			40.05	1	0	0	2.01884	-1.37907	-0.877124	-4.4663	-7.8561	1.34874	-1.68243	-14.4616	0.14722	-11.1472	4.24976	-1.90963	-29.3953	4.61352	-3.29114	2.90102	-0.2272	-14.9337
6	p-coumaric acid	acetonitrile			NGSWKAQJJWESNS-ZZXKWVIFSA-N	WEVYAHXRMPXWCK-UHFFFAOYSA-N			25.05	1	0	0	2.15923	-2.52407	-1.17533	-6.46252	-8.58105	1.79927	-2.47554	-15.4339	-0.97709	-10.1276	3.7791	-2.60696	-24.4429	5.48543	-1.5466	1.97983	-0.13142	-9.00897
6	p-coumaric acid	acetonitrile			NGSWKAQJJWESNS-ZZXKWVIFSA-N	WEVYAHXRMPXWCK-UHFFFAOYSA-N			40.05	1	0	0	2.04649	-2.29879	-1.05995	-6.02651	-8.41633	1.86878	-2.45005	-15.4861	-0.21305	-9.95836	3.89412	-2.61346	-24.5371	5.81346	-1.54203	2.02534	-0.16341	-9.05105
6	p-coumaric acid	water			NGSWKAQJJWESNS-ZZXKWVIFSA-N	XLYOFNOQVPJJNP-UHFFFAOYSA-N			25.05	1	0	0	2.15923	-4.21147	-2.97829	-2.29905	-7.20022	3.37223	-1.4856	-19.6273	1.48408	-12.881	3.90393	-5.34324	-24.0328	3.78313	-5.68082	0.5317	-3.85764	-4.40549
6	p-coumaric acid	water			NGSWKAQJJWESNS-ZZXKWVIFSA-N	XLYOFNOQVPJJNP-UHFFFAOYSA-N			40.05	1	0	0	2.04649	-3.83584	-2.78395	-1.99525	-6.85679	3.56936	-1.53333	-19.6002	2.2587	-12.3229	4.14065	-5.22129	-24.0061	4.25395	-5.46608	0.57129	-3.68796	-4.40591
6	p-coumaric acid	2-butanone			NGSWKAQJJWESNS-ZZXKWVIFSA-N	ZWEHNKRNPOVVGH-UHFFFAOYSA-N			25.05	1	0	0	2.15923	-1.44923	-0.718432	-5.8203	-8.77109	0.59627	-2.57288	-10.7105	-1.60078	-12.7008	3.3813	-3.08454	-25.6908	4.21952	-3.92967	2.78503	-0.51166	-14.9802
6	p-coumaric acid	2-butanone			NGSWKAQJJWESNS-ZZXKWVIFSA-N	ZWEHNKRNPOVVGH-UHFFFAOYSA-N			40.05	1	0	0	2.04649	-1.36811	-0.678025	-5.31631	-8.53625	0.66932	-2.50103	-10.7278	-0.76064	-12.4028	3.47748	-3.04354	-25.7298	4.55567	-3.86651	2.80816	-0.54251	-15.0021
9	Syringic Acid	Butan-2-ol			JMSVCTWVEWCHDZ-UHFFFAOYSA-N	BTANRVKWQNVYAZ-UHFFFAOYSA-N			10	1	0	0	2.52554	-2.72584	-1.9945	-1.37111	-4.9568	2.43427	-0.47526	-13.175	-0.32926	-12.1748	4.19056	-2.49812	-28.4519	1.04185	-7.21798	1.75629	-2.02286	-15.2769
9	Syringic Acid	Butan-2-ol			JMSVCTWVEWCHDZ-UHFFFAOYSA-N	BTANRVKWQNVYAZ-UHFFFAOYSA-N			15	1	0	0	2.48555	-2.6517	-1.92606	-1.26004	-4.9362	2.44018	-0.49521	-13.1774	-0.07371	-12.0587	4.21398	-2.47871	-28.4566	1.18633	-7.12251	1.7738	-1.9835	-15.2792
9	Syringic Acid	Butan-2-ol			JMSVCTWVEWCHDZ-UHFFFAOYSA-N	BTANRVKWQNVYAZ-UHFFFAOYSA-N			20	1	0	0	2.4441	-2.5376	-1.85799	-1.15147	-4.91671	2.44541	-0.51512	-13.1803	0.17762	-11.9428	4.23722	-2.45855	-28.4624	1.32909	-7.02611	1.79181	-1.94343	-15.2821
9	Syringic Acid	Butan-2-ol			JMSVCTWVEWCHDZ-UHFFFAOYSA-N	BTANRVKWQNVYAZ-UHFFFAOYSA-N			25	1	0	0	2.40123	-2.44733	-1.79034	-1.04529	-4.89834	2.44995	-0.53481	-13.1838	0.42485	-11.8274	4.26025	-2.43763	-28.4694	1.47014	-6.92902	1.8103	-1.90282	-15.2856
9	Syringic Acid	Butan-2-ol			JMSVCTWVEWCHDZ-UHFFFAOYSA-N	BTANRVKWQNVYAZ-UHFFFAOYSA-N			30	1	0	0	2.35695	-2.36452	-1.72314	-0.9414	-4.88104	2.45371	-0.55417	-13.1879	0.66809	-11.7126	4.28302	-2.41599	-28.4778	1.60949	-6.83153	1.82931	-1.86182	-15.2899
9	Syringic Acid	Butan-2-ol			JMSVCTWVEWCHDZ-UHFFFAOYSA-N	BTANRVKWQNVYAZ-UHFFFAOYSA-N			35	1	0	0	2.31128	-2.29843	-1.65644	-0.83972	-4.8648	2.45666	-0.57306	-13.1928	0.90744	-11.5987	4.3055	-2.39363	-28.4877	1.74716	-6.73392	1.84884	-1.82057	-15.2949
9	Syringic Acid	Butan-2-ol			JMSVCTWVEWCHDZ-UHFFFAOYSA-N	BTANRVKWQNVYAZ-UHFFFAOYSA-N			40	1	0	0	2.26426	-2.21896	-1.59028	-0.74014	-4.84962	2.45877	-0.59132	-13.1986	1.14303	-11.4861	4.32767	-2.37056	-28.4994	1.88317	-6.63646	1.8689	-1.77924	-15.3008
9	Syringic Acid	Butan-2-ol			JMSVCTWVEWCHDZ-UHFFFAOYSA-N	BTANRVKWQNVYAZ-UHFFFAOYSA-N			45	1	0	0	2.2159	-2.13253	-1.52471	-0.64257	-4.83547	2.45997	-0.60879	-13.2053	1.37497	-11.3749	4.34948	-2.34677	-28.5131	2.01754	-6.53947	1.88951	-1.73798	-15.3078
9	Syringic Acid	Butan-2-ol			JMSVCTWVEWCHDZ-UHFFFAOYSA-N	BTANRVKWQNVYAZ-UHFFFAOYSA-N			50	1	0	0	2.16621	-2.03574	-1.45978	-0.54692	-4.82232	2.46023	-0.62532	-13.2131	1.60339	-11.2656	4.37092	-2.32225	-28.529	2.15031	-6.44324	1.91069	-1.69693	-15.3158
9	Syringic Acid	Propan-2-ol			JMSVCTWVEWCHDZ-UHFFFAOYSA-N	KFZMGEQAYNKOFK-UHFFFAOYSA-N			10	1	0	0	2.52554	-2.39686	-1.80749	-2.65691	-5.67367	2.44935	-0.414	-15.3881	-0.57166	-11.8142	4.18745	-2.50363	-28.1353	2.08525	-6.1405	1.7381	-2.08963	-12.7472
9	Syringic Acid	Propan-2-ol			JMSVCTWVEWCHDZ-UHFFFAOYSA-N	KFZMGEQAYNKOFK-UHFFFAOYSA-N			15	1	0	0	2.48555	-2.34199	-1.74606	-2.53995	-5.64299	2.45928	-0.43137	-15.3943	-0.31115	-11.7088	4.21258	-2.48659	-28.146	2.2288	-6.06577	1.7533	-2.05522	-12.7517
9	Syringic Acid	Propan-2-ol			JMSVCTWVEWCHDZ-UHFFFAOYSA-N	KFZMGEQAYNKOFK-UHFFFAOYSA-N			20	1	0	0	2.4441	-2.2636	-1.68474	-2.42581	-5.61379	2.46876	-0.44874	-15.4014	-0.05487	-11.6042	4.23763	-2.46869	-28.1584	2.37094	-5.99036	1.76887	-2.01995	-12.7569
9	Syringic Acid	Propan-2-ol			JMSVCTWVEWCHDZ-UHFFFAOYSA-N	KFZMGEQAYNKOFK-UHFFFAOYSA-N			25	1	0	0	2.40123	-2.20273	-1.62361	-2.31436	-5.5861	2.47775	-0.46599	-15.4097	0.1973	-11.5006	4.2626	-2.44995	-28.1727	2.51166	-5.91449	1.78485	-1.98396	-12.763
9	Syringic Acid	Propan-2-ol			JMSVCTWVEWCHDZ-UHFFFAOYSA-N	KFZMGEQAYNKOFK-UHFFFAOYSA-N			30	1	0	0	2.35695	-2.12378	-1.56276	-2.20544	-5.55994	2.48624	-0.483	-15.4193	0.44553	-11.3983	4.28748	-2.43036	-28.1892	2.65097	-5.83839	1.80124	-1.94736	-12.7699
9	Syringic Acid	Propan-2-ol			JMSVCTWVEWCHDZ-UHFFFAOYSA-N	KFZMGEQAYNKOFK-UHFFFAOYSA-N			35	1	0	0	2.31128	-2.06905	-1.50226	-2.09894	-5.53531	2.49423	-0.49964	-15.4302	0.68995	-11.2976	4.31227	-2.40993	-28.2081	2.78889	-5.76232	1.81804	-1.91029	-12.7779
9	Syringic Acid	Propan-2-ol			JMSVCTWVEWCHDZ-UHFFFAOYSA-N	KFZMGEQAYNKOFK-UHFFFAOYSA-N			40	1	0	0	2.26426	-2.01278	-1.4422	-1.99466	-5.5122	2.50169	-0.51579	-15.4426	0.93075	-11.1987	4.33697	-2.38866	-28.2297	2.92541	-5.68654	1.83528	-1.87287	-12.787
9	Syringic Acid	Propan-2-ol			JMSVCTWVEWCHDZ-UHFFFAOYSA-N	KFZMGEQAYNKOFK-UHFFFAOYSA-N			45	1	0	0	2.2159	-1.93892	-1.38269	-1.89243	-5.49062	2.50864	-0.53128	-15.4567	1.16812	-11.1019	4.36158	-2.36653	-28.2541	3.06055	-5.61128	1.85294	-1.83525	-12.7974
9	Syringic Acid	Propan-2-ol			JMSVCTWVEWCHDZ-UHFFFAOYSA-N	KFZMGEQAYNKOFK-UHFFFAOYSA-N			50	1	0	0	2.16621	-1.88207	-1.32381	-1.79207	-5.47047	2.51505	-0.54598	-15.4726	1.40226	-11.0073	4.38611	-2.34354	-28.2816	3.19433	-5.53683	1.87106	-1.79756	-12.809
10	Syringic acid	2-Propanol			JMSVCTWVEWCHDZ-UHFFFAOYSA-N	KFZMGEQAYNKOFK-UHFFFAOYSA-N			25.05	1	0	0	2.40079	-2.16058	-1.623	-2.31326	-5.58583	2.47784	-0.46615	-15.4098	0.1998	-11.4996	4.26285	-2.44975	-28.1729	2.51306	-5.91373	1.78501	-1.9836	-12.763
10	Syringic acid	2-Propanol			JMSVCTWVEWCHDZ-UHFFFAOYSA-N	KFZMGEQAYNKOFK-UHFFFAOYSA-N			40.05	1	0	0	2.26378	-1.9503	-1.4416	-1.99363	-5.51199	2.50176	-0.51594	-15.4428	0.93314	-11.1978	4.33721	-2.38844	-28.2299	2.92677	-5.68578	1.83545	-1.8725	-12.7871
9	Syringic Acid	Ethanol			JMSVCTWVEWCHDZ-UHFFFAOYSA-N	LFQSCWFLJHTTHZ-UHFFFAOYSA-N			10	1	0	0	2.52554	-1.93855	-1.66814	-3.20559	-6.52093	2.61738	-0.48854	-17.6396	-0.75228	-12.0629	4.168	-2.75265	-28.0898	2.45331	-5.542	1.55062	-2.26411	-10.4502
9	Syringic Acid	Ethanol			JMSVCTWVEWCHDZ-UHFFFAOYSA-N	LFQSCWFLJHTTHZ-UHFFFAOYSA-N			15	1	0	0	2.48555	-1.9024	-1.61407	-3.07767	-6.47685	2.6314	-0.49967	-17.65	-0.48525	-11.9624	4.19508	-2.73416	-28.1059	2.59242	-5.48553	1.56368	-2.23449	-10.4559
9	Syringic Acid	Ethanol			JMSVCTWVEWCHDZ-UHFFFAOYSA-N	LFQSCWFLJHTTHZ-UHFFFAOYSA-N			20	1	0	0	2.4441	-1.83893	-1.56006	-2.9526	-6.43397	2.64524	-0.51049	-17.6618	-0.2222	-11.8622	4.22226	-2.71424	-28.1242	2.7304	-5.42827	1.57702	-2.20375	-10.4624
9	Syringic Acid	Ethanol			JMSVCTWVEWCHDZ-UHFFFAOYSA-N	LFQSCWFLJHTTHZ-UHFFFAOYSA-N			25	1	0	0	2.40123	-1.77237	-1.50618	-2.83022	-6.39235	2.65887	-0.52095	-17.6752	0.03702	-11.7627	4.24952	-2.6929	-28.1448	2.86724	-5.37038	1.59065	-2.17195	-10.4696
9	Syringic Acid	Ethanol			JMSVCTWVEWCHDZ-UHFFFAOYSA-N	LFQSCWFLJHTTHZ-UHFFFAOYSA-N			30	1	0	0	2.35695	-1.72469	-1.45252	-2.71037	-6.35203	2.67232	-0.53098	-17.6902	0.29254	-11.664	4.27691	-2.67014	-28.168	3.00291	-5.31199	1.60459	-2.13916	-10.4778
9	Syringic Acid	Ethanol			JMSVCTWVEWCHDZ-UHFFFAOYSA-N	LFQSCWFLJHTTHZ-UHFFFAOYSA-N			35	1	0	0	2.31128	-1.66394	-1.39918	-2.59288	-6.31305	2.68559	-0.5405	-17.7071	0.54455	-11.5663	4.30443	-2.64597	-28.194	3.13743	-5.25324	1.61884	-2.10547	-10.4869
9	Syringic Acid	Ethanol			JMSVCTWVEWCHDZ-UHFFFAOYSA-N	LFQSCWFLJHTTHZ-UHFFFAOYSA-N			40	1	0	0	2.26426	-1.60102	-1.34624	-2.4776	-6.2754	2.69867	-0.54945	-17.7258	0.79319	-11.4697	4.33209	-2.62039	-28.2228	3.27079	-5.19429	1.63342	-2.07094	-10.497
9	Syringic Acid	Ethanol			JMSVCTWVEWCHDZ-UHFFFAOYSA-N	LFQSCWFLJHTTHZ-UHFFFAOYSA-N			45	1	0	0	2.2159	-1.55393	-1.29381	-2.36429	-6.23908	2.71159	-0.55773	-17.7465	1.03868	-11.3744	4.35991	-2.59341	-28.2547	3.40297	-5.13529	1.64832	-2.03568	-10.5082
9	Syringic Acid	Ethanol			JMSVCTWVEWCHDZ-UHFFFAOYSA-N	LFQSCWFLJHTTHZ-UHFFFAOYSA-N			50	1	0	0	2.16621	-1.501	-1.24198	-2.25278	-6.20399	2.72436	-0.56526	-17.7693	1.2812	-11.2804	4.38791	-2.56504	-28.2898	3.53398	-5.07638	1.66355	-1.99978	-10.5205
10	Syringic acid	Ethanol			JMSVCTWVEWCHDZ-UHFFFAOYSA-N	LFQSCWFLJHTTHZ-UHFFFAOYSA-N			25.05	1	0	0	2.40079	-1.89397	-1.50564	-2.82901	-6.39194	2.65901	-0.52105	-17.6753	0.03959	-11.7617	4.2498	-2.69268	-28.1451	2.8686	-5.3698	1.59079	-2.17163	-10.4697
10	Syringic acid	Ethanol			JMSVCTWVEWCHDZ-UHFFFAOYSA-N	LFQSCWFLJHTTHZ-UHFFFAOYSA-N			40.05	1	0	0	2.26378	-1.73821	-1.34572	-2.47644	-6.27503	2.69881	-0.54954	-17.726	0.79567	-11.4687	4.33237	-2.62013	-28.2231	3.27211	-5.19371	1.63356	-2.07059	-10.4971
9	Syringic Acid	Butan-1-ol			JMSVCTWVEWCHDZ-UHFFFAOYSA-N	LRHPLDYGYMQRHN-UHFFFAOYSA-N			10	1	0	0	2.52554	-2.49485	-1.94219	-1.1472	-4.99872	2.43831	-0.49833	-12.9354	-0.39706	-12.4689	4.19439	-2.67604	-28.5548	0.75014	-7.47022	1.75608	-2.17771	-15.6194
9	Syringic Acid	Butan-1-ol			JMSVCTWVEWCHDZ-UHFFFAOYSA-N	LRHPLDYGYMQRHN-UHFFFAOYSA-N			15	1	0	0	2.48555	-2.42597	-1.8807	-1.02745	-4.97602	2.44342	-0.5142	-12.9385	-0.13355	-12.3529	4.21586	-2.65524	-28.5597	0.8939	-7.37691	1.77244	-2.14104	-15.6212
9	Syringic Acid	Butan-1-ol			JMSVCTWVEWCHDZ-UHFFFAOYSA-N	LRHPLDYGYMQRHN-UHFFFAOYSA-N			20	1	0	0	2.4441	-2.35556	-1.81917	-0.91045	-4.95406	2.44794	-0.52987	-12.942	0.12552	-12.2363	4.23725	-2.63319	-28.5655	1.03597	-7.28219	1.78931	-2.10332	-15.6235
9	Syringic Acid	Butan-1-ol			JMSVCTWVEWCHDZ-UHFFFAOYSA-N	LRHPLDYGYMQRHN-UHFFFAOYSA-N			25	1	0	0	2.40123	-2.28567	-1.75764	-0.79613	-4.93285	2.45178	-0.54526	-12.946	0.38022	-12.1191	4.25851	-2.60995	-28.5723	1.17635	-7.18628	1.80673	-2.06469	-15.6263
9	Syringic Acid	Butan-1-ol			JMSVCTWVEWCHDZ-UHFFFAOYSA-N	LRHPLDYGYMQRHN-UHFFFAOYSA-N			30	1	0	0	2.35695	-2.20482	-1.69617	-0.68439	-4.91243	2.45493	-0.56028	-12.9505	0.63067	-12.0018	4.27963	-2.58556	-28.5803	1.31506	-7.08941	1.8247	-2.02528	-15.6298
9	Syringic Acid	Butan-1-ol			JMSVCTWVEWCHDZ-UHFFFAOYSA-N	LRHPLDYGYMQRHN-UHFFFAOYSA-N			35	1	0	0	2.31128	-2.13371	-1.63482	-0.57514	-4.8928	2.45733	-0.57481	-12.9556	0.87695	-11.8846	4.30057	-2.56005	-28.5896	1.45209	-6.99183	1.84324	-1.98524	-15.634
9	Syringic Acid	Butan-1-ol			JMSVCTWVEWCHDZ-UHFFFAOYSA-N	LRHPLDYGYMQRHN-UHFFFAOYSA-N			40	1	0	0	2.26426	-2.07988	-1.57365	-0.46826	-4.87397	2.45893	-0.58873	-12.9615	1.11919	-11.7678	4.3213	-2.53345	-28.6004	1.58745	-6.8938	1.86237	-1.94472	-15.6389
9	Syringic Acid	Butan-1-ol			JMSVCTWVEWCHDZ-UHFFFAOYSA-N	LRHPLDYGYMQRHN-UHFFFAOYSA-N			45	1	0	0	2.2159	-2.00877	-1.51272	-0.36368	-4.85593	2.45968	-0.60191	-12.9681	1.3575	-11.6515	4.34179	-2.50578	-28.613	1.72118	-6.79561	1.88211	-1.90387	-15.6448
9	Syringic Acid	Butan-1-ol			JMSVCTWVEWCHDZ-UHFFFAOYSA-N	LRHPLDYGYMQRHN-UHFFFAOYSA-N			50	1	0	0	2.16621	-1.93479	-1.45208	-0.26128	-4.8387	2.45953	-0.61425	-12.9757	1.592	-11.5362	4.36202	-2.47707	-28.6274	1.85328	-6.69751	1.90249	-1.86282	-15.6517
9	Syringic Acid	Ethylene Glycol			JMSVCTWVEWCHDZ-UHFFFAOYSA-N	LYCAIKOWRPUZTN-UHFFFAOYSA-N			10	1	0	0	2.52554	-2.09044	-1.96974	-2.59098	-5.48666	2.31313	0.80692	-16.7529	-0.36135	-12.8359	4.40467	-2.77756	-28.7615	2.22963	-7.34921	2.09154	-3.58448	-12.0086
9	Syringic Acid	Ethylene Glycol			JMSVCTWVEWCHDZ-UHFFFAOYSA-N	LYCAIKOWRPUZTN-UHFFFAOYSA-N			15	1	0	0	2.48555	-2.02182	-1.91028	-2.49195	-5.45481	2.33349	0.77113	-16.754	-0.09453	-12.6999	4.44482	-2.75484	-28.7643	2.39742	-7.24508	2.11133	-3.52597	-12.0103
9	Syringic Acid	Ethylene Glycol			JMSVCTWVEWCHDZ-UHFFFAOYSA-N	LYCAIKOWRPUZTN-UHFFFAOYSA-N			20	1	0	0	2.4441	-1.94692	-1.85105	-2.39503	-5.42287	2.35358	0.73589	-16.7557	0.16831	-12.5638	4.48472	-2.7313	-28.7681	2.56334	-7.14096	2.13114	-3.46719	-12.0124
9	Syringic Acid	Ethylene Glycol			JMSVCTWVEWCHDZ-UHFFFAOYSA-N	LYCAIKOWRPUZTN-UHFFFAOYSA-N			25	1	0	0	2.40123	-1.90623	-1.79207	-2.30022	-5.39092	2.37339	0.70127	-16.7581	0.42721	-12.4279	4.52435	-2.70694	-28.773	2.72743	-7.03697	2.15096	-3.40821	-12.0149
9	Syringic Acid	Ethylene Glycol			JMSVCTWVEWCHDZ-UHFFFAOYSA-N	LYCAIKOWRPUZTN-UHFFFAOYSA-N			30	1	0	0	2.35695	-1.83594	-1.73334	-2.20747	-5.359	2.39289	0.66731	-16.7613	0.68224	-12.2923	4.56368	-2.6818	-28.7791	2.88971	-6.93326	2.17079	-3.34911	-12.0178
9	Syringic Acid	Ethylene Glycol			JMSVCTWVEWCHDZ-UHFFFAOYSA-N	LYCAIKOWRPUZTN-UHFFFAOYSA-N			35	1	0	0	2.31128	-1.76981	-1.67487	-2.11678	-5.3272	2.41208	0.63405	-16.7653	0.93344	-12.1571	4.60267	-2.65589	-28.7867	3.05022	-6.82995	2.19059	-3.28994	-12.0213
9	Syringic Acid	Ethylene Glycol			JMSVCTWVEWCHDZ-UHFFFAOYSA-N	LYCAIKOWRPUZTN-UHFFFAOYSA-N			40	1	0	0	2.26426	-1.69165	-1.61668	-2.02811	-5.29558	2.43091	0.60154	-16.7703	1.18087	-12.0228	4.64128	-2.62921	-28.7957	3.20898	-6.72718	2.21037	-3.23075	-12.0254
9	Syringic Acid	Ethylene Glycol			JMSVCTWVEWCHDZ-UHFFFAOYSA-N	LYCAIKOWRPUZTN-UHFFFAOYSA-N			45	1	0	0	2.2159	-1.62949	-1.55877	-1.94147	-5.26422	2.44938	0.5698	-16.7764	1.42456	-11.8893	4.67947	-2.60178	-28.8065	3.36603	-6.62508	2.23009	-3.17158	-12.0301
9	Syringic Acid	Ethylene Glycol			JMSVCTWVEWCHDZ-UHFFFAOYSA-N	LYCAIKOWRPUZTN-UHFFFAOYSA-N			50	1	0	0	2.16621	-1.57009	-1.50115	-1.85681	-5.2332	2.46744	0.53889	-16.7836	1.66459	-11.757	4.71718	-2.57358	-28.8191	3.5214	-6.5238	2.24974	-3.11247	-12.0355
9	Syringic Acid	Methanol			JMSVCTWVEWCHDZ-UHFFFAOYSA-N	OKKJLVBELUTLKV-UHFFFAOYSA-N			10	1	0	0	2.52554	-1.86328	-1.66933	-4.24977	-7.21799	2.89849	-0.72777	-19.9081	-0.75074	-11.6782	4.22952	-2.92009	-27.5924	3.49903	-4.46024	1.33103	-2.19232	-7.68426
9	Syringic Acid	Methanol			JMSVCTWVEWCHDZ-UHFFFAOYSA-N	OKKJLVBELUTLKV-UHFFFAOYSA-N			15	1	0	0	2.48555	-1.8242	-1.61328	-4.1238	-7.16657	2.92067	-0.73454	-19.9285	-0.48629	-11.5835	4.26311	-2.89804	-27.6195	3.63751	-4.41693	1.34244	-2.1635	-7.69101
9	Syringic Acid	Methanol			JMSVCTWVEWCHDZ-UHFFFAOYSA-N	OKKJLVBELUTLKV-UHFFFAOYSA-N			20	1	0	0	2.4441	-1.76221	-1.55767	-4.00046	-7.11677	2.94277	-0.74066	-19.9512	-0.2254	-11.49	4.29674	-2.87428	-27.6498	3.77506	-4.37322	1.35397	-2.13362	-7.69856
9	Syringic Acid	Methanol			JMSVCTWVEWCHDZ-UHFFFAOYSA-N	OKKJLVBELUTLKV-UHFFFAOYSA-N			25	1	0	0	2.40123	-1.72056	-1.50256	-3.87959	-7.06868	2.96479	-0.74607	-19.9767	0.03208	-11.3979	4.33042	-2.84881	-27.6836	3.91167	-4.32921	1.36563	-2.10274	-7.70697
9	Syringic Acid	Methanol			JMSVCTWVEWCHDZ-UHFFFAOYSA-N	OKKJLVBELUTLKV-UHFFFAOYSA-N			30	1	0	0	2.35695	-1.68089	-1.44803	-3.76101	-7.02237	2.9867	-0.75072	-20.0048	0.28631	-11.3074	4.36412	-2.82165	-27.7211	4.04732	-4.28502	1.37742	-2.07093	-7.71629
9	Syringic Acid	Methanol			JMSVCTWVEWCHDZ-UHFFFAOYSA-N	OKKJLVBELUTLKV-UHFFFAOYSA-N			35	1	0	0	2.31128	-1.62379	-1.39416	-3.64453	-6.97783	3.00849	-0.75456	-20.0359	0.53747	-11.2186	4.39784	-2.79281	-27.7624	4.182	-4.24077	1.38935	-2.03825	-7.72655
9	Syringic Acid	Methanol			JMSVCTWVEWCHDZ-UHFFFAOYSA-N	OKKJLVBELUTLKV-UHFFFAOYSA-N			40	1	0	0	2.26426	-1.56639	-1.34104	-3.52997	-6.93511	3.03014	-0.75754	-20.0699	0.78574	-11.1317	4.43154	-2.76229	-27.8077	4.31571	-4.19655	1.4014	-2.00475	-7.73779
9	Syringic Acid	Methanol			JMSVCTWVEWCHDZ-UHFFFAOYSA-N	OKKJLVBELUTLKV-UHFFFAOYSA-N			45	1	0	0	2.2159	-1.5252	-1.28874	-3.41714	-6.89411	3.05163	-0.75959	-20.1068	1.03129	-11.0466	4.46521	-2.73012	-27.8569	4.44843	-4.15245	1.41358	-1.97053	-7.75003
9	Syringic Acid	Methanol			JMSVCTWVEWCHDZ-UHFFFAOYSA-N	OKKJLVBELUTLKV-UHFFFAOYSA-N			50	1	0	0	2.16621	-1.48004	-1.23732	-3.30584	-6.85475	3.07294	-0.76066	-20.1467	1.27432	-10.9633	4.49882	-2.69631	-27.91	4.58016	-4.10858	1.42588	-1.93565	-7.76329
10	Syringic acid	Methanol			JMSVCTWVEWCHDZ-UHFFFAOYSA-N	OKKJLVBELUTLKV-UHFFFAOYSA-N			25.05	1	0	0	2.40079	-1.73936	-1.50201	-3.87839	-7.0682	2.965	-0.74612	-19.9769	0.03464	-11.397	4.33075	-2.84855	-27.684	3.91303	-4.32877	1.36575	-2.10243	-7.70706
10	Syringic acid	Methanol			JMSVCTWVEWCHDZ-UHFFFAOYSA-N	OKKJLVBELUTLKV-UHFFFAOYSA-N			40.05	1	0	0	2.26378	-1.59207	-1.34051	-3.52883	-6.93469	3.03036	-0.75756	-20.0702	0.78821	-11.1308	4.43188	-2.76198	-27.8081	4.31704	-4.1961	1.40152	-2.00442	-7.73791
9	Syringic Acid	Ethyl Acetate			JMSVCTWVEWCHDZ-UHFFFAOYSA-N	XEKOWRVHYACXOJ-UHFFFAOYSA-N			10	1	0	0	2.52554	-3.1549	-1.45999	-4.66084	-7.59406	1.04587	-1.45494	-11.9957	-1.02208	-11.4217	4.04866	-1.5052	-28.7599	3.63876	-3.8276	3.00279	-0.05026	-16.7643
9	Syringic Acid	Ethyl Acetate			JMSVCTWVEWCHDZ-UHFFFAOYSA-N	XEKOWRVHYACXOJ-UHFFFAOYSA-N			15	1	0	0	2.48555	-3.07572	-1.4124	-4.51824	-7.52199	1.06664	-1.43856	-12.0005	-0.75126	-11.3095	4.08152	-1.494	-28.7708	3.76698	-3.78756	3.01488	-0.05544	-16.7703
9	Syringic Acid	Ethyl Acetate			JMSVCTWVEWCHDZ-UHFFFAOYSA-N	XEKOWRVHYACXOJ-UHFFFAOYSA-N			20	1	0	0	2.4441	-3	-1.36589	-4.37689	-7.44986	1.08753	-1.4219	-12.0059	-0.48275	-11.1987	4.11411	-1.48289	-28.7827	3.89414	-3.74888	3.02658	-0.06099	-16.7768
9	Syringic Acid	Ethyl Acetate			JMSVCTWVEWCHDZ-UHFFFAOYSA-N	XEKOWRVHYACXOJ-UHFFFAOYSA-N			25	1	0	0	2.40123	-2.90309	-1.32043	-4.23676	-7.3777	1.10854	-1.40497	-12.0117	-0.2165	-11.0893	4.14645	-1.47188	-28.7956	4.02026	-3.71159	3.03791	-0.06691	-16.784
9	Syringic Acid	Ethyl Acetate			JMSVCTWVEWCHDZ-UHFFFAOYSA-N	XEKOWRVHYACXOJ-UHFFFAOYSA-N			30	1	0	0	2.35695	-2.82681	-1.27598	-4.09777	-7.30553	1.12969	-1.38776	-12.018	0.04756	-10.9812	4.17856	-1.46096	-28.8098	4.14533	-3.67571	3.04887	-0.0732	-16.7917
9	Syringic Acid	Ethyl Acetate			JMSVCTWVEWCHDZ-UHFFFAOYSA-N	XEKOWRVHYACXOJ-UHFFFAOYSA-N			35	1	0	0	2.31128	-2.74473	-1.23253	-3.95989	-7.23332	1.151	-1.37025	-12.0248	0.30947	-10.8746	4.21047	-1.45013	-28.825	4.26936	-3.64129	3.05947	-0.07988	-16.8002
9	Syringic Acid	Ethyl Acetate			JMSVCTWVEWCHDZ-UHFFFAOYSA-N	XEKOWRVHYACXOJ-UHFFFAOYSA-N			40	1	0	0	2.26426	-2.65561	-1.19002	-3.82312	-7.16111	1.17247	-1.35245	-12.0322	0.56924	-10.7694	4.24219	-1.43938	-28.8415	4.39236	-3.60833	3.06972	-0.08693	-16.8093
9	Syringic Acid	Ethyl Acetate			JMSVCTWVEWCHDZ-UHFFFAOYSA-N	XEKOWRVHYACXOJ-UHFFFAOYSA-N			45	1	0	0	2.2159	-2.58503	-1.14842	-3.68739	-7.08889	1.19414	-1.33436	-12.0401	0.82693	-10.6658	4.27376	-1.42872	-28.8593	4.51432	-3.57687	3.07962	-0.09436	-16.8192
9	Syringic Acid	Ethyl Acetate			JMSVCTWVEWCHDZ-UHFFFAOYSA-N	XEKOWRVHYACXOJ-UHFFFAOYSA-N			50	1	0	0	2.16621	-2.4908	-1.10769	-3.55268	-7.01668	1.21601	-1.31596	-12.0486	1.08256	-10.5636	4.3052	-1.41814	-28.8783	4.63524	-3.54691	3.08919	-0.10218	-16.8297
10	Syringic acid	Ethyl acetate			JMSVCTWVEWCHDZ-UHFFFAOYSA-N	XEKOWRVHYACXOJ-UHFFFAOYSA-N			25.05	1	0	0	2.40079	-2.35135	-1.31998	-4.23535	-7.37699	1.10875	-1.4048	-12.0118	-0.21384	-11.0882	4.14677	-1.47177	-28.7958	4.02151	-3.71122	3.03802	-0.06697	-16.784
10	Syringic acid	Ethyl acetate			JMSVCTWVEWCHDZ-UHFFFAOYSA-N	XEKOWRVHYACXOJ-UHFFFAOYSA-N			40.05	1	0	0	2.26378	-2.19463	-1.18959	-3.82175	-7.16038	1.17269	-1.35228	-12.0323	0.57183	-10.7684	4.24251	-1.43928	-28.8417	4.39358	-3.60801	3.06982	-0.087	-16.8094
11	Syringic Acid	water			JMSVCTWVEWCHDZ-UHFFFAOYSA-N	XLYOFNOQVPJJNP-UHFFFAOYSA-N			20	1	0	0	2.4441	-3.42474	-4.31859	-0.14259	-7.02364	3.69043	-0.28279	-22.5355	3.47962	-12.7745	4.20883	-4.19824	-26.9389	3.62221	-5.75089	0.5184	-3.91545	-4.40337
11	Syringic Acid	water			JMSVCTWVEWCHDZ-UHFFFAOYSA-N	XLYOFNOQVPJJNP-UHFFFAOYSA-N			25	1	0	0	2.40123	-3.2827	-4.24847	-0.00171	-6.86584	3.76867	-0.28535	-22.5213	3.77981	-12.5455	4.29946	-4.14434	-26.9243	3.78152	-5.67969	0.53079	-3.85899	-4.40306
11	Syringic Acid	water			JMSVCTWVEWCHDZ-UHFFFAOYSA-N	XLYOFNOQVPJJNP-UHFFFAOYSA-N			30	1	0	0	2.35695	-3.18979	-4.17757	0.13453	-6.706	3.84966	-0.28859	-22.5071	4.07417	-12.3141	4.39312	-4.0911	-26.9098	3.93964	-5.60815	0.54346	-3.80251	-4.40275
11	Syringic Acid	water			JMSVCTWVEWCHDZ-UHFFFAOYSA-N	XLYOFNOQVPJJNP-UHFFFAOYSA-N			35	1	0	0	2.31128	-3.10041	-4.10593	0.26615	-6.54403	3.9334	-0.29239	-22.4929	4.36273	-12.0804	4.48985	-4.03851	-26.8953	4.09658	-5.53634	0.55645	-3.74612	-4.40243
11	Syringic Acid	water			JMSVCTWVEWCHDZ-UHFFFAOYSA-N	XLYOFNOQVPJJNP-UHFFFAOYSA-N			40	1	0	0	2.26426	-3.03841	-4.03358	0.39315	-6.37984	4.01995	-0.2967	-22.4787	4.6455	-11.8442	4.5897	-3.98657	-26.8809	4.25235	-5.46432	0.56975	-3.68987	-4.40212
10	Syringic Acid	water			JMSVCTWVEWCHDZ-UHFFFAOYSA-N	XLYOFNOQVPJJNP-UHFFFAOYSA-N			25.05	1	0	0	2.40079	-3.88917	-4.24776	-0.00033	-6.86426	3.76946	-0.28538	-22.5211	3.78278	-12.5432	4.30038	-4.1438	-26.9242	3.78311	-5.67897	0.53092	-3.85842	-4.40306
10	Syringic Acid	water			JMSVCTWVEWCHDZ-UHFFFAOYSA-N	XLYOFNOQVPJJNP-UHFFFAOYSA-N			40.05	1	0	0	2.26378	-3.67788	-4.03285	0.3944	-6.37818	4.02082	-0.29675	-22.4786	4.6483	-11.8418	4.59071	-3.98606	-26.8807	4.2539	-5.4636	0.56989	-3.68931	-4.40211
12	Syringic acid	Water			JMSVCTWVEWCHDZ-UHFFFAOYSA-N	XLYOFNOQVPJJNP-UHFFFAOYSA-N			49.85	1	0	0	2.16772	-3.2782	-3.88905	0.62974	-6.04985	4.19841	-0.30632	-22.4512	5.18562	-11.3719	4.7954	-3.8861	-26.8527	4.55588	-5.32205	0.59699	-3.57978	-4.40151
12	Syringic acid	Water			JMSVCTWVEWCHDZ-UHFFFAOYSA-N	XLYOFNOQVPJJNP-UHFFFAOYSA-N			39.85	1	0	0	2.26569	-3.39812	-4.03576	0.38941	-6.38479	4.01731	-0.29656	-22.4792	4.6371	-11.8513	4.58666	-3.98812	-26.8813	4.24769	-5.46649	0.56935	-3.69156	-4.40213
12	Syringic acid	Water			JMSVCTWVEWCHDZ-UHFFFAOYSA-N	XLYOFNOQVPJJNP-UHFFFAOYSA-N			29.85	1	0	0	2.3583	-3.61015	-4.17971	0.13052	-6.71083	3.84718	-0.28848	-22.5075	4.06543	-12.3211	4.39026	-4.09269	-26.9102	3.93491	-5.6103	0.54308	-3.80421	-4.40276
12	Syringic acid	Water			JMSVCTWVEWCHDZ-UHFFFAOYSA-N	XLYOFNOQVPJJNP-UHFFFAOYSA-N			24.85	1	0	0	2.40254	-3.67977	-4.25058	-0.00588	-6.8706	3.76629	-0.28527	-22.5217	3.77088	-12.5524	4.2967	-4.14595	-26.9248	3.77676	-5.68183	0.53041	-3.86068	-4.40307
12	Syringic acid	Water			JMSVCTWVEWCHDZ-UHFFFAOYSA-N	XLYOFNOQVPJJNP-UHFFFAOYSA-N			14.85	1	0	0	2.48677	-4.00005	-4.38996	-0.29254	-7.1842	3.61263	-0.28092	-22.5501	3.16432	-13.008	4.11855	-4.25444	-26.9538	3.45686	-5.82379	0.50592	-3.97352	-4.40369
9	Syringic Acid	Hexan-1-ol			JMSVCTWVEWCHDZ-UHFFFAOYSA-N	ZSIAUFGUXNUGDI-UHFFFAOYSA-N			10	1	0	0	2.52554	-2.61798	-2.09014	0.37155	-3.0294	2.28158	-0.40099	-7.95849	-0.20529	-12.729	4.22704	-2.6293	-28.8074	-0.57684	-9.69961	1.94546	-2.22831	-20.8489
9	Syringic Acid	Hexan-1-ol			JMSVCTWVEWCHDZ-UHFFFAOYSA-N	ZSIAUFGUXNUGDI-UHFFFAOYSA-N			15	1	0	0	2.48555	-2.55129	-2.02946	0.47979	-3.02789	2.2836	-0.41745	-7.96139	0.06268	-12.6102	4.24598	-2.60957	-28.8089	-0.41711	-9.58233	1.96238	-2.19212	-20.8475
9	Syringic Acid	Hexan-1-ol			JMSVCTWVEWCHDZ-UHFFFAOYSA-N	ZSIAUFGUXNUGDI-UHFFFAOYSA-N			20	1	0	0	2.4441	-2.48149	-1.9687	0.58564	-3.02712	2.28496	-0.43397	-7.96439	0.32618	-12.4901	4.26486	-2.58865	-28.8108	-0.25946	-9.46303	1.9799	-2.15468	-20.8464
9	Syringic Acid	Hexan-1-ol			JMSVCTWVEWCHDZ-UHFFFAOYSA-N	ZSIAUFGUXNUGDI-UHFFFAOYSA-N			25	1	0	0	2.40123	-2.37675	-1.90788	0.68919	-3.02706	2.28561	-0.45044	-7.96754	0.58528	-12.369	4.28365	-2.56658	-28.8132	-0.10391	-9.3419	1.99804	-2.11614	-20.8457
9	Syringic Acid	Hexan-1-ol			JMSVCTWVEWCHDZ-UHFFFAOYSA-N	ZSIAUFGUXNUGDI-UHFFFAOYSA-N			30	1	0	0	2.35695	-2.31876	-1.84705	0.79048	-3.02767	2.2855	-0.46676	-7.97082	0.84005	-12.2468	4.30233	-2.5434	-28.8162	0.04957	-9.21916	2.01683	-2.07664	-20.8453
9	Syringic Acid	Hexan-1-ol			JMSVCTWVEWCHDZ-UHFFFAOYSA-N	ZSIAUFGUXNUGDI-UHFFFAOYSA-N			35	1	0	0	2.31128	-2.23657	-1.78625	0.8896	-3.0289	2.28459	-0.48285	-7.97427	1.09056	-12.124	4.32086	-2.51917	-28.8197	0.20096	-9.09505	2.03627	-2.03632	-20.8455
9	Syringic Acid	Hexan-1-ol			JMSVCTWVEWCHDZ-UHFFFAOYSA-N	ZSIAUFGUXNUGDI-UHFFFAOYSA-N			40	1	0	0	2.26426	-2.15366	-1.72552	0.9866	-3.03073	2.28279	-0.4986	-7.97792	1.33689	-12.0005	4.33919	-2.49394	-28.824	0.35029	-8.96981	2.0564	-1.99534	-20.8461
9	Syringic Acid	Hexan-1-ol			JMSVCTWVEWCHDZ-UHFFFAOYSA-N	ZSIAUFGUXNUGDI-UHFFFAOYSA-N			45	1	0	0	2.2159	-2.06956	-1.66488	1.08153	-3.03309	2.28003	-0.51387	-7.9818	1.5791	-11.8768	4.35727	-2.46773	-28.8292	0.49757	-8.84371	2.07724	-1.95386	-20.8474
9	Syringic Acid	Hexan-1-ol			JMSVCTWVEWCHDZ-UHFFFAOYSA-N	ZSIAUFGUXNUGDI-UHFFFAOYSA-N			50	1	0	0	2.16621	-1.99482	-1.60435	1.17442	-3.03594	2.27627	-0.52854	-7.98593	1.81725	-11.753	4.37507	-2.44058	-28.8353	0.64283	-8.71703	2.0988	-1.91204	-20.8494
10	Syringic acid	1-Propanol			JMSVCTWVEWCHDZ-UHFFFAOYSA-N	BDERNNFJNOPAEC-UHFFFAOYSA-N			25.05	1	0	0	2.40079	-2.22149	-1.65811	-1.69302	-5.64494	2.57826	-0.51837	-15.3525	0.24773	-12.0307	4.23098	-2.66947	-28.4073	1.94075	-6.38576	1.65272	-2.1511	-13.0549
10	Syringic acid	1-Propanol			JMSVCTWVEWCHDZ-UHFFFAOYSA-N	BDERNNFJNOPAEC-UHFFFAOYSA-N			40.05	1	0	0	2.26378	-1.93497	-1.48059	-1.36131	-5.55302	2.59494	-0.55548	-15.3766	0.98904	-11.7065	4.2973	-2.59725	-28.4504	2.35035	-6.15344	1.70236	-2.04177	-13.0738
10	Syringic acid	1,2-Propanediol			JMSVCTWVEWCHDZ-UHFFFAOYSA-N	DNIAPMSPPWPWGF-UHFFFAOYSA-N			25.05	1	0	0	2.40079	-2.14651	-1.61133	-2.49619	-5.2008	1.99731	0.55645	-14.4566	0.18387	-12.3493	4.34064	-2.49583	-28.7813	2.68006	-7.14847	2.34333	-3.05228	-14.3248
10	Syringic acid	1,2-Propanediol			JMSVCTWVEWCHDZ-UHFFFAOYSA-N	DNIAPMSPPWPWGF-UHFFFAOYSA-N			40.05	1	0	0	2.26378	-1.93115	-1.44516	-2.22705	-5.14365	2.03782	0.4503	-14.475	0.93825	-11.9608	4.45075	-2.42151	-28.8144	3.1653	-6.81713	2.41293	-2.87181	-14.3394
10	Syringic acid	1,3-Butanediol			JMSVCTWVEWCHDZ-UHFFFAOYSA-N	PUPZLCDOIYMWBV-UHFFFAOYSA-N			25.05	1	0	0	2.40079	-1.77473	-1.7354	-2.44641	-4.52073	1.78311	1.47814	-12.0507	0.35323	-12.6716	4.33492	-2.58808	-28.9438	2.79964	-8.15086	2.55181	-4.06622	-16.8931
10	Syringic acid	1,3-Butanediol			JMSVCTWVEWCHDZ-UHFFFAOYSA-N	PUPZLCDOIYMWBV-UHFFFAOYSA-N			40.05	1	0	0	2.26378	-1.59126	-1.56982	-2.22064	-4.53734	1.8112	1.343	-12.0566	1.11698	-12.2875	4.43366	-2.52385	-28.9591	3.33762	-7.75013	2.62246	-3.86685	-16.9025
10	Syringic acid	Acetonitrile			JMSVCTWVEWCHDZ-UHFFFAOYSA-N	WEVYAHXRMPXWCK-UHFFFAOYSA-N			25.05	1	0	0	2.40079	-2.7064	-1.63596	-5.27051	-7.4588	2.6158	-1.4312	-18.238	0.21748	-8.74138	4.62496	-1.46218	-27.1451	5.48799	-1.28258	2.00916	-0.03098	-8.90712
10	Syringic acid	Acetonitrile			JMSVCTWVEWCHDZ-UHFFFAOYSA-N	WEVYAHXRMPXWCK-UHFFFAOYSA-N			40.05	1	0	0	2.26378	-2.46381	-1.45617	-4.86475	-7.25368	2.66725	-1.39002	-18.2883	0.95403	-8.49327	4.72703	-1.43433	-27.2264	5.81878	-1.23959	2.05978	-0.04431	-8.93809
10	Syringic acid	1,3-Propanediol			JMSVCTWVEWCHDZ-UHFFFAOYSA-N	YPFDHNVEDLHUCE-UHFFFAOYSA-N			25.05	1	0	0	2.40079	-1.78412	-1.76291	-1.95013	-4.74094	2.08032	1.533	-14.4329	0.39078	-12.9291	4.38296	-2.79163	-29.0359	2.34091	-8.18815	2.30264	-4.32463	-14.6029
10	Syringic acid	1,3-Propanediol			JMSVCTWVEWCHDZ-UHFFFAOYSA-N	YPFDHNVEDLHUCE-UHFFFAOYSA-N			40.05	1	0	0	2.26378	-1.63402	-1.60527	-1.6917	-4.70325	2.12085	1.40837	-14.4381	1.1678	-12.5366	4.48669	-2.72422	-29.0492	2.8595	-7.83332	2.36584	-4.13259	-14.6112
10	Syringic acid	DMF			JMSVCTWVEWCHDZ-UHFFFAOYSA-N	ZMXDDKWLCZADIW-UHFFFAOYSA-N			25.05	1	0	0	2.40079	-0.703203	-0.629867	-5.80621	-8.34308	1.07554	-1.63279	-14.5748	-1.15589	-12.6642	4.40422	-2.27163	-29.4715	4.65032	-4.32116	3.32868	-0.63884	-14.8967
10	Syringic acid	DMF			JMSVCTWVEWCHDZ-UHFFFAOYSA-N	ZMXDDKWLCZADIW-UHFFFAOYSA-N			40.05	1	0	0	2.26378	-0.636053	-0.602342	-5.26915	-8.04292	1.14877	-1.54881	-14.5923	-0.27013	-12.2919	4.49469	-2.21479	-29.5036	4.99902	-4.24897	3.34592	-0.66598	-14.9113
10	Syringic acid	2-Butanone			JMSVCTWVEWCHDZ-UHFFFAOYSA-N	ZWEHNKRNPOVVGH-UHFFFAOYSA-N			25.05	1	0	0	2.40079	-2.01867	-1.15433	-4.72297	-7.86182	1.31732	-1.56157	-13.7171	-0.43997	-10.9697	4.24704	-1.67466	-28.5616	4.283	-3.10791	2.92972	-0.11309	-14.8445
10	Syringic acid	2-Butanone			JMSVCTWVEWCHDZ-UHFFFAOYSA-N	ZWEHNKRNPOVVGH-UHFFFAOYSA-N			40.05	1	0	0	2.26378	-1.88072	-1.04917	-4.25819	-7.63103	1.37778	-1.49833	-13.75	0.37049	-10.6863	4.32911	-1.639	-28.6281	4.62868	-3.05531	2.95133	-0.14067	-14.878
11	Syringic acid	water			JMSVCTWVEWCHDZ-UHFFFAOYSA-N	XLYOFNOQVPJJNP-UHFFFAOYSA-N			10	1	0	0	2.52554	-3.58503	-4.45633	-0.43825	-7.33374	3.54184	-0.28	-22.5638	2.8617	-13.2257	4.03625	-4.30803	-26.9678	3.29995	-5.89199	0.49441	-4.02803	-4.40399
11	Syringic acid	water			JMSVCTWVEWCHDZ-UHFFFAOYSA-N	XLYOFNOQVPJJNP-UHFFFAOYSA-N			15	1	0	0	2.48555	-3.48149	-4.38789	-0.2881	-7.17955	3.61485	-0.28097	-22.5497	3.17359	-13.0012	4.12113	-4.2528	-26.9534	3.46169	-5.82168	0.50628	-3.97183	-4.40369
11	Syringic acid	water			JMSVCTWVEWCHDZ-UHFFFAOYSA-N	XLYOFNOQVPJJNP-UHFFFAOYSA-N			20	1	0	0	2.4441	-3.42474	-4.31859	-0.14259	-7.02364	3.69043	-0.28279	-22.5355	3.47962	-12.7745	4.20883	-4.19824	-26.9389	3.62221	-5.75089	0.5184	-3.91545	-4.40337
11	Syringic acid	water			JMSVCTWVEWCHDZ-UHFFFAOYSA-N	XLYOFNOQVPJJNP-UHFFFAOYSA-N			25	1	0	0	2.40123	-3.2827	-4.24847	-0.00171	-6.86584	3.76867	-0.28535	-22.5213	3.77981	-12.5455	4.29946	-4.14434	-26.9243	3.78152	-5.67969	0.53079	-3.85899	-4.40306
11	Syringic acid	water			JMSVCTWVEWCHDZ-UHFFFAOYSA-N	XLYOFNOQVPJJNP-UHFFFAOYSA-N			30	1	0	0	2.35695	-3.18979	-4.17757	0.13453	-6.706	3.84966	-0.28859	-22.5071	4.07417	-12.3141	4.39312	-4.0911	-26.9098	3.93964	-5.60815	0.54346	-3.80251	-4.40275
11	Syringic acid	water			JMSVCTWVEWCHDZ-UHFFFAOYSA-N	XLYOFNOQVPJJNP-UHFFFAOYSA-N			35	1	0	0	2.31128	-3.10041	-4.10593	0.26615	-6.54403	3.9334	-0.29239	-22.4929	4.36273	-12.0804	4.48985	-4.03851	-26.8953	4.09658	-5.53634	0.55645	-3.74612	-4.40243
11	Syringic acid	water			JMSVCTWVEWCHDZ-UHFFFAOYSA-N	XLYOFNOQVPJJNP-UHFFFAOYSA-N			40	1	0	0	2.26426	-3.03841	-4.03358	0.39315	-6.37984	4.01995	-0.2967	-22.4787	4.6455	-11.8442	4.5897	-3.98657	-26.8809	4.25235	-5.46432	0.56975	-3.68987	-4.40212
11	Syringic acid	water			JMSVCTWVEWCHDZ-UHFFFAOYSA-N	XLYOFNOQVPJJNP-UHFFFAOYSA-N			45	1	0	0	2.2159	-2.97877	-3.96053	0.51551	-6.21341	4.10924	-0.30142	-22.4647	4.92248	-11.6056	4.69264	-3.93527	-26.8665	4.40697	-5.39215	0.5834	-3.63385	-4.40181
11	Syringic acid	water			JMSVCTWVEWCHDZ-UHFFFAOYSA-N	XLYOFNOQVPJJNP-UHFFFAOYSA-N			50	1	0	0	2.16621	-2.86328	-3.88683	0.63321	-6.04475	4.20121	-0.30648	-22.4507	5.19367	-11.3646	4.79863	-3.88459	-26.8523	4.56046	-5.31988	0.59742	-3.57811	-4.4015
6	p-Coumaric acid	Ethanol			NGSWKAQJJWESNS-ZZXKWVIFSA-N	LFQSCWFLJHTTHZ-UHFFFAOYSA-N			20	1	0	0	2.19477	-1.38828	-0.814901	-4.47329	-7.52065	1.95914	-1.55403	-14.8925	-1.77762	-13.531	3.48672	-3.99598	-25.5238	2.69567	-6.01038	1.52758	-2.44195	-10.6312
10	p-Coumaric acid	Ethanol			NGSWKAQJJWESNS-ZZXKWVIFSA-N	LFQSCWFLJHTTHZ-UHFFFAOYSA-N			25	1	0	0	2.15959	-1.34104	-0.795341	-4.32793	-7.48221	1.97754	-1.56492	-14.9049	-1.49883	-13.4407	3.5194	-3.97904	-25.5446	2.8291	-5.9585	1.54186	-2.41412	-10.6397
10	p-Coumaric acid	Ethanol			NGSWKAQJJWESNS-ZZXKWVIFSA-N	LFQSCWFLJHTTHZ-UHFFFAOYSA-N			30	1	0	0	2.1232	-1.29499	-0.775955	-4.18374	-7.44227	1.99595	-1.57439	-14.9175	-1.22267	-13.3478	3.55235	-3.95997	-25.5659	2.96107	-5.90555	1.5564	-2.38558	-10.6484
10	p-Coumaric acid	Ethanol			NGSWKAQJJWESNS-ZZXKWVIFSA-N	LFQSCWFLJHTTHZ-UHFFFAOYSA-N			35	1	0	0	2.08563	-1.25806	-0.756799	-4.04054	-7.40051	2.0145	-1.58234	-14.9303	-0.949	-13.2521	3.58569	-3.93877	-25.5876	3.09154	-5.85163	1.57119	-2.35643	-10.6573
10	p-Coumaric acid	Ethanol			NGSWKAQJJWESNS-ZZXKWVIFSA-N	LFQSCWFLJHTTHZ-UHFFFAOYSA-N			40	1	0	0	2.04688	-1.21183	-0.737824	-3.89839	-7.35691	2.03306	-1.58863	-14.9433	-0.67787	-13.1539	3.61928	-3.91545	-25.6096	3.22052	-5.79696	1.58622	-2.32682	-10.6663
10	p-Coumaric acid	Ethanol			NGSWKAQJJWESNS-ZZXKWVIFSA-N	LFQSCWFLJHTTHZ-UHFFFAOYSA-N			45	1	0	0	2.00699	-1.17653	-0.719053	-3.75718	-7.31124	2.05172	-1.59314	-14.9566	-0.40921	-13.0529	3.65318	-3.89002	-25.6321	3.34797	-5.74168	1.60146	-2.29688	-10.6755
10	p-Coumaric acid	Ethanol			NGSWKAQJJWESNS-ZZXKWVIFSA-N	LFQSCWFLJHTTHZ-UHFFFAOYSA-N			50	1	0	0	1.96597	-1.13966	-0.700475	-3.61687	-7.26333	2.07053	-1.59577	-14.97	-0.14299	-12.9492	3.68741	-3.8625	-25.655	3.47388	-5.68592	1.61688	-2.26673	-10.685
10	p-Coumaric acid	Ethanol			NGSWKAQJJWESNS-ZZXKWVIFSA-N	LFQSCWFLJHTTHZ-UHFFFAOYSA-N			55	1	0	0	1.92383	-1.10513	-0.682104	-3.47739	-7.21298	2.08955	-1.59642	-14.9836	0.12084	-12.8428	3.722	-3.83289	-25.6781	3.59823	-5.62983	1.63245	-2.23647	-10.6945
10	p-Coumaric acid	Ethanol			NGSWKAQJJWESNS-ZZXKWVIFSA-N	LFQSCWFLJHTTHZ-UHFFFAOYSA-N			60	1	0	0	1.88059	-1.065	-0.663919	-3.33869	-7.16009	2.10879	-1.595	-14.9975	0.38231	-12.7337	3.75694	-3.80124	-25.7017	3.721	-5.57359	1.64815	-2.20624	-10.7042
1	caffeic acid	Water	Ethanol		QAIPRVGONGVQAS-DUXPYHPUSA-N	XLYOFNOQVPJJNP-UHFFFAOYSA-N	LFQSCWFLJHTTHZ-UHFFFAOYSA-N		20	0.0416392	0.958361	0	2.07859	-1.86967	-0.644005	-4.30946	-10.8198	2.49858	-2.70573	-19.0382	-2.26276	-15.9008	3.62494	-4.83164	-27.1736	2.0467	-5.08102	1.12636	-2.12591	-8.13541
1	caffeic acid	Water	Ethanol		QAIPRVGONGVQAS-DUXPYHPUSA-N	XLYOFNOQVPJJNP-UHFFFAOYSA-N	LFQSCWFLJHTTHZ-UHFFFAOYSA-N		25	0.0416392	0.958361	0	2.048	-1.82886	-0.635062	-4.09359	-10.7613	2.53631	-2.70538	-19.098	-1.95637	-15.7552	3.66914	-4.78815	-27.1872	2.13722	-4.99387	1.13283	-2.08277	-8.0892
1	caffeic acid	Water	Ethanol		QAIPRVGONGVQAS-DUXPYHPUSA-N	XLYOFNOQVPJJNP-UHFFFAOYSA-N	LFQSCWFLJHTTHZ-UHFFFAOYSA-N		30	0.0416392	0.958361	0	2.01631	-1.79263	-0.625791	-3.87818	-10.701	2.5748	-2.70329	-19.1595	-1.65321	-15.6078	3.7138	-4.74302	-27.2016	2.22497	-4.90685	1.139	-2.03973	-8.04208
1	caffeic acid	Water	Ethanol		QAIPRVGONGVQAS-DUXPYHPUSA-N	XLYOFNOQVPJJNP-UHFFFAOYSA-N	LFQSCWFLJHTTHZ-UHFFFAOYSA-N		35	0.0416392	0.958361	0	1.98354	-1.75572	-0.616214	-3.66227	-10.6406	2.61443	-2.70024	-19.226	-1.35326	-15.4587	3.75887	-4.6963	-27.2168	2.30901	-4.81814	1.14444	-1.99606	-7.99081
1	caffeic acid	Water	Ethanol		QAIPRVGONGVQAS-DUXPYHPUSA-N	XLYOFNOQVPJJNP-UHFFFAOYSA-N	LFQSCWFLJHTTHZ-UHFFFAOYSA-N		40	0.0416392	0.958361	0	1.94971	-1.72011	-0.606333	-3.44588	-10.5795	2.65492	-2.69601	-19.2957	-1.05649	-15.308	3.80425	-4.64808	-27.2328	2.38939	-4.72857	1.14933	-1.95207	-7.93704
1	caffeic acid	Water	Ethanol		QAIPRVGONGVQAS-DUXPYHPUSA-N	XLYOFNOQVPJJNP-UHFFFAOYSA-N	LFQSCWFLJHTTHZ-UHFFFAOYSA-N		45	0.0416392	0.958361	0	1.91483	-1.68152	-0.596215	-3.22939	-10.517	2.69634	-2.69012	-19.3688	-0.76278	-15.1558	3.84998	-4.59841	-27.2494	2.46661	-4.63881	1.15364	-1.90829	-7.88063
1	caffeic acid	Water	Ethanol		QAIPRVGONGVQAS-DUXPYHPUSA-N	XLYOFNOQVPJJNP-UHFFFAOYSA-N	LFQSCWFLJHTTHZ-UHFFFAOYSA-N		50	0.0416392	0.958361	0	1.87892	-1.64187	-0.585837	-3.01181	-10.4543	2.7387	-2.68322	-19.4462	-0.47215	-15.0022	3.89591	-4.54735	-27.2668	2.53966	-4.54784	1.15721	-1.86413	-7.82061
1	caffeic acid	Water	Ethanol		QAIPRVGONGVQAS-DUXPYHPUSA-N	XLYOFNOQVPJJNP-UHFFFAOYSA-N	LFQSCWFLJHTTHZ-UHFFFAOYSA-N		55	0.0416392	0.958361	0	1.842	-1.60995	-0.575253	-2.79427	-10.3896	2.78182	-2.67435	-19.5259	-0.1845	-14.8471	3.94212	-4.49497	-27.2848	2.60977	-4.45752	1.1603	-1.82062	-7.75899
1	caffeic acid	Water	Ethanol		QAIPRVGONGVQAS-DUXPYHPUSA-N	XLYOFNOQVPJJNP-UHFFFAOYSA-N	LFQSCWFLJHTTHZ-UHFFFAOYSA-N		60	0.0416392	0.958361	0	1.80408	-1.57545	-0.564466	-2.57533	-10.3245	2.82593	-2.66441	-19.6098	0.1002	-14.6907	3.9885	-4.44131	-27.3036	2.67553	-4.36625	1.16257	-1.7769	-7.69373
1	caffeic acid	Water	Ethanol		QAIPRVGONGVQAS-DUXPYHPUSA-N	XLYOFNOQVPJJNP-UHFFFAOYSA-N	LFQSCWFLJHTTHZ-UHFFFAOYSA-N		20	0.0890531	0.910947	0	2.07859	-1.89585	-0.650236	-4.35724	-10.8501	2.50811	-2.68719	-19.2188	-2.2544	-15.951	3.60931	-4.88153	-27.1635	2.10284	-5.10091	1.1012	-2.19434	-7.94469
1	caffeic acid	Water	Ethanol		QAIPRVGONGVQAS-DUXPYHPUSA-N	XLYOFNOQVPJJNP-UHFFFAOYSA-N	LFQSCWFLJHTTHZ-UHFFFAOYSA-N		25	0.0890531	0.910947	0	2.048	-1.85574	-0.64111	-4.14298	-10.7898	2.54755	-2.68749	-19.2776	-1.94811	-15.802	3.6562	-4.83686	-27.1774	2.19487	-5.01216	1.10865	-2.14937	-7.89974
1	caffeic acid	Water	Ethanol		QAIPRVGONGVQAS-DUXPYHPUSA-N	XLYOFNOQVPJJNP-UHFFFAOYSA-N	LFQSCWFLJHTTHZ-UHFFFAOYSA-N		30	0.0890531	0.910947	0	2.01631	-1.81787	-0.631643	-3.92888	-10.7281	2.58809	-2.68631	-19.3393	-1.64509	-15.6511	3.7037	-4.79053	-27.1921	2.28379	-4.92296	1.11561	-2.10422	-7.85281
1	caffeic acid	Water	Ethanol		QAIPRVGONGVQAS-DUXPYHPUSA-N	XLYOFNOQVPJJNP-UHFFFAOYSA-N	LFQSCWFLJHTTHZ-UHFFFAOYSA-N		35	0.0890531	0.910947	0	1.98354	-1.77963	-0.621858	-3.71439	-10.6656	2.62968	-2.68399	-19.4042	-1.3453	-15.4984	3.75168	-4.74261	-27.2076	2.36909	-4.83281	1.122	-2.05862	-7.8034
1	caffeic acid	Water	Ethanol		QAIPRVGONGVQAS-DUXPYHPUSA-N	XLYOFNOQVPJJNP-UHFFFAOYSA-N	LFQSCWFLJHTTHZ-UHFFFAOYSA-N		40	0.0890531	0.910947	0	1.94971	-1.73921	-0.611786	-3.49949	-10.6023	2.67234	-2.68036	-19.4729	-1.04867	-15.3442	3.80004	-4.69318	-27.2238	2.45082	-4.74183	1.1277	-2.01282	-7.75089
1	caffeic acid	Water	Ethanol		QAIPRVGONGVQAS-DUXPYHPUSA-N	XLYOFNOQVPJJNP-UHFFFAOYSA-N	LFQSCWFLJHTTHZ-UHFFFAOYSA-N		45	0.0890531	0.910947	0	1.91483	-1.6994	-0.601437	-3.28405	-10.5384	2.71588	-2.67537	-19.5456	-0.75517	-15.1885	3.8486	-4.64229	-27.2409	2.52888	-4.65018	1.13272	-1.96692	-7.69527
1	caffeic acid	Water	Ethanol		QAIPRVGONGVQAS-DUXPYHPUSA-N	XLYOFNOQVPJJNP-UHFFFAOYSA-N	LFQSCWFLJHTTHZ-UHFFFAOYSA-N		50	0.0890531	0.910947	0	1.87892	-1.66394	-0.590851	-3.06777	-10.4736	2.76022	-2.66909	-19.6215	-0.46473	-15.0316	3.89731	-4.59001	-27.2587	2.60304	-4.55799	1.13709	-1.92092	-7.63713
1	caffeic acid	Water	Ethanol		QAIPRVGONGVQAS-DUXPYHPUSA-N	XLYOFNOQVPJJNP-UHFFFAOYSA-N	LFQSCWFLJHTTHZ-UHFFFAOYSA-N		55	0.0890531	0.910947	0	1.842	-1.62893	-0.580053	-2.85063	-10.408	2.80546	-2.66142	-19.7013	-0.17729	-14.8734	3.94615	-4.53642	-27.2771	2.67334	-4.46535	1.14069	-1.875	-7.57581
1	caffeic acid	Water	Ethanol		QAIPRVGONGVQAS-DUXPYHPUSA-N	XLYOFNOQVPJJNP-UHFFFAOYSA-N	LFQSCWFLJHTTHZ-UHFFFAOYSA-N		60	0.0890531	0.910947	0	1.80408	-1.59636	-0.569039	-2.63291	-10.3411	2.85127	-2.65205	-19.7838	0.10717	-14.7141	3.99497	-4.48155	-27.2963	2.74008	-4.373	1.1437	-1.8295	-7.51241
1	caffeic acid	Water	Ethanol		QAIPRVGONGVQAS-DUXPYHPUSA-N	XLYOFNOQVPJJNP-UHFFFAOYSA-N	LFQSCWFLJHTTHZ-UHFFFAOYSA-N		20	0.143532	0.856468	0	2.07859	-1.96859	-0.658096	-4.41261	-10.8782	2.52679	-2.66724	-19.4254	-2.24385	-16.0029	3.59687	-4.93948	-27.1511	2.16876	-5.1247	1.07008	-2.27224	-7.72566
1	caffeic acid	Water	Ethanol		QAIPRVGONGVQAS-DUXPYHPUSA-N	XLYOFNOQVPJJNP-UHFFFAOYSA-N	LFQSCWFLJHTTHZ-UHFFFAOYSA-N		25	0.143532	0.856468	0	2.048	-1.92592	-0.648684	-4.20025	-10.8164	2.56761	-2.66825	-19.4827	-1.93777	-15.8506	3.64648	-4.89341	-27.1653	2.26248	-5.03415	1.07887	-2.22516	-7.68262
1	caffeic acid	Water	Ethanol		QAIPRVGONGVQAS-DUXPYHPUSA-N	XLYOFNOQVPJJNP-UHFFFAOYSA-N	LFQSCWFLJHTTHZ-UHFFFAOYSA-N		30	0.143532	0.856468	0	2.01631	-1.87877	-0.638911	-3.98777	-10.7536	2.60989	-2.66804	-19.5439	-1.63501	-15.6961	3.69685	-4.84567	-27.1805	2.35276	-4.94254	1.08696	-2.17763	-7.63652
1	caffeic acid	Water	Ethanol		QAIPRVGONGVQAS-DUXPYHPUSA-N	XLYOFNOQVPJJNP-UHFFFAOYSA-N	LFQSCWFLJHTTHZ-UHFFFAOYSA-N		35	0.143532	0.856468	0	1.98354	-1.83505	-0.628832	-3.77478	-10.6898	2.65339	-2.66666	-19.6085	-1.33546	-15.5399	3.7478	-4.79634	-27.1964	2.43932	-4.8501	1.09441	-2.12968	-7.58793
1	caffeic acid	Water	Ethanol		QAIPRVGONGVQAS-DUXPYHPUSA-N	XLYOFNOQVPJJNP-UHFFFAOYSA-N	LFQSCWFLJHTTHZ-UHFFFAOYSA-N		40	0.143532	0.856468	0	1.94971	-1.7929	-0.618471	-3.56131	-10.6251	2.69806	-2.66394	-19.6769	-1.03909	-15.382	3.79916	-4.74549	-27.2131	2.52222	-4.7569	1.1011	-2.08155	-7.53624
1	caffeic acid	Water	Ethanol		QAIPRVGONGVQAS-DUXPYHPUSA-N	XLYOFNOQVPJJNP-UHFFFAOYSA-N	LFQSCWFLJHTTHZ-UHFFFAOYSA-N		45	0.143532	0.856468	0	1.91483	-1.74861	-0.607835	-3.34709	-10.5597	2.74356	-2.65992	-19.7487	-0.74586	-15.2228	3.85069	-4.69318	-27.2307	2.60123	-4.66314	1.10713	-2.03326	-7.48204
1	caffeic acid	Water	Ethanol		QAIPRVGONGVQAS-DUXPYHPUSA-N	XLYOFNOQVPJJNP-UHFFFAOYSA-N	LFQSCWFLJHTTHZ-UHFFFAOYSA-N		50	0.143532	0.856468	0	1.87892	-1.71086	-0.59695	-3.13211	-10.4936	2.78988	-2.65449	-19.8243	-0.45571	-15.0625	3.90226	-4.63949	-27.249	2.6764	-4.56891	1.11238	-1.985	-7.4247
1	caffeic acid	Water	Ethanol		QAIPRVGONGVQAS-DUXPYHPUSA-N	XLYOFNOQVPJJNP-UHFFFAOYSA-N	LFQSCWFLJHTTHZ-UHFFFAOYSA-N		55	0.143532	0.856468	0	1.842	-1.66817	-0.585862	-2.91656	-10.4261	2.83681	-2.64736	-19.9027	-0.16856	-14.901	3.95379	-4.58448	-27.268	2.748	-4.47492	1.11698	-1.93712	-7.36528
1	caffeic acid	Water	Ethanol		QAIPRVGONGVQAS-DUXPYHPUSA-N	XLYOFNOQVPJJNP-UHFFFAOYSA-N	LFQSCWFLJHTTHZ-UHFFFAOYSA-N		20	0.206784	0.793216	0	2.07859	-2.12494	-0.66829	-4.47725	-10.9025	2.55812	-2.64598	-19.6631	-2.23017	-16.0558	3.58956	-5.00766	-27.1352	2.24708	-5.15327	1.03144	-2.36168	-7.47218
1	caffeic acid	Water	Ethanol		QAIPRVGONGVQAS-DUXPYHPUSA-N	XLYOFNOQVPJJNP-UHFFFAOYSA-N	LFQSCWFLJHTTHZ-UHFFFAOYSA-N		25	0.206784	0.793216	0	2.048	-2.06651	-0.658419	-4.26712	-10.8401	2.60018	-2.64792	-19.7201	-1.92449	-15.9001	3.64191	-4.95992	-27.1502	2.34263	-5.06001	1.04173	-2.312	-7.43003
1	caffeic acid	Water	Ethanol		QAIPRVGONGVQAS-DUXPYHPUSA-N	XLYOFNOQVPJJNP-UHFFFAOYSA-N	LFQSCWFLJHTTHZ-UHFFFAOYSA-N		30	0.206784	0.793216	0	2.01631	-2.00656	-0.648208	-4.05631	-10.777	2.64403	-2.64898	-19.7816	-1.6221	-15.7422	3.69521	-4.9105	-27.1659	2.43421	-4.96518	1.05118	-2.26152	-7.38433
1	caffeic acid	Water	Ethanol		QAIPRVGONGVQAS-DUXPYHPUSA-N	XLYOFNOQVPJJNP-UHFFFAOYSA-N	LFQSCWFLJHTTHZ-UHFFFAOYSA-N		35	0.206784	0.793216	0	1.98354	-1.95078	-0.637695	-3.84536	-10.7121	2.6892	-2.64845	-19.8459	-1.32296	-15.5823	3.74918	-4.85949	-27.1826	2.5224	-4.87019	1.05998	-2.21104	-7.33663
1	caffeic acid	Water	Ethanol		QAIPRVGONGVQAS-DUXPYHPUSA-N	XLYOFNOQVPJJNP-UHFFFAOYSA-N	LFQSCWFLJHTTHZ-UHFFFAOYSA-N		40	0.206784	0.793216	0	1.94971	-1.9017	-0.6269	-3.634	-10.6456	2.73535	-2.6464	-19.9125	-1.027	-15.4208	3.80357	-4.80695	-27.2	2.607	-4.77519	1.06822	-2.16055	-7.28748
1	caffeic acid	Water	Ethanol		QAIPRVGONGVQAS-DUXPYHPUSA-N	XLYOFNOQVPJJNP-UHFFFAOYSA-N	LFQSCWFLJHTTHZ-UHFFFAOYSA-N		45	0.206784	0.793216	0	1.91483	-1.8573	-0.615863	-3.42116	-10.5795	2.78273	-2.64356	-19.9845	-0.73416	-15.258	3.85813	-4.75297	-27.2182	2.687	-4.67844	1.0754	-2.10941	-7.23366
1	caffeic acid	Water	Ethanol		QAIPRVGONGVQAS-DUXPYHPUSA-N	XLYOFNOQVPJJNP-UHFFFAOYSA-N	LFQSCWFLJHTTHZ-UHFFFAOYSA-N		50	0.206784	0.793216	0	1.87892	-1.80799	-0.604576	-3.20813	-10.5116	2.83054	-2.63872	-20.0584	-0.44443	-15.0942	3.9126	-4.6976	-27.2372	2.7637	-4.58258	1.08206	-2.05888	-7.17885
1	caffeic acid	Water	Ethanol		QAIPRVGONGVQAS-DUXPYHPUSA-N	XLYOFNOQVPJJNP-UHFFFAOYSA-N	LFQSCWFLJHTTHZ-UHFFFAOYSA-N		55	0.206784	0.793216	0	1.842	-1.76321	-0.593101	-2.9936	-10.4436	2.87913	-2.63278	-20.1365	-0.15769	-14.9294	3.96688	-4.64093	-27.2569	2.83591	-4.48584	1.08775	-2.00815	-7.1204
1	caffeic acid	Water	Ethanol		QAIPRVGONGVQAS-DUXPYHPUSA-N	XLYOFNOQVPJJNP-UHFFFAOYSA-N	LFQSCWFLJHTTHZ-UHFFFAOYSA-N		60	0.206784	0.793216	0	1.80408	-1.7176	-0.581424	-2.77834	-10.3744	2.92805	-2.62504	-20.2175	0.12606	-14.764	4.02077	-4.58299	-27.2773	2.9044	-4.38958	1.09272	-1.95795	-7.05984
1	caffeic acid	Water	Ethanol		QAIPRVGONGVQAS-DUXPYHPUSA-N	XLYOFNOQVPJJNP-UHFFFAOYSA-N	LFQSCWFLJHTTHZ-UHFFFAOYSA-N		20	0.281111	0.718889	0	2.07859	-2.34872	-0.681982	-4.55373	-10.9205	2.60686	-2.6233	-19.9397	-2.2118	-16.1082	3.59	-5.08914	-27.1144	2.34193	-5.18767	0.983137	-2.46584	-7.17463
1	caffeic acid	Water	Ethanol		QAIPRVGONGVQAS-DUXPYHPUSA-N	XLYOFNOQVPJJNP-UHFFFAOYSA-N	LFQSCWFLJHTTHZ-UHFFFAOYSA-N		25	0.281111	0.718889	0	2.048	-2.28988	-0.671414	-4.3458	-10.8588	2.65015	-2.6268	-19.9978	-1.90675	-15.9491	3.64524	-5.03937	-27.1303	2.43905	-5.09031	0.995089	-2.41257	-7.13252
1	caffeic acid	Water	Ethanol		QAIPRVGONGVQAS-DUXPYHPUSA-N	XLYOFNOQVPJJNP-UHFFFAOYSA-N	LFQSCWFLJHTTHZ-UHFFFAOYSA-N		30	0.281111	0.718889	0	2.01631	-2.22695	-0.660535	-4.13773	-10.795	2.69518	-2.62872	-20.0587	-1.605	-15.7877	3.70156	-4.98792	-27.1471	2.53273	-4.99269	1.00638	-2.3592	-7.08839
1	caffeic acid	Water	Ethanol		QAIPRVGONGVQAS-DUXPYHPUSA-N	XLYOFNOQVPJJNP-UHFFFAOYSA-N	LFQSCWFLJHTTHZ-UHFFFAOYSA-N		35	0.281111	0.718889	0	1.98354	-2.15181	-0.649375	-3.92895	-10.7299	2.74172	-2.62941	-20.123	-1.30648	-15.6243	3.75862	-4.93487	-27.1647	2.62247	-4.89436	1.0169	-2.30546	-7.04177
1	caffeic acid	Water	Ethanol		QAIPRVGONGVQAS-DUXPYHPUSA-N	XLYOFNOQVPJJNP-UHFFFAOYSA-N	LFQSCWFLJHTTHZ-UHFFFAOYSA-N		40	0.281111	0.718889	0	1.94971	-2.09637	-0.637965	-3.71977	-10.6632	2.78938	-2.62841	-20.1901	-1.01114	-15.4592	3.81609	-4.8803	-27.1832	2.70863	-4.79607	1.02671	-2.25189	-6.99308
1	caffeic acid	Water	Ethanol		QAIPRVGONGVQAS-DUXPYHPUSA-N	XLYOFNOQVPJJNP-UHFFFAOYSA-N	LFQSCWFLJHTTHZ-UHFFFAOYSA-N		45	0.281111	0.718889	0	1.91483	-2.03716	-0.626334	-3.50914	-10.5961	2.83806	-2.62644	-20.261	-0.71891	-15.2929	3.87369	-4.8243	-27.2024	2.79023	-4.69678	1.03563	-2.19786	-6.94138
1	caffeic acid	Water	Ethanol		QAIPRVGONGVQAS-DUXPYHPUSA-N	XLYOFNOQVPJJNP-UHFFFAOYSA-N	LFQSCWFLJHTTHZ-UHFFFAOYSA-N		50	0.281111	0.718889	0	1.87892	-1.98843	-0.61448	-3.29788	-10.5278	2.88727	-2.62271	-20.3348	-0.42978	-15.1256	3.93107	-4.76693	-27.2224	2.8681	-4.59783	1.0438	-2.14422	-6.88761
1	caffeic acid	Water	Ethanol		QAIPRVGONGVQAS-DUXPYHPUSA-N	XLYOFNOQVPJJNP-UHFFFAOYSA-N	LFQSCWFLJHTTHZ-UHFFFAOYSA-N		55	0.281111	0.718889	0	1.842	-1.92555	-0.602456	-3.08484	-10.4595	2.93707	-2.6179	-20.4123	-0.14364	-14.9576	3.98808	-4.70826	-27.2431	2.9412	-4.49818	1.05101	-2.09036	-6.83077
1	caffeic acid	Water	Ethanol		QAIPRVGONGVQAS-DUXPYHPUSA-N	XLYOFNOQVPJJNP-UHFFFAOYSA-N	LFQSCWFLJHTTHZ-UHFFFAOYSA-N		60	0.281111	0.718889	0	1.80408	-1.87844	-0.590258	-2.8709	-10.3901	2.98708	-2.61126	-20.4926	0.13953	-14.7892	4.04449	-4.64836	-27.2645	3.01043	-4.3991	1.05741	-2.0371	-6.77181
1	caffeic acid	Water	Ethanol		QAIPRVGONGVQAS-DUXPYHPUSA-N	XLYOFNOQVPJJNP-UHFFFAOYSA-N	LFQSCWFLJHTTHZ-UHFFFAOYSA-N		20	0.369703	0.630297	0	2.07859	-2.6216	-0.701377	-4.64456	-10.9295	2.67925	-2.59971	-20.2655	-2.18577	-16.1578	3.60174	-5.18854	-27.0852	2.45879	-5.22829	0.922488	-2.58883	-6.81971
1	caffeic acid	Water	Ethanol		QAIPRVGONGVQAS-DUXPYHPUSA-N	XLYOFNOQVPJJNP-UHFFFAOYSA-N	LFQSCWFLJHTTHZ-UHFFFAOYSA-N		25	0.369703	0.630297	0	2.048	-2.54821	-0.689704	-4.44026	-10.868	2.72368	-2.60429	-20.3239	-1.88179	-15.9954	3.66021	-5.13625	-27.1028	2.55847	-5.12745	0.936534	-2.53196	-6.77884
1	caffeic acid	Water	Ethanol		QAIPRVGONGVQAS-DUXPYHPUSA-N	XLYOFNOQVPJJNP-UHFFFAOYSA-N	LFQSCWFLJHTTHZ-UHFFFAOYSA-N		30	0.369703	0.630297	0	2.01631	-2.47108	-0.677775	-4.23521	-10.8048	2.76997	-2.60765	-20.3857	-1.58107	-15.8305	3.7198	-5.08228	-27.1212	2.65414	-5.02574	0.949827	-2.47463	-6.73547
1	caffeic acid	Water	Ethanol		QAIPRVGONGVQAS-DUXPYHPUSA-N	XLYOFNOQVPJJNP-UHFFFAOYSA-N	LFQSCWFLJHTTHZ-UHFFFAOYSA-N		35	0.369703	0.630297	0	1.98354	-2.4045	-0.665624	-4.02954	-10.7396	2.81764	-2.60944	-20.4498	-1.28356	-15.6636	3.78012	-5.02673	-27.1404	2.74598	-4.92402	0.962483	-2.41729	-6.69064
1	caffeic acid	Water	Ethanol		QAIPRVGONGVQAS-DUXPYHPUSA-N	XLYOFNOQVPJJNP-UHFFFAOYSA-N	LFQSCWFLJHTTHZ-UHFFFAOYSA-N		40	0.369703	0.630297	0	1.94971	-2.3363	-0.653269	-3.82253	-10.674	2.86663	-2.61016	-20.5182	-0.9892	-15.4951	3.84078	-4.96967	-27.1604	2.83333	-4.82115	0.974151	-2.35951	-6.64218
1	caffeic acid	Water	Ethanol		QAIPRVGONGVQAS-DUXPYHPUSA-N	XLYOFNOQVPJJNP-UHFFFAOYSA-N	LFQSCWFLJHTTHZ-UHFFFAOYSA-N		45	0.369703	0.630297	0	1.91483	-2.27984	-0.640735	-3.61465	-10.6069	2.91632	-2.60922	-20.5889	-0.69794	-15.3255	3.90143	-4.9112	-27.1811	2.91671	-4.71858	0.985113	-2.30198	-6.59224
1	caffeic acid	Water	Ethanol		QAIPRVGONGVQAS-DUXPYHPUSA-N	XLYOFNOQVPJJNP-UHFFFAOYSA-N	LFQSCWFLJHTTHZ-UHFFFAOYSA-N		50	0.369703	0.630297	0	1.87892	-2.2161	-0.62805	-3.40577	-10.5384	2.9664	-2.60657	-20.6618	-0.40971	-15.1549	3.96173	-4.85138	-27.2026	2.99606	-4.61647	0.995328	-2.24481	-6.54079
1	caffeic acid	Water	Ethanol		QAIPRVGONGVQAS-DUXPYHPUSA-N	XLYOFNOQVPJJNP-UHFFFAOYSA-N	LFQSCWFLJHTTHZ-UHFFFAOYSA-N		55	0.369703	0.630297	0	1.842	-2.15058	-0.615228	-3.19509	-10.4702	3.01699	-2.6027	-20.739	-0.12445	-14.9839	4.02143	-4.79029	-27.2247	3.07064	-4.51372	1.00444	-2.18759	-6.48565
1	caffeic acid	Water	Ethanol		QAIPRVGONGVQAS-DUXPYHPUSA-N	XLYOFNOQVPJJNP-UHFFFAOYSA-N	LFQSCWFLJHTTHZ-UHFFFAOYSA-N		60	0.369703	0.630297	0	1.80408	-2.08778	-0.602274	-2.98322	-10.4009	3.06752	-2.59703	-20.8185	0.15785	-14.8126	4.08026	-4.72798	-27.2475	3.14107	-4.4117	1.01274	-2.13095	-6.42898
1	caffeic acid	Water	Ethanol		QAIPRVGONGVQAS-DUXPYHPUSA-N	XLYOFNOQVPJJNP-UHFFFAOYSA-N	LFQSCWFLJHTTHZ-UHFFFAOYSA-N		20	0.477101	0.522899	0	2.07859	-2.92445	-0.731128	-4.75445	-10.9211	2.78218	-2.57363	-20.648	-2.14585	-16.2005	3.62912	-5.31342	-27.0406	2.6086	-5.27943	0.846944	-2.73979	-6.39264
1	caffeic acid	Water	Ethanol		QAIPRVGONGVQAS-DUXPYHPUSA-N	XLYOFNOQVPJJNP-UHFFFAOYSA-N	LFQSCWFLJHTTHZ-UHFFFAOYSA-N		25	0.477101	0.522899	0	2.048	-2.84466	-0.717612	-4.55448	-10.8612	2.82862	-2.58019	-20.7092	-1.8437	-16.0347	3.69164	-5.25793	-27.061	2.71078	-5.17354	0.86302	-2.67774	-6.35184
1	caffeic acid	Water	Ethanol		QAIPRVGONGVQAS-DUXPYHPUSA-N	XLYOFNOQVPJJNP-UHFFFAOYSA-N	LFQSCWFLJHTTHZ-UHFFFAOYSA-N		30	0.477101	0.522899	0	2.01631	-2.75696	-0.703948	-4.35329	-10.7997	2.87669	-2.58555	-20.7731	-1.54475	-15.8665	3.75515	-5.20078	-27.0821	2.80854	-5.06681	0.878456	-2.61523	-6.30909
1	caffeic acid	Water	Ethanol		QAIPRVGONGVQAS-DUXPYHPUSA-N	XLYOFNOQVPJJNP-UHFFFAOYSA-N	LFQSCWFLJHTTHZ-UHFFFAOYSA-N		35	0.477101	0.522899	0	1.98354	-2.68613	-0.690156	-4.15134	-10.7363	2.92603	-2.58918	-20.8397	-1.24896	-15.6963	3.81921	-5.14207	-27.104	2.90238	-4.96003	0.893178	-2.55289	-6.26424
1	caffeic acid	Water	Ethanol		QAIPRVGONGVQAS-DUXPYHPUSA-N	XLYOFNOQVPJJNP-UHFFFAOYSA-N	LFQSCWFLJHTTHZ-UHFFFAOYSA-N		40	0.477101	0.522899	0	1.94971	-2.60906	-0.676262	-3.94818	-10.6711	2.97611	-2.59124	-20.908	-0.95624	-15.5246	3.88341	-5.08189	-27.1265	2.99194	-4.85347	0.907301	-2.49065	-6.21849
1	caffeic acid	Water	Ethanol		QAIPRVGONGVQAS-DUXPYHPUSA-N	XLYOFNOQVPJJNP-UHFFFAOYSA-N	LFQSCWFLJHTTHZ-UHFFFAOYSA-N		45	0.477101	0.522899	0	1.91483	-2.53165	-0.662284	-3.74358	-10.6052	3.02681	-2.59184	-20.9795	-0.66656	-15.3518	3.94735	-5.02032	-27.1497	3.07702	-4.74661	0.920538	-2.42848	-6.17013
1	caffeic acid	Water	Ethanol		QAIPRVGONGVQAS-DUXPYHPUSA-N	XLYOFNOQVPJJNP-UHFFFAOYSA-N	LFQSCWFLJHTTHZ-UHFFFAOYSA-N		50	0.477101	0.522899	0	1.87892	-2.45967	-0.64824	-3.53735	-10.5387	3.07784	-2.59092	-21.0543	-0.37984	-15.1784	4.01067	-4.95744	-27.1734	3.15751	-4.63966	0.932828	-2.36652	-6.11914
1	caffeic acid	Water	Ethanol		QAIPRVGONGVQAS-DUXPYHPUSA-N	XLYOFNOQVPJJNP-UHFFFAOYSA-N	LFQSCWFLJHTTHZ-UHFFFAOYSA-N		55	0.477101	0.522899	0	1.842	-2.39362	-0.634151	-3.33007	-10.4707	3.12865	-2.58794	-21.1302	-0.09603	-15.0046	4.07309	-4.89332	-27.1978	3.23404	-4.53399	0.944436	-2.30538	-6.06767
1	caffeic acid	Water	Ethanol		QAIPRVGONGVQAS-DUXPYHPUSA-N	XLYOFNOQVPJJNP-UHFFFAOYSA-N	LFQSCWFLJHTTHZ-UHFFFAOYSA-N		60	0.477101	0.522899	0	1.80408	-2.32514	-0.620004	-3.12013	-10.4036	3.17957	-2.58398	-21.2108	0.18489	-14.8309	4.13433	-4.82803	-27.2228	3.30502	-4.42735	0.954757	-2.24405	-6.012
1	caffeic acid	Water	Ethanol		QAIPRVGONGVQAS-DUXPYHPUSA-N	XLYOFNOQVPJJNP-UHFFFAOYSA-N	LFQSCWFLJHTTHZ-UHFFFAOYSA-N		20	0.610006	0.389994	0	2.07859	-3.13077	-0.783944	-4.8836	-10.8805	2.92296	-2.54371	-21.0923	-2.07497	-16.2255	3.6765	-5.47846	-26.9599	2.80863	-5.34497	0.753539	-2.93475	-5.86763
1	caffeic acid	Water	Ethanol		QAIPRVGONGVQAS-DUXPYHPUSA-N	XLYOFNOQVPJJNP-UHFFFAOYSA-N	LFQSCWFLJHTTHZ-UHFFFAOYSA-N		25	0.610006	0.389994	0	2.048	-3.03621	-0.766865	-4.69022	-10.8233	2.97356	-2.55323	-21.1586	-1.77648	-16.0566	3.74496	-5.41878	-26.9858	2.91374	-5.23337	0.771403	-2.86555	-5.82719
1	caffeic acid	Water	Ethanol		QAIPRVGONGVQAS-DUXPYHPUSA-N	XLYOFNOQVPJJNP-UHFFFAOYSA-N	LFQSCWFLJHTTHZ-UHFFFAOYSA-N		30	0.610006	0.389994	0	2.01631	-2.93181	-0.749862	-4.49625	-10.7627	3.02502	-2.56041	-21.2254	-1.48104	-15.8854	3.81399	-5.35747	-27.0122	3.01521	-5.12275	0.788972	-2.79706	-5.78674
1	caffeic acid	Water	Ethanol		QAIPRVGONGVQAS-DUXPYHPUSA-N	XLYOFNOQVPJJNP-UHFFFAOYSA-N	LFQSCWFLJHTTHZ-UHFFFAOYSA-N		35	0.610006	0.389994	0	1.98354	-2.85699	-0.732952	-4.3002	-10.7016	3.07737	-2.56651	-21.2959	-1.18859	-15.7125	3.88315	-5.29462	-27.039	3.11161	-5.01082	0.805776	-2.72811	-5.74319
1	caffeic acid	Water	Ethanol		QAIPRVGONGVQAS-DUXPYHPUSA-N	XLYOFNOQVPJJNP-UHFFFAOYSA-N	LFQSCWFLJHTTHZ-UHFFFAOYSA-N		40	0.610006	0.389994	0	1.94971	-2.77211	-0.71614	-4.10252	-10.6391	3.12996	-2.57091	-21.3677	-0.89908	-15.5381	3.952	-5.23034	-27.0664	3.20344	-4.89908	0.822035	-2.65943	-5.69866
1	caffeic acid	Water	Ethanol		QAIPRVGONGVQAS-DUXPYHPUSA-N	XLYOFNOQVPJJNP-UHFFFAOYSA-N	LFQSCWFLJHTTHZ-UHFFFAOYSA-N		45	0.610006	0.389994	0	1.91483	-2.69465	-0.699438	-3.90288	-10.576	3.18268	-2.57375	-21.4427	-0.61245	-15.363	4.02012	-5.16471	-27.0941	3.29043	-4.78704	0.837436	-2.59096	-5.65147
1	caffeic acid	Water	Ethanol		QAIPRVGONGVQAS-DUXPYHPUSA-N	XLYOFNOQVPJJNP-UHFFFAOYSA-N	LFQSCWFLJHTTHZ-UHFFFAOYSA-N		50	0.610006	0.389994	0	1.87892	-2.61618	-0.68285	-3.70185	-10.5113	3.23492	-2.57446	-21.5186	-0.32864	-15.1874	4.08715	-5.09782	-27.1223	3.37321	-4.67614	0.852234	-2.52336	-5.60374
1	caffeic acid	Water	Ethanol		QAIPRVGONGVQAS-DUXPYHPUSA-N	XLYOFNOQVPJJNP-UHFFFAOYSA-N	LFQSCWFLJHTTHZ-UHFFFAOYSA-N		55	0.610006	0.389994	0	1.842	-2.5391	-0.666375	-3.49854	-10.4464	3.28666	-2.57361	-21.597	-0.04762	-15.0118	4.15278	-5.02973	-27.1509	3.45092	-4.56537	0.866118	-2.45612	-5.55391
1	caffeic acid	Water	Ethanol		QAIPRVGONGVQAS-DUXPYHPUSA-N	XLYOFNOQVPJJNP-UHFFFAOYSA-N	LFQSCWFLJHTTHZ-UHFFFAOYSA-N		60	0.610006	0.389994	0	1.80408	-2.46471	-0.650026	-3.29244	-10.3821	3.33792	-2.57142	-21.6789	0.23068	-14.8364	4.21678	-4.96051	-27.1798	3.52312	-4.4543	0.878857	-2.38909	-5.5009
1	caffeic acid	Water	Ethanol		QAIPRVGONGVQAS-DUXPYHPUSA-N	XLYOFNOQVPJJNP-UHFFFAOYSA-N	LFQSCWFLJHTTHZ-UHFFFAOYSA-N		20	0.778728	0.221272	0	2.07859	-3.18709	-0.917309	-5.00418	-10.7102	3.09914	-2.49261	-21.5131	-1.896	-16.1733	3.74179	-5.72622	-26.7432	3.10818	-5.46308	0.642646	-3.23361	-5.23015
1	caffeic acid	Water	Ethanol		QAIPRVGONGVQAS-DUXPYHPUSA-N	XLYOFNOQVPJJNP-UHFFFAOYSA-N	LFQSCWFLJHTTHZ-UHFFFAOYSA-N		25	0.778728	0.221272	0	2.048	-3.09151	-0.889542	-4.82802	-10.6599	3.1598	-2.5067	-21.593	-1.60904	-16.0066	3.82131	-5.66038	-26.7853	3.21898	-5.34666	0.661511	-3.15368	-5.19231
1	caffeic acid	Water	Ethanol		QAIPRVGONGVQAS-DUXPYHPUSA-N	XLYOFNOQVPJJNP-UHFFFAOYSA-N	LFQSCWFLJHTTHZ-UHFFFAOYSA-N		30	0.778728	0.221272	0	2.01631	-2.99568	-0.86265	-4.6488	-10.6088	3.2208	-2.51951	-21.6759	-1.32452	-15.8375	3.90059	-5.59287	-26.8272	3.32428	-5.22864	0.679793	-3.07336	-5.15127
1	caffeic acid	Water	Ethanol		QAIPRVGONGVQAS-DUXPYHPUSA-N	XLYOFNOQVPJJNP-UHFFFAOYSA-N	LFQSCWFLJHTTHZ-UHFFFAOYSA-N		35	0.778728	0.221272	0	1.98354	-2.90309	-0.836595	-4.46722	-10.5551	3.28131	-2.53011	-21.7586	-1.04239	-15.6663	3.97916	-5.52381	-26.8688	3.42483	-5.11121	0.697846	-2.9937	-5.1102
1	caffeic acid	Water	Ethanol		QAIPRVGONGVQAS-DUXPYHPUSA-N	XLYOFNOQVPJJNP-UHFFFAOYSA-N	LFQSCWFLJHTTHZ-UHFFFAOYSA-N		40	0.778728	0.221272	0	1.94971	-2.81248	-0.811343	-4.28227	-10.5012	3.34137	-2.5393	-21.8443	-0.7626	-15.4938	4.05655	-5.4533	-26.9102	3.51967	-4.99261	0.715184	-2.914	-5.06589
1	caffeic acid	Water	Ethanol		QAIPRVGONGVQAS-DUXPYHPUSA-N	XLYOFNOQVPJJNP-UHFFFAOYSA-N	LFQSCWFLJHTTHZ-UHFFFAOYSA-N		45	0.778728	0.221272	0	1.91483	-2.72584	-0.786858	-4.09479	-10.4454	3.40018	-2.54616	-21.9297	-0.48513	-15.3204	4.13234	-5.38142	-26.9513	3.60966	-4.87498	0.73216	-2.83526	-5.02151
1	caffeic acid	Water	Ethanol		QAIPRVGONGVQAS-DUXPYHPUSA-N	XLYOFNOQVPJJNP-UHFFFAOYSA-N	LFQSCWFLJHTTHZ-UHFFFAOYSA-N		50	0.778728	0.221272	0	1.87892	-2.64016	-0.763093	-3.90416	-10.3893	3.4578	-2.55116	-22.0176	-0.20994	-15.1464	4.20614	-5.30828	-26.9919	3.69422	-4.75713	0.748341	-2.75712	-4.97431
1	caffeic acid	Water	Ethanol		QAIPRVGONGVQAS-DUXPYHPUSA-N	XLYOFNOQVPJJNP-UHFFFAOYSA-N	LFQSCWFLJHTTHZ-UHFFFAOYSA-N		55	0.778728	0.221272	0	1.842	-2.55909	-0.740013	-3.71002	-10.3331	3.51382	-2.5544	-22.1068	0.063	-14.9725	4.27762	-5.23395	-27.0323	3.77302	-4.63941	0.763796	-2.67955	-4.92549
1	caffeic acid	Water	Ethanol		QAIPRVGONGVQAS-DUXPYHPUSA-N	XLYOFNOQVPJJNP-UHFFFAOYSA-N	LFQSCWFLJHTTHZ-UHFFFAOYSA-N		60	0.778728	0.221272	0	1.80408	-2.47886	-0.717573	-3.5133	-10.2757	3.56794	-2.55518	-22.1964	0.33369	-14.7987	4.34655	-5.15851	-27.0723	3.84699	-4.52307	0.778611	-2.60333	-4.87596
8	Ferulic acid	isopropanol	water		KSEBMYQBYZTDHS-HWKANZROSA-N	KFZMGEQAYNKOFK-UHFFFAOYSA-N	XLYOFNOQVPJJNP-UHFFFAOYSA-N		25.05	0.0322321	0.967768	0	2.18965	-4.05061	-3.55483	-0.943978	-6.74332	3.94793	-1.1362	-23.0329	2.83294	-12.5101	4.48999	-4.97302	-27.706	3.77692	-5.76678	0.542062	-3.83682	-4.67307
8	Ferulic acid	isopropanol	water		KSEBMYQBYZTDHS-HWKANZROSA-N	KFZMGEQAYNKOFK-UHFFFAOYSA-N	XLYOFNOQVPJJNP-UHFFFAOYSA-N		30.05	0.0322321	0.967768	0	2.13421	-3.94692	-3.47455	-0.828435	-6.57827	4.03821	-1.12976	-23.0206	3.10752	-12.2677	4.59666	-4.90919	-27.693	3.93596	-5.68944	0.558451	-3.77943	-4.67241
8	Ferulic acid	isopropanol	water		KSEBMYQBYZTDHS-HWKANZROSA-N	KFZMGEQAYNKOFK-UHFFFAOYSA-N	XLYOFNOQVPJJNP-UHFFFAOYSA-N		35.05	0.0322321	0.967768	0	2.07727	-3.83565	-3.39379	-0.717906	-6.41034	4.1311	-1.12334	-23.0081	3.3762	-12.0225	4.7065	-4.84578	-27.6803	4.09411	-5.6122	0.575401	-3.72244	-4.67221
8	Ferulic acid	isopropanol	water		KSEBMYQBYZTDHS-HWKANZROSA-N	KFZMGEQAYNKOFK-UHFFFAOYSA-N	XLYOFNOQVPJJNP-UHFFFAOYSA-N		40.05	0.0322321	0.967768	0	2.01884	-3.7167	-3.31253	-0.611651	-6.24087	4.22653	-1.11759	-22.9963	3.63893	-11.7749	4.81934	-4.78278	-27.6679	4.25058	-5.53398	0.592815	-3.66519	-4.67161
8	Ferulic acid	isopropanol	water		KSEBMYQBYZTDHS-HWKANZROSA-N	KFZMGEQAYNKOFK-UHFFFAOYSA-N	XLYOFNOQVPJJNP-UHFFFAOYSA-N		45.05	0.0322321	0.967768	0	1.95896	-3.62893	-3.23073	-0.510132	-6.06952	4.32416	-1.11206	-22.9849	3.89565	-11.525	4.93492	-4.72019	-27.6559	4.40578	-5.45545	0.610759	-3.60813	-4.67105
8	Ferulic acid	isopropanol	water		KSEBMYQBYZTDHS-HWKANZROSA-N	KFZMGEQAYNKOFK-UHFFFAOYSA-N	XLYOFNOQVPJJNP-UHFFFAOYSA-N		25.05	0.0697134	0.930287	0	2.18965	-3.78516	-3.1657	-1.45958	-6.66897	3.87759	-1.04975	-22.8264	2.30175	-12.5197	4.4453	-4.85808	-27.8129	3.76133	-5.85076	0.567712	-3.80833	-4.98651
8	Ferulic acid	isopropanol	water		KSEBMYQBYZTDHS-HWKANZROSA-N	KFZMGEQAYNKOFK-UHFFFAOYSA-N	XLYOFNOQVPJJNP-UHFFFAOYSA-N		30.05	0.0697134	0.930287	0	2.13421	-3.6968	-3.08077	-1.3601	-6.50808	3.9692	-1.0459	-22.8172	2.56098	-12.2751	4.55757	-4.79589	-27.8028	3.92108	-5.76705	0.588369	-3.74999	-4.98562
8	Ferulic acid	isopropanol	water		KSEBMYQBYZTDHS-HWKANZROSA-N	KFZMGEQAYNKOFK-UHFFFAOYSA-N	XLYOFNOQVPJJNP-UHFFFAOYSA-N		35.05	0.0697134	0.930287	0	2.07727	-3.60033	-2.99552	-1.26473	-6.34645	4.06292	-1.04253	-22.8097	2.8143	-12.0285	4.67247	-4.73386	-27.7933	4.07903	-5.68201	0.609548	-3.69133	-4.98357
8	Ferulic acid	isopropanol	water		KSEBMYQBYZTDHS-HWKANZROSA-N	KFZMGEQAYNKOFK-UHFFFAOYSA-N	XLYOFNOQVPJJNP-UHFFFAOYSA-N		40.05	0.0697134	0.930287	0	2.01884	-3.4828	-2.90985	-1.17432	-6.18318	4.158	-1.03896	-22.8018	3.0616	-11.7803	4.78956	-4.67199	-27.7846	4.23592	-5.59713	0.631558	-3.63303	-4.98286
8	Ferulic acid	isopropanol	water		KSEBMYQBYZTDHS-HWKANZROSA-N	KFZMGEQAYNKOFK-UHFFFAOYSA-N	XLYOFNOQVPJJNP-UHFFFAOYSA-N		45.05	0.0697134	0.930287	0	1.95896	-3.40121	-2.82367	-1.08869	-6.01956	4.25412	-1.03539	-22.7948	3.30271	-11.5314	4.90837	-4.61024	-27.777	4.3914	-5.5118	0.654246	-3.57485	-4.98227
8	Ferulic acid	isopropanol	water		KSEBMYQBYZTDHS-HWKANZROSA-N	KFZMGEQAYNKOFK-UHFFFAOYSA-N	XLYOFNOQVPJJNP-UHFFFAOYSA-N		25.05	0.11384	0.88616	0	2.18965	-3.52871	-2.80015	-1.92864	-6.60921	3.77534	-0.959881	-22.571	1.80275	-12.5356	4.38622	-4.7276	-27.9227	3.73139	-5.92639	0.610883	-3.76772	-5.35167
8	Ferulic acid	isopropanol	water		KSEBMYQBYZTDHS-HWKANZROSA-N	KFZMGEQAYNKOFK-UHFFFAOYSA-N	XLYOFNOQVPJJNP-UHFFFAOYSA-N		30.05	0.11384	0.88616	0	2.13421	-3.44612	-2.71145	-1.84235	-6.46327	3.86091	-0.959333	-22.568	2.04838	-12.2981	4.49692	-4.66705	-27.9172	3.89073	-5.83479	0.636012	-3.70772	-5.34916
8	Ferulic acid	isopropanol	water		KSEBMYQBYZTDHS-HWKANZROSA-N	KFZMGEQAYNKOFK-UHFFFAOYSA-N	XLYOFNOQVPJJNP-UHFFFAOYSA-N		35.05	0.11384	0.88616	0	2.07727	-3.35655	-2.62248	-1.7612	-6.31644	3.94685	-0.957979	-22.5646	2.28801	-12.0602	4.60901	-4.60626	-27.9132	4.04921	-5.74373	0.662158	-3.64828	-5.34854
8	Ferulic acid	isopropanol	water		KSEBMYQBYZTDHS-HWKANZROSA-N	KFZMGEQAYNKOFK-UHFFFAOYSA-N	XLYOFNOQVPJJNP-UHFFFAOYSA-N		40.05	0.11384	0.88616	0	2.01884	-3.25259	-2.53306	-1.68353	-6.17259	4.03305	-0.957467	-22.565	2.52139	-11.8229	4.72186	-4.54518	-27.911	4.20492	-5.65029	0.688812	-3.58771	-5.34605
8	Ferulic acid	isopropanol	water		KSEBMYQBYZTDHS-HWKANZROSA-N	KFZMGEQAYNKOFK-UHFFFAOYSA-N	XLYOFNOQVPJJNP-UHFFFAOYSA-N		45.05	0.11384	0.88616	0	1.95896	-3.17587	-2.44299	-1.61036	-6.03144	4.11857	-0.956959	-22.5678	2.7482	-11.5873	4.83473	-4.48373	-27.9112	4.35856	-5.5559	0.716163	-3.52677	-5.34344
8	Ferulic acid	isopropanol	water		KSEBMYQBYZTDHS-HWKANZROSA-N	KFZMGEQAYNKOFK-UHFFFAOYSA-N	XLYOFNOQVPJJNP-UHFFFAOYSA-N		25.05	0.166551	0.833449	0	2.18965	-3.26922	-2.45851	-2.34566	-6.57258	3.63638	-0.86858	-22.2598	1.33638	-12.5615	4.31295	-4.57736	-28.0427	3.68204	-5.98888	0.676573	-3.70878	-5.78292
8	Ferulic acid	isopropanol	water		KSEBMYQBYZTDHS-HWKANZROSA-N	KFZMGEQAYNKOFK-UHFFFAOYSA-N	XLYOFNOQVPJJNP-UHFFFAOYSA-N		30.05	0.166551	0.833449	0	2.13421	-3.1945	-2.36723	-2.26945	-6.45173	3.70916	-0.871545	-22.2658	1.57062	-12.3408	4.41541	-4.51821	-28.0447	3.84007	-5.88908	0.706247	-3.64667	-5.77889
8	Ferulic acid	isopropanol	water		KSEBMYQBYZTDHS-HWKANZROSA-N	KFZMGEQAYNKOFK-UHFFFAOYSA-N	XLYOFNOQVPJJNP-UHFFFAOYSA-N		35.05	0.166551	0.833449	0	2.07727	-3.11407	-2.27569	-2.197	-6.33407	3.78094	-0.874373	-22.2739	1.79874	-12.1223	4.51777	-4.45817	-28.0496	3.99574	-5.7882	0.736828	-3.5838	-5.77568
8	Ferulic acid	isopropanol	water		KSEBMYQBYZTDHS-HWKANZROSA-N	KFZMGEQAYNKOFK-UHFFFAOYSA-N	XLYOFNOQVPJJNP-UHFFFAOYSA-N		40.05	0.166551	0.833449	0	2.01884	-3.02	-2.18364	-2.12837	-6.22151	3.8513	-0.877143	-22.2868	2.02041	-11.9072	4.61923	-4.39712	-28.0582	4.14878	-5.68573	0.767933	-3.51998	-5.77135
8	Ferulic acid	isopropanol	water		KSEBMYQBYZTDHS-HWKANZROSA-N	KFZMGEQAYNKOFK-UHFFFAOYSA-N	XLYOFNOQVPJJNP-UHFFFAOYSA-N		45.05	0.166551	0.833449	0	1.95896	-2.9431	-2.09078	-2.06307	-6.11652	3.91952	-0.880365	-22.3062	2.23517	-11.6974	4.71891	-4.33486	-28.0713	4.29824	-5.58086	0.799386	-3.4545	-5.76515
8	Ferulic acid	isopropanol	water		KSEBMYQBYZTDHS-HWKANZROSA-N	KFZMGEQAYNKOFK-UHFFFAOYSA-N	XLYOFNOQVPJJNP-UHFFFAOYSA-N		25.05	0.230622	0.769378	0	2.18965	-3.01055	-2.14273	-2.70018	-6.57776	3.44809	-0.780911	-21.8821	0.90532	-12.6068	4.21953	-4.40211	-28.1804	3.6055	-6.02905	0.771441	-3.6212	-6.29837
8	Ferulic acid	isopropanol	water		KSEBMYQBYZTDHS-HWKANZROSA-N	KFZMGEQAYNKOFK-UHFFFAOYSA-N	XLYOFNOQVPJJNP-UHFFFAOYSA-N		30.05	0.230622	0.769378	0	2.13421	-2.93181	-2.05147	-2.62752	-6.49192	3.50409	-0.788402	-21.9022	1.13235	-12.4119	4.30886	-4.34394	-28.1933	3.75987	-5.91996	0.804772	-3.55554	-6.29107
8	Ferulic acid	isopropanol	water		KSEBMYQBYZTDHS-HWKANZROSA-N	KFZMGEQAYNKOFK-UHFFFAOYSA-N	XLYOFNOQVPJJNP-UHFFFAOYSA-N		35.05	0.230622	0.769378	0	2.07727	-2.85699	-1.96019	-2.55689	-6.41302	3.55874	-0.796163	-21.929	1.35362	-12.2214	4.39712	-4.28405	-28.211	3.91051	-5.80834	0.838384	-3.48789	-6.28203
8	Ferulic acid	isopropanol	water		KSEBMYQBYZTDHS-HWKANZROSA-N	KFZMGEQAYNKOFK-UHFFFAOYSA-N	XLYOFNOQVPJJNP-UHFFFAOYSA-N		40.05	0.230622	0.769378	0	2.01884	-2.77728	-1.86868	-2.48797	-6.34281	3.61149	-0.804277	-21.9637	1.56885	-12.0369	4.48358	-4.2222	-28.2346	4.05682	-5.69405	0.872088	-3.41792	-6.27098
8	Ferulic acid	isopropanol	water		KSEBMYQBYZTDHS-HWKANZROSA-N	KFZMGEQAYNKOFK-UHFFFAOYSA-N	XLYOFNOQVPJJNP-UHFFFAOYSA-N		45.05	0.230622	0.769378	0	1.95896	-2.71897	-1.77674	-2.42046	-6.28318	3.66181	-0.812776	-22.0078	1.77773	-11.8602	4.56746	-4.15807	-28.2655	4.19819	-5.577	0.905654	-3.34529	-6.25768
8	Ferulic acid	isopropanol	water		KSEBMYQBYZTDHS-HWKANZROSA-N	KFZMGEQAYNKOFK-UHFFFAOYSA-N	XLYOFNOQVPJJNP-UHFFFAOYSA-N		25.05	0.310167	0.689833	0	2.18965	-2.74715	-1.85958	-2.97199	-6.64439	3.19732	-0.706661	-21.419	0.51881	-12.6781	4.09962	-4.19628	-28.3401	3.4908	-6.0337	0.902299	-3.48962	-6.92112
8	Ferulic acid	isopropanol	water		KSEBMYQBYZTDHS-HWKANZROSA-N	KFZMGEQAYNKOFK-UHFFFAOYSA-N	XLYOFNOQVPJJNP-UHFFFAOYSA-N		30.05	0.310167	0.689833	0	2.13421	-2.68613	-1.77333	-2.89192	-6.59667	3.23955	-0.720219	-21.4599	0.74632	-12.5114	4.17578	-4.13928	-28.3653	3.63824	-5.91478	0.936228	-3.41906	-6.90533
8	Ferulic acid	isopropanol	water		KSEBMYQBYZTDHS-HWKANZROSA-N	KFZMGEQAYNKOFK-UHFFFAOYSA-N	XLYOFNOQVPJJNP-UHFFFAOYSA-N		35.05	0.310167	0.689833	0	2.07727	-2.61798	-1.68775	-2.81179	-6.55585	3.28156	-0.733851	-21.5089	0.96926	-12.3495	4.25137	-4.07983	-28.3966	3.78105	-5.79361	0.969812	-3.34598	-6.88767
8	Ferulic acid	isopropanol	water		KSEBMYQBYZTDHS-HWKANZROSA-N	KFZMGEQAYNKOFK-UHFFFAOYSA-N	XLYOFNOQVPJJNP-UHFFFAOYSA-N		40.05	0.310167	0.689833	0	2.01884	-2.54975	-1.60281	-2.72988	-6.52504	3.32354	-0.748554	-21.57	1.18766	-12.1933	4.32589	-4.01771	-28.4349	3.91754	-5.66828	1.00235	-3.26916	-6.8649
8	Ferulic acid	isopropanol	water		KSEBMYQBYZTDHS-HWKANZROSA-N	KFZMGEQAYNKOFK-UHFFFAOYSA-N	XLYOFNOQVPJJNP-UHFFFAOYSA-N		45.05	0.310167	0.689833	0	1.95896	-2.49214	-1.5185	-2.64655	-6.50363	3.36503	-0.763287	-21.6423	1.40158	-12.0442	4.39886	-3.95265	-28.4811	4.04813	-5.54058	1.03383	-3.18936	-6.83887
8	Ferulic acid	isopropanol	water		KSEBMYQBYZTDHS-HWKANZROSA-N	KFZMGEQAYNKOFK-UHFFFAOYSA-N	XLYOFNOQVPJJNP-UHFFFAOYSA-N		25.05	0.411563	0.588437	0	2.18965	-2.4908	-1.62167	-3.13275	-6.75841	2.89175	-0.659216	-20.8243	0.19405	-12.7534	3.96429	-3.95544	-28.5154	3.3268	-5.995	1.07254	-3.29622	-7.69105
8	Ferulic acid	isopropanol	water		KSEBMYQBYZTDHS-HWKANZROSA-N	KFZMGEQAYNKOFK-UHFFFAOYSA-N	XLYOFNOQVPJJNP-UHFFFAOYSA-N		30.05	0.411563	0.588437	0	2.13421	-2.43652	-1.5461	-3.03482	-6.73471	2.93171	-0.678404	-20.8842	0.43093	-12.6065	4.03389	-3.90133	-28.549	3.46575	-5.87176	1.10218	-3.22293	-7.66484
8	Ferulic acid	isopropanol	water		KSEBMYQBYZTDHS-HWKANZROSA-N	KFZMGEQAYNKOFK-UHFFFAOYSA-N	XLYOFNOQVPJJNP-UHFFFAOYSA-N		35.05	0.411563	0.588437	0	2.07727	-2.37986	-1.47165	-2.93439	-6.71718	2.97381	-0.698223	-20.9554	0.66437	-12.4623	4.10402	-3.84455	-28.5884	3.59876	-5.74508	1.13021	-3.14633	-7.63299
8	Ferulic acid	isopropanol	water		KSEBMYQBYZTDHS-HWKANZROSA-N	KFZMGEQAYNKOFK-UHFFFAOYSA-N	XLYOFNOQVPJJNP-UHFFFAOYSA-N		40.05	0.411563	0.588437	0	2.01884	-2.32057	-1.39839	-2.8305	-6.70661	3.01787	-0.718716	-21.0388	0.89457	-12.3215	4.17426	-3.785	-28.6339	3.72507	-5.61493	1.15639	-3.06628	-7.59511
8	Ferulic acid	isopropanol	water		KSEBMYQBYZTDHS-HWKANZROSA-N	KFZMGEQAYNKOFK-UHFFFAOYSA-N	XLYOFNOQVPJJNP-UHFFFAOYSA-N		45.05	0.411563	0.588437	0	1.95896	-2.2668	-1.32638	-2.72195	-6.70364	3.06355	-0.739989	-21.1343	1.12173	-12.185	4.24412	-3.72258	-28.6859	3.84368	-5.48136	1.18057	-2.98259	-7.55159
8	Ferulic acid	isopropanol	water		KSEBMYQBYZTDHS-HWKANZROSA-N	KFZMGEQAYNKOFK-UHFFFAOYSA-N	XLYOFNOQVPJJNP-UHFFFAOYSA-N		25.05	0.545248	0.454752	0	2.18965	-2.23136	-1.44161	-3.15388	-6.82551	2.5998	-0.65881	-20.0007	-0.05176	-12.7454	3.8749	-3.67542	-28.6875	3.10212	-5.91993	1.2751	-3.01661	-8.68682
8	Ferulic acid	isopropanol	water		KSEBMYQBYZTDHS-HWKANZROSA-N	KFZMGEQAYNKOFK-UHFFFAOYSA-N	XLYOFNOQVPJJNP-UHFFFAOYSA-N		30.05	0.545248	0.454752	0	2.13421	-2.18575	-1.37794	-3.03431	-6.80951	2.64822	-0.681885	-20.0785	0.19753	-12.6085	3.9426	-3.62686	-28.7231	3.23184	-5.799	1.29438	-2.94498	-8.64459
8	Ferulic acid	isopropanol	water		KSEBMYQBYZTDHS-HWKANZROSA-N	KFZMGEQAYNKOFK-UHFFFAOYSA-N	XLYOFNOQVPJJNP-UHFFFAOYSA-N		35.05	0.545248	0.454752	0	2.07727	-2.13966	-1.3151	-2.91252	-6.79754	2.69819	-0.704857	-20.165	0.44351	-12.4735	4.01042	-3.57576	-28.7633	3.35603	-5.67595	1.31223	-2.8709	-8.59829
8	Ferulic acid	isopropanol	water		KSEBMYQBYZTDHS-HWKANZROSA-N	KFZMGEQAYNKOFK-UHFFFAOYSA-N	XLYOFNOQVPJJNP-UHFFFAOYSA-N		40.05	0.545248	0.454752	0	2.01884	-2.08831	-1.2532	-2.78625	-6.79267	2.75019	-0.728968	-20.2651	0.68641	-12.3409	4.07802	-3.52213	-28.8083	3.47266	-5.54819	1.32783	-2.79316	-8.54319
8	Ferulic acid	isopropanol	water		KSEBMYQBYZTDHS-HWKANZROSA-N	KFZMGEQAYNKOFK-UHFFFAOYSA-N	XLYOFNOQVPJJNP-UHFFFAOYSA-N		45.05	0.545248	0.454752	0	1.95896	-2.04048	-1.19234	-2.65586	-6.79308	2.80352	-0.753024	-20.3759	0.92649	-12.211	4.14505	-3.46594	-28.8582	3.58235	-5.41794	1.34153	-2.71292	-8.48224
8	Ferulic acid	isopropanol	water		KSEBMYQBYZTDHS-HWKANZROSA-N	KFZMGEQAYNKOFK-UHFFFAOYSA-N	XLYOFNOQVPJJNP-UHFFFAOYSA-N		25.05	0.729566	0.270434	0	2.18965	-1.96658	-1.32669	-3.00961	-6.67134	2.46648	-0.748458	-18.7748	-0.20862	-12.5021	3.95052	-3.3472	-28.838	2.80099	-5.83079	1.48404	-2.59874	-10.0632
8	Ferulic acid	isopropanol	water		KSEBMYQBYZTDHS-HWKANZROSA-N	KFZMGEQAYNKOFK-UHFFFAOYSA-N	XLYOFNOQVPJJNP-UHFFFAOYSA-N		30.05	0.729566	0.270434	0	2.13421	-1.92445	-1.26987	-2.87469	-6.66857	2.50948	-0.770362	-18.867	0.04753	-12.3867	4.00202	-3.30585	-28.8719	2.92222	-5.7181	1.49254	-2.53549	-10.0049
8	Ferulic acid	isopropanol	water		KSEBMYQBYZTDHS-HWKANZROSA-N	KFZMGEQAYNKOFK-UHFFFAOYSA-N	XLYOFNOQVPJJNP-UHFFFAOYSA-N		35.05	0.729566	0.270434	0	2.07727	-1.88941	-1.2137	-2.73703	-6.67115	2.55363	-0.792583	-18.9705	0.30044	-12.2728	4.05333	-3.26232	-28.9096	3.03747	-5.60163	1.4997	-2.46974	-9.93902
8	Ferulic acid	isopropanol	water		KSEBMYQBYZTDHS-HWKANZROSA-N	KFZMGEQAYNKOFK-UHFFFAOYSA-N	XLYOFNOQVPJJNP-UHFFFAOYSA-N		40.05	0.729566	0.270434	0	2.01884	-1.84771	-1.15832	-2.59602	-6.67879	2.59904	-0.814861	-19.0855	0.55037	-12.1605	4.10447	-3.21662	-28.9511	3.14639	-5.48174	1.50543	-2.40176	-9.86561
8	Ferulic acid	isopropanol	water		KSEBMYQBYZTDHS-HWKANZROSA-N	KFZMGEQAYNKOFK-UHFFFAOYSA-N	XLYOFNOQVPJJNP-UHFFFAOYSA-N		45.05	0.729566	0.270434	0	1.95896	-1.80688	-1.10384	-2.44999	-6.69288	2.64623	-0.837707	-19.215	0.79758	-12.0499	4.15543	-3.16877	-28.9965	3.24757	-5.35705	1.5092	-2.33106	-9.78153
13	p-Coumaric acid	Water	Ethanol		NGSWKAQJJWESNS-ZZXKWVIFSA-N	XLYOFNOQVPJJNP-UHFFFAOYSA-N	LFQSCWFLJHTTHZ-UHFFFAOYSA-N		20	0.0416392	0.958361	0	2.19477	-1.38405	-0.819835	-4.10479	-8.47698	2.18312	-1.89666	-16.7041	-1.771	-13.5875	3.45799	-4.03851	-25.5136	2.33379	-5.1105	1.27487	-2.14185	-8.80946
13	p-Coumaric acid	Water	Ethanol		NGSWKAQJJWESNS-ZZXKWVIFSA-N	XLYOFNOQVPJJNP-UHFFFAOYSA-N	LFQSCWFLJHTTHZ-UHFFFAOYSA-N		25	0.0416392	0.958361	0	2.15959	-1.34199	-0.800123	-3.92011	-8.47031	2.21782	-1.92182	-16.7918	-1.49231	-13.4929	3.49429	-4.02057	-25.5347	2.4278	-5.02262	1.27647	-2.09875	-8.74291
13	p-Coumaric acid	Water	Ethanol		NGSWKAQJJWESNS-ZZXKWVIFSA-N	XLYOFNOQVPJJNP-UHFFFAOYSA-N	LFQSCWFLJHTTHZ-UHFFFAOYSA-N		30	0.0416392	0.958361	0	2.1232	-1.3019	-0.780613	-3.73457	-8.46176	2.25294	-1.94527	-16.8809	-1.2162	-13.3958	3.53084	-4.00049	-25.5563	2.51837	-4.93402	1.2779	-2.05522	-8.67533
13	p-Coumaric acid	Water	Ethanol		NGSWKAQJJWESNS-ZZXKWVIFSA-N	XLYOFNOQVPJJNP-UHFFFAOYSA-N	LFQSCWFLJHTTHZ-UHFFFAOYSA-N		35	0.0416392	0.958361	0	2.08563	-1.26281	-0.761267	-3.54723	-8.45303	2.28885	-1.96758	-16.9747	-0.9427	-13.2962	3.56754	-3.97827	-25.5783	2.60453	-4.84316	1.27869	-2.01069	-8.60354
13	p-Coumaric acid	Water	Ethanol		NGSWKAQJJWESNS-ZZXKWVIFSA-N	XLYOFNOQVPJJNP-UHFFFAOYSA-N	LFQSCWFLJHTTHZ-UHFFFAOYSA-N		40	0.0416392	0.958361	0	2.04688	-1.22475	-0.742109	-3.35853	-8.44272	2.32529	-1.98811	-17.0711	-0.67173	-13.1941	3.6044	-3.95392	-25.6007	2.6868	-4.75137	1.27911	-1.96581	-8.52963
13	p-Coumaric acid	Water	Ethanol		NGSWKAQJJWESNS-ZZXKWVIFSA-N	XLYOFNOQVPJJNP-UHFFFAOYSA-N	LFQSCWFLJHTTHZ-UHFFFAOYSA-N		45	0.0416392	0.958361	0	2.00699	-1.18776	-0.723144	-3.16836	-8.43059	2.36232	-2.00676	-17.17	-0.40325	-13.0894	3.64145	-3.92745	-25.6235	2.76511	-4.65885	1.27913	-1.92069	-8.45359
13	p-Coumaric acid	Water	Ethanol		NGSWKAQJJWESNS-ZZXKWVIFSA-N	XLYOFNOQVPJJNP-UHFFFAOYSA-N	LFQSCWFLJHTTHZ-UHFFFAOYSA-N		50	0.0416392	0.958361	0	1.96597	-1.1512	-0.704386	-2.97575	-8.41755	2.40026	-2.024	-17.2729	-0.1372	-12.9822	3.67871	-3.89889	-25.6468	2.83855	-4.56465	1.27845	-1.87489	-8.37386
13	p-Coumaric acid	Water	Ethanol		NGSWKAQJJWESNS-ZZXKWVIFSA-N	XLYOFNOQVPJJNP-UHFFFAOYSA-N	LFQSCWFLJHTTHZ-UHFFFAOYSA-N		55	0.0416392	0.958361	0	1.92383	-1.12552	-0.685823	-2.78161	-8.40237	2.43895	-2.03901	-17.379	0.12643	-12.8724	3.71616	-3.86826	-25.6703	2.90804	-4.47003	1.27721	-1.82925	-8.29137
13	p-Coumaric acid	Water	Ethanol		NGSWKAQJJWESNS-ZZXKWVIFSA-N	XLYOFNOQVPJJNP-UHFFFAOYSA-N	LFQSCWFLJHTTHZ-UHFFFAOYSA-N		60	0.0416392	0.958361	0	1.88059	-1.08619	-0.667445	-2.58516	-8.38541	2.47842	-2.05217	-17.4881	0.38768	-12.7601	3.75379	-3.83558	-25.6943	2.97284	-4.37469	1.27537	-1.78341	-8.20623
13	p-Coumaric acid	Water	Ethanol		NGSWKAQJJWESNS-ZZXKWVIFSA-N	XLYOFNOQVPJJNP-UHFFFAOYSA-N	LFQSCWFLJHTTHZ-UHFFFAOYSA-N		20	0.0890531	0.910947	0	2.19477	-1.45842	-0.826746	-4.15424	-8.51595	2.17429	-1.86257	-16.9107	-1.76173	-13.6504	3.42592	-4.08762	-25.5006	2.39251	-5.13446	1.25163	-2.22505	-8.58989
13	p-Coumaric acid	Water	Ethanol		NGSWKAQJJWESNS-ZZXKWVIFSA-N	XLYOFNOQVPJJNP-UHFFFAOYSA-N	LFQSCWFLJHTTHZ-UHFFFAOYSA-N		25	0.0890531	0.910947	0	2.15959	-1.41908	-0.806801	-3.97139	-8.50559	2.21252	-1.88895	-16.9958	-1.48319	-13.5508	3.46656	-4.06849	-25.5221	2.4882	-5.0452	1.25404	-2.17954	-8.52621
13	p-Coumaric acid	Water	Ethanol		NGSWKAQJJWESNS-ZZXKWVIFSA-N	XLYOFNOQVPJJNP-UHFFFAOYSA-N	LFQSCWFLJHTTHZ-UHFFFAOYSA-N		30	0.0890531	0.910947	0	2.1232	-1.37263	-0.786997	-3.78704	-8.49472	2.2512	-1.91418	-17.084	-1.20734	-13.4489	3.50723	-4.04721	-25.544	2.5797	-4.95417	1.25603	-2.13303	-8.46
13	p-Coumaric acid	Water	Ethanol		NGSWKAQJJWESNS-ZZXKWVIFSA-N	XLYOFNOQVPJJNP-UHFFFAOYSA-N	LFQSCWFLJHTTHZ-UHFFFAOYSA-N		35	0.0890531	0.910947	0	2.08563	-1.32883	-0.767358	-3.60111	-8.48316	2.29043	-1.93797	-17.1759	-0.9341	-13.3447	3.54792	-4.02378	-25.5665	2.66701	-4.86153	1.25749	-2.08581	-8.39065
13	p-Coumaric acid	Water	Ethanol		NGSWKAQJJWESNS-ZZXKWVIFSA-N	XLYOFNOQVPJJNP-UHFFFAOYSA-N	LFQSCWFLJHTTHZ-UHFFFAOYSA-N		40	0.0890531	0.910947	0	2.04688	-1.28651	-0.7479	-3.41428	-8.46954	2.33001	-1.95958	-17.2698	-0.66343	-13.2381	3.58865	-3.99821	-25.5894	2.75085	-4.7686	1.25864	-2.03863	-8.31965
13	p-Coumaric acid	Water	Ethanol		NGSWKAQJJWESNS-ZZXKWVIFSA-N	XLYOFNOQVPJJNP-UHFFFAOYSA-N	LFQSCWFLJHTTHZ-UHFFFAOYSA-N		45	0.0890531	0.910947	0	2.00699	-1.24565	-0.728652	-3.22463	-8.45587	2.3704	-1.98021	-17.3682	-0.39523	-13.1292	3.62941	-3.97053	-25.6127	2.8294	-4.67333	1.25901	-1.99032	-8.24451
13	p-Coumaric acid	Water	Ethanol		NGSWKAQJJWESNS-ZZXKWVIFSA-N	XLYOFNOQVPJJNP-UHFFFAOYSA-N	LFQSCWFLJHTTHZ-UHFFFAOYSA-N		50	0.0890531	0.910947	0	1.96597	-1.20691	-0.709605	-3.0338	-8.43976	2.4112	-1.99843	-17.4688	-0.12948	-13.0179	3.67018	-3.94075	-25.6365	2.90432	-4.57814	1.25898	-1.94232	-8.1677
13	p-Coumaric acid	Water	Ethanol		NGSWKAQJJWESNS-ZZXKWVIFSA-N	XLYOFNOQVPJJNP-UHFFFAOYSA-N	LFQSCWFLJHTTHZ-UHFFFAOYSA-N		55	0.0890531	0.910947	0	1.92383	-1.17328	-0.69076	-2.84039	-8.42275	2.45274	-2.01506	-17.5734	0.13385	-12.9043	3.71094	-3.90891	-25.6606	2.97424	-4.48156	1.2582	-1.89385	-8.08719
13	p-Coumaric acid	Water	Ethanol		NGSWKAQJJWESNS-ZZXKWVIFSA-N	XLYOFNOQVPJJNP-UHFFFAOYSA-N	LFQSCWFLJHTTHZ-UHFFFAOYSA-N		60	0.0890531	0.910947	0	1.88059	-1.13906	-0.672084	-2.64516	-8.40362	2.49475	-2.02943	-17.6807	0.39476	-12.7885	3.75163	-3.87503	-25.6852	3.03992	-4.38487	1.25688	-1.8456	-8.00451
13	p-Coumaric acid	Water	Ethanol		NGSWKAQJJWESNS-ZZXKWVIFSA-N	XLYOFNOQVPJJNP-UHFFFAOYSA-N	LFQSCWFLJHTTHZ-UHFFFAOYSA-N		20	0.143532	0.856468	0	2.19477	-1.6216	-0.836511	-4.20971	-8.55486	2.16939	-1.82533	-17.1424	-1.74862	-13.719	3.39173	-4.14502	-25.4836	2.46109	-5.1641	1.22234	-2.31969	-8.34112
13	p-Coumaric acid	Water	Ethanol		NGSWKAQJJWESNS-ZZXKWVIFSA-N	XLYOFNOQVPJJNP-UHFFFAOYSA-N	LFQSCWFLJHTTHZ-UHFFFAOYSA-N		25	0.143532	0.856468	0	2.15959	-1.57025	-0.816105	-4.02893	-8.54135	2.21135	-1.85332	-17.2257	-1.4705	-13.6138	3.43719	-4.12446	-25.5056	2.55843	-5.07247	1.22584	-2.27114	-8.27992
13	p-Coumaric acid	Water	Ethanol		NGSWKAQJJWESNS-ZZXKWVIFSA-N	XLYOFNOQVPJJNP-UHFFFAOYSA-N	LFQSCWFLJHTTHZ-UHFFFAOYSA-N		30	0.143532	0.856468	0	2.1232	-1.51999	-0.795829	-3.84673	-8.52742	2.25378	-1.87998	-17.3126	-1.19508	-13.5066	3.48257	-4.10172	-25.5282	2.65165	-4.97914	1.22879	-2.22174	-8.21559
13	p-Coumaric acid	Water	Ethanol		NGSWKAQJJWESNS-ZZXKWVIFSA-N	XLYOFNOQVPJJNP-UHFFFAOYSA-N	LFQSCWFLJHTTHZ-UHFFFAOYSA-N		35	0.143532	0.856468	0	2.08563	-1.47237	-0.77573	-3.66279	-8.51282	2.29663	-1.90528	-17.4026	-0.9223	-13.3971	3.52785	-4.07684	-25.5513	2.74049	-4.88433	1.23122	-2.17156	-8.14872
13	p-Coumaric acid	Water	Ethanol		NGSWKAQJJWESNS-ZZXKWVIFSA-N	XLYOFNOQVPJJNP-UHFFFAOYSA-N	LFQSCWFLJHTTHZ-UHFFFAOYSA-N		40	0.143532	0.856468	0	2.04688	-1.42597	-0.755831	-3.47737	-8.49676	2.33981	-1.9287	-17.4952	-0.65206	-13.2856	3.57301	-4.04981	-25.5749	2.82531	-4.7888	1.2332	-2.12111	-8.07974
13	p-Coumaric acid	Water	Ethanol		NGSWKAQJJWESNS-ZZXKWVIFSA-N	XLYOFNOQVPJJNP-UHFFFAOYSA-N	LFQSCWFLJHTTHZ-UHFFFAOYSA-N		45	0.143532	0.856468	0	2.00699	-1.38195	-0.73613	-3.28958	-8.48023	2.38358	-1.95074	-17.5919	-0.38434	-13.1718	3.61801	-4.02068	-25.5989	2.90524	-4.69158	1.23443	-2.06994	-8.00709
13	p-Coumaric acid	Water	Ethanol		NGSWKAQJJWESNS-ZZXKWVIFSA-N	XLYOFNOQVPJJNP-UHFFFAOYSA-N	LFQSCWFLJHTTHZ-UHFFFAOYSA-N		50	0.143532	0.856468	0	1.96597	-1.33913	-0.716643	-3.10006	-8.46199	2.42764	-1.97066	-17.6911	-0.11907	-13.056	3.66278	-3.98946	-25.6234	2.98099	-4.59402	1.23514	-2.0188	-7.9323
13	p-Coumaric acid	Water	Ethanol		NGSWKAQJJWESNS-ZZXKWVIFSA-N	XLYOFNOQVPJJNP-UHFFFAOYSA-N	LFQSCWFLJHTTHZ-UHFFFAOYSA-N		55	0.143532	0.856468	0	1.92383	-1.29757	-0.69735	-2.90825	-8.44244	2.47208	-1.98869	-17.7934	0.14375	-12.9382	3.70728	-3.95619	-25.6483	3.052	-4.49576	1.2352	-1.9675	-7.85488
13	p-Coumaric acid	Water	Ethanol		NGSWKAQJJWESNS-ZZXKWVIFSA-N	XLYOFNOQVPJJNP-UHFFFAOYSA-N	LFQSCWFLJHTTHZ-UHFFFAOYSA-N		60	0.143532	0.856468	0	1.88059	-1.25806	-0.678254	-2.7138	-8.42207	2.51712	-2.00485	-17.9005	0.40417	-12.8185	3.75147	-3.9209	-25.6736	3.11797	-4.39638	1.23435	-1.91605	-7.77315
13	p-Coumaric acid	Water	Ethanol		NGSWKAQJJWESNS-ZZXKWVIFSA-N	XLYOFNOQVPJJNP-UHFFFAOYSA-N	LFQSCWFLJHTTHZ-UHFFFAOYSA-N		20	0.206784	0.793216	0	2.19477	-1.7986	-0.850566	-4.27236	-8.58883	2.17382	-1.78418	-17.4051	-1.72976	-13.7909	3.35799	-4.21309	-25.4607	2.5426	-5.20204	1.18417	-2.42891	-8.0556
13	p-Coumaric acid	Water	Ethanol		NGSWKAQJJWESNS-ZZXKWVIFSA-N	XLYOFNOQVPJJNP-UHFFFAOYSA-N	LFQSCWFLJHTTHZ-UHFFFAOYSA-N		25	0.206784	0.793216	0	2.15959	-1.74715	-0.82938	-4.0945	-8.57255	2.2193	-1.81378	-17.4867	-1.45238	-13.68	3.4086	-4.19075	-25.4836	2.64212	-5.10741	1.1893	-2.37697	-7.99694
13	p-Coumaric acid	Water	Ethanol		NGSWKAQJJWESNS-ZZXKWVIFSA-N	XLYOFNOQVPJJNP-UHFFFAOYSA-N	LFQSCWFLJHTTHZ-UHFFFAOYSA-N		30	0.206784	0.793216	0	2.1232	-1.68613	-0.80835	-3.91499	-8.5557	2.26523	-1.84213	-17.5714	-1.17771	-13.567	3.4591	-4.16624	-25.5072	2.73728	-5.01126	1.19387	-2.32411	-7.93576
13	p-Coumaric acid	Water	Ethanol		NGSWKAQJJWESNS-ZZXKWVIFSA-N	XLYOFNOQVPJJNP-UHFFFAOYSA-N	LFQSCWFLJHTTHZ-UHFFFAOYSA-N		35	0.206784	0.793216	0	2.08563	-1.63078	-0.78751	-3.73337	-8.53876	2.31175	-1.86931	-17.6603	-0.90568	-13.4519	3.50943	-4.13957	-25.5312	2.82769	-4.91315	1.19768	-2.27026	-7.87097
13	p-Coumaric acid	Water	Ethanol		NGSWKAQJJWESNS-ZZXKWVIFSA-N	XLYOFNOQVPJJNP-UHFFFAOYSA-N	LFQSCWFLJHTTHZ-UHFFFAOYSA-N		40	0.206784	0.793216	0	2.04688	-1.57675	-0.766886	-3.54971	-8.52096	2.35862	-1.89491	-17.7522	-0.63621	-13.3349	3.55947	-4.11078	-25.5558	2.9135	-4.81394	1.20085	-2.21587	-7.80361
13	p-Coumaric acid	Water	Ethanol		NGSWKAQJJWESNS-ZZXKWVIFSA-N	XLYOFNOQVPJJNP-UHFFFAOYSA-N	LFQSCWFLJHTTHZ-UHFFFAOYSA-N		45	0.206784	0.793216	0	2.00699	-1.52871	-0.746486	-3.36437	-8.50164	2.40568	-1.91844	-17.8467	-0.36926	-13.216	3.60913	-4.07988	-25.5809	2.99511	-4.71438	1.20345	-2.16144	-7.73412
13	p-Coumaric acid	Water	Ethanol		NGSWKAQJJWESNS-ZZXKWVIFSA-N	XLYOFNOQVPJJNP-UHFFFAOYSA-N	LFQSCWFLJHTTHZ-UHFFFAOYSA-N		50	0.206784	0.793216	0	1.96597	-1.48017	-0.726307	-3.17724	-8.48076	2.45289	-1.9398	-17.9439	-0.10478	-13.0954	3.65832	-4.04693	-25.6064	3.07246	-4.61461	1.20543	-2.10713	-7.66249
13	p-Coumaric acid	Water	Ethanol		NGSWKAQJJWESNS-ZZXKWVIFSA-N	XLYOFNOQVPJJNP-UHFFFAOYSA-N	LFQSCWFLJHTTHZ-UHFFFAOYSA-N		55	0.206784	0.793216	0	1.92383	-1.43415	-0.706352	-2.98737	-8.45929	2.50045	-1.95946	-18.0452	0.15727	-12.973	3.70698	-4.01194	-25.6323	3.14464	-4.51371	1.20653	-2.05248	-7.58716
13	p-Coumaric acid	Water	Ethanol		NGSWKAQJJWESNS-ZZXKWVIFSA-N	XLYOFNOQVPJJNP-UHFFFAOYSA-N	LFQSCWFLJHTTHZ-UHFFFAOYSA-N		60	0.206784	0.793216	0	1.88059	-1.38722	-0.686644	-2.79457	-8.43707	2.54837	-1.97729	-18.1506	0.41696	-12.8489	3.75507	-3.97495	-25.6587	3.21153	-4.41187	1.2067	-1.99766	-7.50809
13	p-Coumaric acid	Water	Ethanol		NGSWKAQJJWESNS-ZZXKWVIFSA-N	XLYOFNOQVPJJNP-UHFFFAOYSA-N	LFQSCWFLJHTTHZ-UHFFFAOYSA-N		20	0.281111	0.718889	0	2.19477	-2.07058	-0.871634	-4.3434	-8.60747	2.1959	-1.73763	-17.702	-1.70149	-13.8611	3.32945	-4.29529	-25.4284	2.64191	-5.25362	1.13355	-2.55766	-7.72646
13	p-Coumaric acid	Water	Ethanol		NGSWKAQJJWESNS-ZZXKWVIFSA-N	XLYOFNOQVPJJNP-UHFFFAOYSA-N	LFQSCWFLJHTTHZ-UHFFFAOYSA-N		25	0.281111	0.718889	0	2.15959	-2.00877	-0.849093	-4.16901	-8.59058	2.24427	-1.76958	-17.7833	-1.42547	-13.7446	3.38522	-4.27072	-25.4528	2.74354	-5.15401	1.14095	-2.50114	-7.66955
13	p-Coumaric acid	Water	Ethanol		NGSWKAQJJWESNS-ZZXKWVIFSA-N	XLYOFNOQVPJJNP-UHFFFAOYSA-N	LFQSCWFLJHTTHZ-UHFFFAOYSA-N		30	0.281111	0.718889	0	2.1232	-1.95468	-0.826763	-3.99312	-8.57229	2.29315	-1.79995	-17.8666	-1.15216	-13.626	3.44096	-4.24398	-25.4778	2.84096	-5.05367	1.14781	-2.44403	-7.61118
13	p-Coumaric acid	Water	Ethanol		NGSWKAQJJWESNS-ZZXKWVIFSA-N	XLYOFNOQVPJJNP-UHFFFAOYSA-N	LFQSCWFLJHTTHZ-UHFFFAOYSA-N		35	0.281111	0.718889	0	2.08563	-1.8962	-0.804684	-3.81492	-8.55376	2.34271	-1.82907	-17.9542	-0.88145	-13.5054	3.49649	-4.21509	-25.5034	2.93347	-4.95162	1.15378	-2.38602	-7.5492
13	p-Coumaric acid	Water	Ethanol		NGSWKAQJJWESNS-ZZXKWVIFSA-N	XLYOFNOQVPJJNP-UHFFFAOYSA-N	LFQSCWFLJHTTHZ-UHFFFAOYSA-N		40	0.281111	0.718889	0	2.04688	-1.83863	-0.782864	-3.63459	-8.53431	2.39264	-1.85656	-18.0449	-0.61331	-13.383	3.55163	-4.18409	-25.5295	3.02128	-4.84865	1.15899	-2.32753	-7.48465
13	p-Coumaric acid	Water	Ethanol		NGSWKAQJJWESNS-ZZXKWVIFSA-N	XLYOFNOQVPJJNP-UHFFFAOYSA-N	LFQSCWFLJHTTHZ-UHFFFAOYSA-N		45	0.281111	0.718889	0	2.00699	-1.78516	-0.761321	-3.45159	-8.51449	2.44299	-1.88252	-18.1397	-0.34765	-13.2589	3.60622	-4.15103	-25.5561	3.10394	-4.74441	1.16323	-2.26851	-7.41643
13	p-Coumaric acid	Water	Ethanol		NGSWKAQJJWESNS-ZZXKWVIFSA-N	XLYOFNOQVPJJNP-UHFFFAOYSA-N	LFQSCWFLJHTTHZ-UHFFFAOYSA-N		50	0.281111	0.718889	0	1.96597	-1.72584	-0.740071	-3.26694	-8.4925	2.49322	-1.90596	-18.2361	-0.08442	-13.1333	3.66013	-4.11592	-25.5832	3.18252	-4.64077	1.16691	-2.20996	-7.34713
13	p-Coumaric acid	Water	Ethanol		NGSWKAQJJWESNS-ZZXKWVIFSA-N	XLYOFNOQVPJJNP-UHFFFAOYSA-N	LFQSCWFLJHTTHZ-UHFFFAOYSA-N		55	0.281111	0.718889	0	1.92383	-1.67162	-0.719115	-3.07933	-8.47	2.54367	-1.92762	-18.3366	0.17644	-13.0062	3.71324	-4.07882	-25.6107	3.25577	-4.53622	1.16957	-2.1512	-7.27411
13	p-Coumaric acid	Water	Ethanol		NGSWKAQJJWESNS-ZZXKWVIFSA-N	XLYOFNOQVPJJNP-UHFFFAOYSA-N	LFQSCWFLJHTTHZ-UHFFFAOYSA-N		60	0.281111	0.718889	0	1.88059	-1.61979	-0.698446	-2.889	-8.44634	2.5941	-1.94716	-18.4402	0.43496	-12.8779	3.76544	-4.03976	-25.6386	3.32396	-4.43151	1.17134	-2.0926	-7.19841
13	p-Coumaric acid	Water	Ethanol		NGSWKAQJJWESNS-ZZXKWVIFSA-N	XLYOFNOQVPJJNP-UHFFFAOYSA-N	LFQSCWFLJHTTHZ-UHFFFAOYSA-N		20	0.369703	0.630297	0	2.19477	-2.35655	-0.905199	-4.42126	-8.5964	2.2486	-1.68479	-18.0397	-1.65645	-13.9201	3.31353	-4.39701	-25.3797	2.76481	-5.32372	1.06493	-2.71222	-7.33997
13	p-Coumaric acid	Water	Ethanol		NGSWKAQJJWESNS-ZZXKWVIFSA-N	XLYOFNOQVPJJNP-UHFFFAOYSA-N	LFQSCWFLJHTTHZ-UHFFFAOYSA-N		25	0.369703	0.630297	0	2.15959	-2.29243	-0.880159	-4.25218	-8.58137	2.29851	-1.7195	-18.1215	-1.38307	-13.799	3.37414	-4.36955	-25.4067	2.86911	-5.21762	1.07563	-2.65005	-7.28519
13	p-Coumaric acid	Water	Ethanol		NGSWKAQJJWESNS-ZZXKWVIFSA-N	XLYOFNOQVPJJNP-UHFFFAOYSA-N	LFQSCWFLJHTTHZ-UHFFFAOYSA-N		30	0.369703	0.630297	0	2.1232	-2.22185	-0.855482	-4.0817	-8.56397	2.34919	-1.75215	-18.2049	-1.1123	-13.6756	3.43489	-4.33992	-25.4343	2.9694	-5.11163	1.0857	-2.58777	-7.22941
13	p-Coumaric acid	Water	Ethanol		NGSWKAQJJWESNS-ZZXKWVIFSA-N	XLYOFNOQVPJJNP-UHFFFAOYSA-N	LFQSCWFLJHTTHZ-UHFFFAOYSA-N		35	0.369703	0.630297	0	2.08563	-2.16749	-0.831199	-3.90822	-8.54656	2.40088	-1.78387	-18.2929	-0.84405	-13.5502	3.49551	-4.30818	-25.4624	3.06417	-5.0036	1.09463	-2.52431	-7.16954
13	p-Coumaric acid	Water	Ethanol		NGSWKAQJJWESNS-ZZXKWVIFSA-N	XLYOFNOQVPJJNP-UHFFFAOYSA-N	LFQSCWFLJHTTHZ-UHFFFAOYSA-N		40	0.369703	0.630297	0	2.04688	-2.10237	-0.807324	-3.73257	-8.52743	2.45292	-1.8136	-18.383	-0.57824	-13.423	3.55571	-4.27437	-25.4911	3.15433	-4.89553	1.10279	-2.46077	-7.10814
13	p-Coumaric acid	Water	Ethanol		NGSWKAQJJWESNS-ZZXKWVIFSA-N	XLYOFNOQVPJJNP-UHFFFAOYSA-N	LFQSCWFLJHTTHZ-UHFFFAOYSA-N		45	0.369703	0.630297	0	2.00699	-2.04096	-0.783865	-3.55399	-8.50774	2.50544	-1.84173	-18.4772	-0.31482	-13.2942	3.61526	-4.23854	-25.5202	3.23917	-4.78643	1.10982	-2.39681	-7.04306
13	p-Coumaric acid	Water	Ethanol		NGSWKAQJJWESNS-ZZXKWVIFSA-N	XLYOFNOQVPJJNP-UHFFFAOYSA-N	LFQSCWFLJHTTHZ-UHFFFAOYSA-N		50	0.369703	0.630297	0	1.96597	-1.97881	-0.760833	-3.37294	-8.48634	2.55791	-1.86762	-18.5733	-0.0537	-13.164	3.67393	-4.20072	-25.5497	3.31924	-4.67768	1.11602	-2.3331	-6.97639
13	p-Coumaric acid	Water	Ethanol		NGSWKAQJJWESNS-ZZXKWVIFSA-N	XLYOFNOQVPJJNP-UHFFFAOYSA-N	LFQSCWFLJHTTHZ-UHFFFAOYSA-N		55	0.369703	0.630297	0	1.92383	-1.92082	-0.738221	-3.18865	-8.46442	2.61051	-1.89164	-18.6736	0.20514	-13.0327	3.73153	-4.16096	-25.5796	3.39379	-4.56828	1.12102	-2.26932	-6.90598
13	p-Coumaric acid	Water	Ethanol		NGSWKAQJJWESNS-ZZXKWVIFSA-N	XLYOFNOQVPJJNP-UHFFFAOYSA-N	LFQSCWFLJHTTHZ-UHFFFAOYSA-N		60	0.369703	0.630297	0	1.88059	-1.86646	-0.716016	-3.00168	-8.4408	2.66276	-1.91319	-18.7759	0.46176	-12.9004	3.78789	-4.11929	-25.6099	3.46344	-4.45957	1.12513	-2.2061	-6.83395
13	p-Coumaric acid	Water	Ethanol		NGSWKAQJJWESNS-ZZXKWVIFSA-N	XLYOFNOQVPJJNP-UHFFFAOYSA-N	LFQSCWFLJHTTHZ-UHFFFAOYSA-N		20	0.477101	0.522899	0	2.19477	-2.67778	-0.964159	-4.49975	-8.52715	2.34879	-1.62208	-18.4181	-1.57732	-13.9503	3.32027	-4.52758	-25.2984	2.92243	-5.42311	0.971478	-2.9055	-6.88038
13	p-Coumaric acid	Water	Ethanol		NGSWKAQJJWESNS-ZZXKWVIFSA-N	XLYOFNOQVPJJNP-UHFFFAOYSA-N	LFQSCWFLJHTTHZ-UHFFFAOYSA-N		25	0.477101	0.522899	0	2.15959	-2.60206	-0.934157	-4.34036	-8.51669	2.39882	-1.6595	-18.5014	-1.30937	-13.8263	3.38553	-4.49618	-25.3302	3.03099	-5.30957	0.986713	-2.83668	-6.82879
13	p-Coumaric acid	Water	Ethanol		NGSWKAQJJWESNS-ZZXKWVIFSA-N	XLYOFNOQVPJJNP-UHFFFAOYSA-N	LFQSCWFLJHTTHZ-UHFFFAOYSA-N		30	0.477101	0.522899	0	2.1232	-2.5376	-0.904908	-4.17859	-8.50392	2.45005	-1.69515	-18.5868	-1.04371	-13.6997	3.45114	-4.46267	-25.3625	3.13488	-5.19582	1.00109	-2.76752	-6.77569
13	p-Coumaric acid	Water	Ethanol		NGSWKAQJJWESNS-ZZXKWVIFSA-N	XLYOFNOQVPJJNP-UHFFFAOYSA-N	LFQSCWFLJHTTHZ-UHFFFAOYSA-N		35	0.477101	0.522899	0	2.08563	-2.45593	-0.876408	-4.01312	-8.49071	2.50244	-1.72989	-18.6762	-0.78028	-13.5711	3.5167	-4.42712	-25.3953	3.23284	-5.08037	1.01426	-2.69723	-6.71908
13	p-Coumaric acid	Water	Ethanol		NGSWKAQJJWESNS-ZZXKWVIFSA-N	XLYOFNOQVPJJNP-UHFFFAOYSA-N	LFQSCWFLJHTTHZ-UHFFFAOYSA-N		40	0.477101	0.522899	0	2.04688	-2.38722	-0.848643	-3.84505	-8.47545	2.55546	-1.76241	-18.7683	-0.51901	-13.4406	3.58183	-4.38956	-25.4286	3.32604	-4.96515	1.02637	-2.62715	-6.66032
13	p-Coumaric acid	Water	Ethanol		NGSWKAQJJWESNS-ZZXKWVIFSA-N	XLYOFNOQVPJJNP-UHFFFAOYSA-N	LFQSCWFLJHTTHZ-UHFFFAOYSA-N		45	0.477101	0.522899	0	2.00699	-2.31876	-0.821625	-3.67286	-8.45987	2.60903	-1.79371	-18.8642	-0.25982	-13.3086	3.6462	-4.35006	-25.4622	3.41304	-4.8487	1.03717	-2.55635	-6.59796
13	p-Coumaric acid	Water	Ethanol		NGSWKAQJJWESNS-ZZXKWVIFSA-N	XLYOFNOQVPJJNP-UHFFFAOYSA-N	LFQSCWFLJHTTHZ-UHFFFAOYSA-N		50	0.477101	0.522899	0	1.96597	-2.25181	-0.795315	-3.49767	-8.44238	2.66254	-1.82264	-18.9621	-0.00269	-13.1753	3.70947	-4.30866	-25.496	3.49498	-4.73295	1.04693	-2.48602	-6.53397
13	p-Coumaric acid	Water	Ethanol		NGSWKAQJJWESNS-ZZXKWVIFSA-N	XLYOFNOQVPJJNP-UHFFFAOYSA-N	LFQSCWFLJHTTHZ-UHFFFAOYSA-N		55	0.477101	0.522899	0	1.92383	-2.18709	-0.769692	-3.31904	-8.42362	2.71594	-1.84934	-19.0629	0.25242	-13.0411	3.77137	-4.2654	-25.5301	3.57146	-4.61748	1.05543	-2.41606	-6.46725
13	p-Coumaric acid	Water	Ethanol		NGSWKAQJJWESNS-ZZXKWVIFSA-N	XLYOFNOQVPJJNP-UHFFFAOYSA-N	LFQSCWFLJHTTHZ-UHFFFAOYSA-N		60	0.477101	0.522899	0	1.88059	-2.12494	-0.744726	-3.13634	-8.40417	2.76912	-1.87405	-19.1671	0.50554	-12.9061	3.83168	-4.22032	-25.5644	3.64188	-4.50193	1.06256	-2.34627	-6.39733
13	p-Coumaric acid	Water	Ethanol		NGSWKAQJJWESNS-ZZXKWVIFSA-N	XLYOFNOQVPJJNP-UHFFFAOYSA-N	LFQSCWFLJHTTHZ-UHFFFAOYSA-N		20	0.610006	0.389994	0	2.19477	-3	-1.08892	-4.54547	-8.33682	2.51746	-1.5402	-18.813	-1.40991	-13.9098	3.3619	-4.70629	-25.1375	3.13556	-5.57294	0.844443	-3.16609	-6.32456
13	p-Coumaric acid	Water	Ethanol		NGSWKAQJJWESNS-ZZXKWVIFSA-N	XLYOFNOQVPJJNP-UHFFFAOYSA-N	LFQSCWFLJHTTHZ-UHFFFAOYSA-N		25	0.610006	0.389994	0	2.15959	-2.92082	-1.04741	-4.40568	-8.33404	2.56743	-1.58066	-18.8993	-1.15481	-13.7853	3.43288	-4.66931	-25.1786	3.25087	-5.45127	0.865447	-3.08865	-6.27928
13	p-Coumaric acid	Water	Ethanol		NGSWKAQJJWESNS-ZZXKWVIFSA-N	XLYOFNOQVPJJNP-UHFFFAOYSA-N	LFQSCWFLJHTTHZ-UHFFFAOYSA-N		30	0.610006	0.389994	0	2.1232	-2.85387	-1.00756	-4.26108	-8.33128	2.61907	-1.62051	-18.9909	-0.90126	-13.6586	3.50423	-4.6303	-25.2204	3.35982	-5.32732	0.885156	-3.00979	-6.22953
13	p-Coumaric acid	Water	Ethanol		NGSWKAQJJWESNS-ZZXKWVIFSA-N	XLYOFNOQVPJJNP-UHFFFAOYSA-N	LFQSCWFLJHTTHZ-UHFFFAOYSA-N		35	0.610006	0.389994	0	2.08563	-2.76955	-0.96934	-4.11242	-8.32676	2.67165	-1.65865	-19.0851	-0.64919	-13.5299	3.57545	-4.58933	-25.2628	3.46323	-5.20319	0.903805	-2.93068	-6.17779
13	p-Coumaric acid	Water	Ethanol		NGSWKAQJJWESNS-ZZXKWVIFSA-N	XLYOFNOQVPJJNP-UHFFFAOYSA-N	LFQSCWFLJHTTHZ-UHFFFAOYSA-N		40	0.610006	0.389994	0	2.04688	-2.67778	-0.932701	-3.95873	-8.32167	2.72497	-1.69556	-19.1832	-0.39851	-13.3996	3.64605	-4.54647	-25.3056	3.56022	-5.07796	0.921081	-2.85091	-6.12248
13	p-Coumaric acid	Water	Ethanol		NGSWKAQJJWESNS-ZZXKWVIFSA-N	XLYOFNOQVPJJNP-UHFFFAOYSA-N	LFQSCWFLJHTTHZ-UHFFFAOYSA-N		45	0.610006	0.389994	0	2.00699	-2.60206	-0.89757	-3.80062	-8.31493	2.77846	-1.73042	-19.2836	-0.14922	-13.268	3.71558	-4.50176	-25.3486	3.6514	-4.95306	0.937125	-2.77134	-6.06507
13	p-Coumaric acid	Water	Ethanol		NGSWKAQJJWESNS-ZZXKWVIFSA-N	XLYOFNOQVPJJNP-UHFFFAOYSA-N	LFQSCWFLJHTTHZ-UHFFFAOYSA-N		50	0.610006	0.389994	0	1.96597	-2.5376	-0.863874	-3.63761	-8.30721	2.83193	-1.7634	-19.3872	0.09872	-13.1353	3.78362	-4.45528	-25.3917	3.73633	-4.82808	0.951686	-2.69188	-6.00445
13	p-Coumaric acid	Water	Ethanol		NGSWKAQJJWESNS-ZZXKWVIFSA-N	XLYOFNOQVPJJNP-UHFFFAOYSA-N	LFQSCWFLJHTTHZ-UHFFFAOYSA-N		55	0.610006	0.389994	0	1.92383	-2.46852	-0.831541	-3.46995	-8.29799	2.88493	-1.79406	-19.493	0.34532	-13.0018	3.84981	-4.40705	-25.4346	3.81527	-4.70383	0.964878	-2.61299	-5.94163
13	p-Coumaric acid	Water	Ethanol		NGSWKAQJJWESNS-ZZXKWVIFSA-N	XLYOFNOQVPJJNP-UHFFFAOYSA-N	LFQSCWFLJHTTHZ-UHFFFAOYSA-N		60	0.610006	0.389994	0	1.88059	-2.38722	-0.800492	-3.29662	-8.28842	2.93751	-1.8229	-19.6024	0.59059	-12.8678	3.91389	-4.35712	-25.4774	3.88721	-4.57938	0.976382	-2.53422	-5.87505
13	p-Coumaric acid	Water	Ethanol		NGSWKAQJJWESNS-ZZXKWVIFSA-N	XLYOFNOQVPJJNP-UHFFFAOYSA-N	LFQSCWFLJHTTHZ-UHFFFAOYSA-N		20	0.778728	0.221272	0	2.19477	-3.39794	-1.48544	-4.30702	-7.8452	2.79985	-1.43009	-19.1145	-0.87779	-13.6437	3.4702	-4.98339	-24.7247	3.42923	-5.79849	0.670354	-3.5533	-5.61019
13	p-Coumaric acid	Water	Ethanol		NGSWKAQJJWESNS-ZZXKWVIFSA-N	XLYOFNOQVPJJNP-UHFFFAOYSA-N	LFQSCWFLJHTTHZ-UHFFFAOYSA-N		25	0.778728	0.221272	0	2.15959	-3.30103	-1.41245	-4.22015	-7.83019	2.85198	-1.46672	-19.1856	-0.65657	-13.5124	3.54848	-4.94084	-24.7708	3.56358	-5.68224	0.696496	-3.47412	-5.58519
13	p-Coumaric acid	Water	Ethanol		NGSWKAQJJWESNS-ZZXKWVIFSA-N	XLYOFNOQVPJJNP-UHFFFAOYSA-N	LFQSCWFLJHTTHZ-UHFFFAOYSA-N		30	0.778728	0.221272	0	2.1232	-3.22185	-1.34103	-4.13009	-7.82124	2.90508	-1.50365	-19.2664	-0.4385	-13.3838	3.62747	-4.89589	-24.8228	3.69159	-5.56258	0.722391	-3.39224	-5.55644
13	p-Coumaric acid	Water	Ethanol		NGSWKAQJJWESNS-ZZXKWVIFSA-N	XLYOFNOQVPJJNP-UHFFFAOYSA-N	LFQSCWFLJHTTHZ-UHFFFAOYSA-N		35	0.778728	0.221272	0	2.08563	-3.09691	-1.27154	-4.03418	-7.82032	2.95906	-1.54195	-19.3589	-0.22289	-13.258	3.70651	-4.84852	-24.8803	3.81129	-5.43766	0.747449	-3.30657	-5.52144
13	p-Coumaric acid	Water	Ethanol		NGSWKAQJJWESNS-ZZXKWVIFSA-N	XLYOFNOQVPJJNP-UHFFFAOYSA-N	LFQSCWFLJHTTHZ-UHFFFAOYSA-N		40	0.778728	0.221272	0	2.04688	-3.04576	-1.20444	-3.9327	-7.82448	3.01308	-1.57994	-19.4596	-0.00897	-13.1348	3.7849	-4.79872	-24.9426	3.92373	-5.31031	0.771817	-3.21878	-5.48302
13	p-Coumaric acid	Water	Ethanol		NGSWKAQJJWESNS-ZZXKWVIFSA-N	XLYOFNOQVPJJNP-UHFFFAOYSA-N	LFQSCWFLJHTTHZ-UHFFFAOYSA-N		45	0.778728	0.221272	0	2.00699	-2.95861	-1.14016	-3.82281	-7.83526	3.06716	-1.61858	-19.5708	0.20408	-13.0139	3.86191	-4.74656	-25.0088	4.02689	-5.17864	0.794746	-3.12798	-5.43797
13	p-Coumaric acid	Water	Ethanol		NGSWKAQJJWESNS-ZZXKWVIFSA-N	XLYOFNOQVPJJNP-UHFFFAOYSA-N	LFQSCWFLJHTTHZ-UHFFFAOYSA-N		50	0.778728	0.221272	0	1.96597	-2.88606	-1.07904	-3.70414	-7.85065	3.12077	-1.65685	-19.6907	0.41702	-12.8948	3.93683	-4.69215	-25.0776	4.12116	-5.04415	0.816064	-3.0353	-5.38693
13	p-Coumaric acid	Water	Ethanol		NGSWKAQJJWESNS-ZZXKWVIFSA-N	XLYOFNOQVPJJNP-UHFFFAOYSA-N	LFQSCWFLJHTTHZ-UHFFFAOYSA-N		55	0.778728	0.221272	0	1.92383	-2.79588	-1.02135	-3.57637	-7.86859	3.17319	-1.69396	-19.8162	0.63045	-12.7769	4.00902	-4.63562	-25.1479	4.20682	-4.9083	0.835829	-2.94166	-5.33172
13	p-Coumaric acid	Water	Ethanol		NGSWKAQJJWESNS-ZZXKWVIFSA-N	XLYOFNOQVPJJNP-UHFFFAOYSA-N	LFQSCWFLJHTTHZ-UHFFFAOYSA-N		60	0.778728	0.221272	0	1.88059	-2.72125	-0.967212	-3.43824	-7.88883	3.22434	-1.73003	-19.9474	0.84485	-12.6596	4.07798	-4.57716	-25.2185	4.28309	-4.77073	0.85364	-2.84713	-5.27105
9	Syringic acid	water	Methanol		JMSVCTWVEWCHDZ-UHFFFAOYSA-N	XLYOFNOQVPJJNP-UHFFFAOYSA-N	OKKJLVBELUTLKV-UHFFFAOYSA-N		10	0.1	0.9	0	2.52554	-1.92628	-1.73806	-4.10906	-7.31401	2.89428	-0.668022	-20.3199	-0.66165	-11.8541	4.14075	-3.03471	-27.541	3.44741	-4.54011	1.24647	-2.36669	-7.2211
9	Syringic acid	water	Methanol		JMSVCTWVEWCHDZ-UHFFFAOYSA-N	XLYOFNOQVPJJNP-UHFFFAOYSA-N	OKKJLVBELUTLKV-UHFFFAOYSA-N		15	0.1	0.9	0	2.48555	-1.88207	-1.67945	-3.9759	-7.2686	2.92643	-0.683166	-20.3589	-0.39901	-11.7482	4.18243	-3.01117	-27.5662	3.57689	-4.47958	1.256	-2.328	-7.20731
9	Syringic acid	water	Methanol		JMSVCTWVEWCHDZ-UHFFFAOYSA-N	XLYOFNOQVPJJNP-UHFFFAOYSA-N	OKKJLVBELUTLKV-UHFFFAOYSA-N		20	0.1	0.9	0	2.4441	-1.80911	-1.62115	-3.8437	-7.22619	2.95883	-0.698124	-20.4029	-0.14021	-11.6437	4.22398	-2.98581	-27.5949	3.70349	-4.41748	1.26515	-2.28769	-7.19196
9	Syringic acid	water	Methanol		JMSVCTWVEWCHDZ-UHFFFAOYSA-N	XLYOFNOQVPJJNP-UHFFFAOYSA-N	OKKJLVBELUTLKV-UHFFFAOYSA-N		25	0.1	0.9	0	2.40123	-1.76574	-1.56324	-3.7118	-7.18729	2.99161	-0.713036	-20.4528	0.11491	-11.5409	4.26537	-2.95865	-27.6272	3.82671	-4.35358	1.27376	-2.24561	-7.17433
9	Syringic acid	water	Methanol		JMSVCTWVEWCHDZ-UHFFFAOYSA-N	XLYOFNOQVPJJNP-UHFFFAOYSA-N	OKKJLVBELUTLKV-UHFFFAOYSA-N		30	0.1	0.9	0	2.35695	-1.72862	-1.50583	-3.57982	-7.15205	3.02472	-0.727909	-20.5087	0.36653	-11.44	4.30659	-2.92969	-27.6634	3.94635	-4.28797	1.28187	-2.20178	-7.15477
9	Syringic acid	water	Methanol		JMSVCTWVEWCHDZ-UHFFFAOYSA-N	XLYOFNOQVPJJNP-UHFFFAOYSA-N	OKKJLVBELUTLKV-UHFFFAOYSA-N		35	0.1	0.9	0	2.31128	-1.67923	-1.44902	-3.44614	-7.12175	3.05858	-0.743261	-20.5728	0.61485	-11.3413	4.34761	-2.89894	-27.7038	4.06099	-4.21957	1.28903	-2.15568	-7.131
9	Syringic acid	water	Methanol		JMSVCTWVEWCHDZ-UHFFFAOYSA-N	XLYOFNOQVPJJNP-UHFFFAOYSA-N	OKKJLVBELUTLKV-UHFFFAOYSA-N		40	0.1	0.9	0	2.26426	-1.63078	-1.39289	-3.31208	-7.09451	3.09273	-0.757908	-20.643	0.86006	-11.2449	4.3884	-2.86642	-27.7485	4.17214	-4.15043	1.29567	-2.10851	-7.1055
9	Syringic acid	water	Methanol		JMSVCTWVEWCHDZ-UHFFFAOYSA-N	XLYOFNOQVPJJNP-UHFFFAOYSA-N	OKKJLVBELUTLKV-UHFFFAOYSA-N		45	0.1	0.9	0	2.2159	-1.573	-1.33755	-3.17545	-7.07213	3.12755	-0.772877	-20.7215	1.10238	-11.151	4.42892	-2.83214	-27.7976	4.27783	-4.07886	1.30137	-2.05926	-7.07612
9	Syringic acid	water	Methanol		JMSVCTWVEWCHDZ-UHFFFAOYSA-N	XLYOFNOQVPJJNP-UHFFFAOYSA-N	OKKJLVBELUTLKV-UHFFFAOYSA-N		50	0.1	0.9	0	2.16621	-1.51971	-1.2831	-3.03625	-7.0539	3.16301	-0.787594	-20.8082	1.34203	-11.0595	4.46913	-2.79611	-27.8512	4.37828	-4.00557	1.30612	-2.00852	-7.04297
9	Syringic acid	water	Methanol		JMSVCTWVEWCHDZ-UHFFFAOYSA-N	XLYOFNOQVPJJNP-UHFFFAOYSA-N	OKKJLVBELUTLKV-UHFFFAOYSA-N		10	0.2	0.8	0	2.52554	-1.96059	-1.84144	-3.99309	-7.27961	2.89568	-0.566522	-20.5549	-0.52765	-12.0114	4.06723	-3.15491	-27.4777	3.46544	-4.73179	1.17155	-2.58839	-6.92274
9	Syringic acid	water	Methanol		JMSVCTWVEWCHDZ-UHFFFAOYSA-N	XLYOFNOQVPJJNP-UHFFFAOYSA-N	OKKJLVBELUTLKV-UHFFFAOYSA-N		15	0.2	0.8	0	2.48555	-1.91542	-1.77877	-3.86878	-7.22684	2.93179	-0.583124	-20.5874	-0.26801	-11.8927	4.11682	-3.12968	-27.4997	3.60077	-4.66587	1.18503	-2.54656	-6.91231
9	Syringic acid	water	Methanol		JMSVCTWVEWCHDZ-UHFFFAOYSA-N	XLYOFNOQVPJJNP-UHFFFAOYSA-N	OKKJLVBELUTLKV-UHFFFAOYSA-N		20	0.2	0.8	0	2.4441	-1.85171	-1.71632	-3.74577	-7.1772	2.96821	-0.599731	-20.6246	-0.0125	-11.7754	4.16631	-3.10257	-27.5252	3.73327	-4.59825	1.1981	-2.50284	-6.90061
9	Syringic acid	water	Methanol		JMSVCTWVEWCHDZ-UHFFFAOYSA-N	XLYOFNOQVPJJNP-UHFFFAOYSA-N	OKKJLVBELUTLKV-UHFFFAOYSA-N		25	0.2	0.8	0	2.40123	-1.81759	-1.65418	-3.62297	-7.13177	3.00516	-0.616703	-20.6684	0.23902	-11.66	4.21561	-3.07361	-27.5546	3.86199	-4.52825	1.21045	-2.45691	-6.88619
9	Syringic acid	water	Methanol		JMSVCTWVEWCHDZ-UHFFFAOYSA-N	XLYOFNOQVPJJNP-UHFFFAOYSA-N	OKKJLVBELUTLKV-UHFFFAOYSA-N		30	0.2	0.8	0	2.35695	-1.77521	-1.59246	-3.50041	-7.09029	3.04243	-0.633713	-20.7183	0.48675	-11.5469	4.26463	-3.0428	-27.5882	3.98716	-4.45657	1.2222	-2.40909	-6.86987
9	Syringic acid	water	Methanol		JMSVCTWVEWCHDZ-UHFFFAOYSA-N	XLYOFNOQVPJJNP-UHFFFAOYSA-N	OKKJLVBELUTLKV-UHFFFAOYSA-N		35	0.2	0.8	0	2.31128	-1.72469	-1.53126	-3.37734	-7.05331	3.08011	-0.650834	-20.7753	0.73086	-11.4363	4.3133	-3.01014	-27.6263	4.1082	-4.38299	1.23319	-2.35931	-6.85094
9	Syringic acid	water	Methanol		JMSVCTWVEWCHDZ-UHFFFAOYSA-N	XLYOFNOQVPJJNP-UHFFFAOYSA-N	OKKJLVBELUTLKV-UHFFFAOYSA-N		40	0.2	0.8	0	2.26426	-1.67592	-1.47067	-3.25333	-7.02093	3.11814	-0.667949	-20.8397	0.97157	-11.3287	4.36151	-2.97564	-27.6691	4.2249	-4.30774	1.24337	-2.30769	-6.82942
9	Syringic acid	water	Methanol		JMSVCTWVEWCHDZ-UHFFFAOYSA-N	XLYOFNOQVPJJNP-UHFFFAOYSA-N	OKKJLVBELUTLKV-UHFFFAOYSA-N		45	0.2	0.8	0	2.2159	-1.61511	-1.41082	-3.12753	-6.99361	3.15661	-0.685132	-20.9123	1.2091	-11.2242	4.40919	-2.9393	-27.7169	4.33663	-4.23063	1.25258	-2.25417	-6.80458
9	Syringic acid	water	Methanol		JMSVCTWVEWCHDZ-UHFFFAOYSA-N	XLYOFNOQVPJJNP-UHFFFAOYSA-N	OKKJLVBELUTLKV-UHFFFAOYSA-N		50	0.2	0.8	0	2.16621	-1.57009	-1.35182	-2.99947	-6.97126	3.19546	-0.702222	-20.9934	1.44369	-11.1232	4.45623	-2.90113	-27.7698	4.44316	-4.15189	1.26077	-2.19891	-6.77642
9	Syringic acid	water	Methanol		JMSVCTWVEWCHDZ-UHFFFAOYSA-N	XLYOFNOQVPJJNP-UHFFFAOYSA-N	OKKJLVBELUTLKV-UHFFFAOYSA-N		10	0.3	0.7	0	2.52554	-2.05502	-1.99149	-3.80999	-7.17639	2.97026	-0.472113	-20.7808	-0.33316	-12.121	4.04255	-3.28186	-27.4041	3.47683	-4.94461	1.07229	-2.80975	-6.62336
9	Syringic acid	water	Methanol		JMSVCTWVEWCHDZ-UHFFFAOYSA-N	XLYOFNOQVPJJNP-UHFFFAOYSA-N	OKKJLVBELUTLKV-UHFFFAOYSA-N		15	0.3	0.7	0	2.48555	-2.00877	-1.92243	-3.69641	-7.11909	3.00623	-0.48989	-20.8062	-0.07851	-11.9906	4.09709	-3.25466	-27.4215	3.6179	-4.87151	1.09086	-2.76477	-6.61529
9	Syringic acid	water	Methanol		JMSVCTWVEWCHDZ-UHFFFAOYSA-N	XLYOFNOQVPJJNP-UHFFFAOYSA-N	OKKJLVBELUTLKV-UHFFFAOYSA-N		20	0.3	0.7	0	2.4441	-1.94577	-1.85368	-3.58466	-7.06408	3.04275	-0.507525	-20.8357	0.17183	-11.8612	4.15185	-3.22561	-27.4424	3.75649	-4.79712	1.1091	-2.71809	-6.60668
9	Syringic acid	water	Methanol		JMSVCTWVEWCHDZ-UHFFFAOYSA-N	XLYOFNOQVPJJNP-UHFFFAOYSA-N	OKKJLVBELUTLKV-UHFFFAOYSA-N		25	0.3	0.7	0	2.40123	-1.91614	-1.78529	-3.47377	-7.01267	3.07997	-0.525392	-20.871	0.41796	-11.7334	4.20665	-3.19471	-27.4671	3.89173	-4.72076	1.12668	-2.66932	-6.59608
9	Syringic acid	water	Methanol		JMSVCTWVEWCHDZ-UHFFFAOYSA-N	XLYOFNOQVPJJNP-UHFFFAOYSA-N	OKKJLVBELUTLKV-UHFFFAOYSA-N		30	0.3	0.7	0	2.35695	-1.87257	-1.71733	-3.36385	-6.96477	3.1176	-0.543159	-20.9117	0.66003	-11.6079	4.26131	-3.16199	-27.4961	4.02388	-4.64314	1.14371	-2.61883	-6.58433
9	Syringic acid	water	Methanol		JMSVCTWVEWCHDZ-UHFFFAOYSA-N	XLYOFNOQVPJJNP-UHFFFAOYSA-N	OKKJLVBELUTLKV-UHFFFAOYSA-N		35	0.3	0.7	0	2.31128	-1.82045	-1.64987	-3.2538	-6.92168	3.1557	-0.561285	-20.9595	0.89817	-11.4852	4.31566	-3.12743	-27.5298	4.15197	-4.56354	1.15996	-2.56615	-6.57029
9	Syringic acid	water	Methanol		JMSVCTWVEWCHDZ-UHFFFAOYSA-N	XLYOFNOQVPJJNP-UHFFFAOYSA-N	OKKJLVBELUTLKV-UHFFFAOYSA-N		40	0.3	0.7	0	2.26426	-1.77211	-1.58298	-3.14282	-6.88404	3.19438	-0.57975	-21.0157	1.13256	-11.3659	4.36951	-3.09104	-27.5687	4.27538	-4.48191	1.17513	-2.51129	-6.55297
9	Syringic acid	water	Methanol		JMSVCTWVEWCHDZ-UHFFFAOYSA-N	XLYOFNOQVPJJNP-UHFFFAOYSA-N	OKKJLVBELUTLKV-UHFFFAOYSA-N		45	0.3	0.7	0	2.2159	-1.72079	-1.51678	-3.03091	-6.85168	3.23329	-0.598269	-21.0796	1.36341	-11.2506	4.42269	-3.05279	-27.6131	4.39432	-4.39889	1.1894	-2.45452	-6.53349
9	Syringic acid	water	Methanol		JMSVCTWVEWCHDZ-UHFFFAOYSA-N	XLYOFNOQVPJJNP-UHFFFAOYSA-N	OKKJLVBELUTLKV-UHFFFAOYSA-N		50	0.3	0.7	0	2.16621	-1.65541	-1.45136	-2.91721	-6.82523	3.27245	-0.616915	-21.1522	1.59093	-11.1395	4.47502	-3.01266	-27.6634	4.50814	-4.3143	1.20257	-2.39574	-6.51114
9	Syringic acid	water	Methanol		JMSVCTWVEWCHDZ-UHFFFAOYSA-N	XLYOFNOQVPJJNP-UHFFFAOYSA-N	OKKJLVBELUTLKV-UHFFFAOYSA-N		10	0.4	0.6	0	2.52554	-2.19997	-2.1979	-3.54458	-7.00987	3.12621	-0.388742	-21.0076	-0.06562	-12.1827	4.07667	-3.41595	-27.3271	3.47896	-5.17278	0.950458	-3.02721	-6.31956
9	Syringic acid	water	Methanol		JMSVCTWVEWCHDZ-UHFFFAOYSA-N	XLYOFNOQVPJJNP-UHFFFAOYSA-N	OKKJLVBELUTLKV-UHFFFAOYSA-N		15	0.4	0.6	0	2.48555	-2.14206	-2.12047	-3.44381	-6.94506	3.16147	-0.406381	-21.0235	0.18272	-12.0386	4.13591	-3.38639	-27.3384	3.62653	-5.09352	0.97444	-2.98001	-6.31487
9	Syringic acid	water	Methanol		JMSVCTWVEWCHDZ-UHFFFAOYSA-N	XLYOFNOQVPJJNP-UHFFFAOYSA-N	OKKJLVBELUTLKV-UHFFFAOYSA-N		20	0.4	0.6	0	2.4441	-2.09474	-2.04359	-3.34459	-6.88297	3.19734	-0.424241	-21.044	0.42668	-11.8953	4.19538	-3.3551	-27.3528	3.77127	-5.01228	0.998042	-2.93086	-6.30879
9	Syringic acid	water	Methanol		JMSVCTWVEWCHDZ-UHFFFAOYSA-N	XLYOFNOQVPJJNP-UHFFFAOYSA-N	OKKJLVBELUTLKV-UHFFFAOYSA-N		25	0.4	0.6	0	2.40123	-2.05159	-1.96723	-3.2468	-6.82405	3.23364	-0.442215	-21.0693	0.66629	-11.7534	4.25484	-3.3221	-27.3707	3.91309	-4.92934	1.0212	-2.87989	-6.30138
9	Syringic acid	water	Methanol		JMSVCTWVEWCHDZ-UHFFFAOYSA-N	XLYOFNOQVPJJNP-UHFFFAOYSA-N	OKKJLVBELUTLKV-UHFFFAOYSA-N		30	0.4	0.6	0	2.35695	-2.00524	-1.89141	-3.15066	-6.76828	3.27008	-0.459981	-21.0991	0.9016	-11.6137	4.31408	-3.28741	-27.3926	4.05226	-4.84547	1.044	-2.82743	-6.29349
9	Syringic acid	water	Methanol		JMSVCTWVEWCHDZ-UHFFFAOYSA-N	XLYOFNOQVPJJNP-UHFFFAOYSA-N	OKKJLVBELUTLKV-UHFFFAOYSA-N		35	0.4	0.6	0	2.31128	-1.94962	-1.81612	-3.05518	-6.7172	3.3067	-0.478043	-21.1351	1.13269	-11.4771	4.37286	-3.25103	-27.4191	4.18787	-4.75993	1.06616	-2.77299	-6.28402
9	Syringic acid	water	Methanol		JMSVCTWVEWCHDZ-UHFFFAOYSA-N	XLYOFNOQVPJJNP-UHFFFAOYSA-N	OKKJLVBELUTLKV-UHFFFAOYSA-N		40	0.4	0.6	0	2.26426	-1.89757	-1.74138	-2.95974	-6.67163	3.34352	-0.496393	-21.1789	1.35962	-11.3443	4.43093	-3.21293	-27.4509	4.31936	-4.67271	1.08741	-2.71654	-6.27201
9	Syringic acid	water	Methanol		JMSVCTWVEWCHDZ-UHFFFAOYSA-N	XLYOFNOQVPJJNP-UHFFFAOYSA-N	OKKJLVBELUTLKV-UHFFFAOYSA-N		45	0.4	0.6	0	2.2159	-1.85078	-1.66722	-2.86401	-6.63219	3.38021	-0.515082	-21.2303	1.58251	-11.2162	4.48802	-3.17306	-27.4885	4.44652	-4.58396	1.10781	-2.65798	-6.25817
9	Syringic acid	water	Methanol		JMSVCTWVEWCHDZ-UHFFFAOYSA-N	XLYOFNOQVPJJNP-UHFFFAOYSA-N	OKKJLVBELUTLKV-UHFFFAOYSA-N		50	0.4	0.6	0	2.16621	-1.78146	-1.5937	-2.76722	-6.59969	3.41683	-0.534094	-21.2909	1.80149	-11.0933	4.54388	-3.13138	-27.5324	4.56871	-4.49366	1.12705	-2.59729	-6.24153
9	Syringic acid	water	Methanol		JMSVCTWVEWCHDZ-UHFFFAOYSA-N	XLYOFNOQVPJJNP-UHFFFAOYSA-N	OKKJLVBELUTLKV-UHFFFAOYSA-N		10	0.5	0.5	0	2.52554	-2.37572	-2.46108	-3.1945	-6.83656	3.32352	-0.321422	-21.2461	0.27551	-12.2362	4.14065	-3.55649	-27.2557	3.47001	-5.39962	0.817132	-3.23507	-6.00959
9	Syringic acid	water	Methanol		JMSVCTWVEWCHDZ-UHFFFAOYSA-N	XLYOFNOQVPJJNP-UHFFFAOYSA-N	OKKJLVBELUTLKV-UHFFFAOYSA-N		15	0.5	0.5	0	2.48555	-2.31876	-2.37523	-3.10424	-6.75641	3.36522	-0.338391	-21.2537	0.51876	-12.0716	4.20988	-3.52402	-27.2601	3.623	-5.31523	0.844662	-3.18563	-6.00646
9	Syringic acid	water	Methanol		JMSVCTWVEWCHDZ-UHFFFAOYSA-N	XLYOFNOQVPJJNP-UHFFFAOYSA-N	OKKJLVBELUTLKV-UHFFFAOYSA-N		20	0.5	0.5	0	2.4441	-2.26922	-2.29016	-3.01601	-6.67876	3.40669	-0.355435	-21.2644	0.75757	-11.9078	4.27891	-3.49005	-27.2669	3.77358	-5.22901	0.872221	-3.13461	-6.00252
9	Syringic acid	water	Methanol		JMSVCTWVEWCHDZ-UHFFFAOYSA-N	XLYOFNOQVPJJNP-UHFFFAOYSA-N	OKKJLVBELUTLKV-UHFFFAOYSA-N		25	0.5	0.5	0	2.40123	-2.23284	-2.20581	-2.93053	-6.60311	3.44757	-0.371892	-21.2774	0.99191	-11.7454	4.34747	-3.45464	-27.2764	3.92244	-5.14225	0.899896	-3.08275	-5.99906
9	Syringic acid	water	Methanol		JMSVCTWVEWCHDZ-UHFFFAOYSA-N	XLYOFNOQVPJJNP-UHFFFAOYSA-N	OKKJLVBELUTLKV-UHFFFAOYSA-N		30	0.5	0.5	0	2.35695	-2.18243	-2.12212	-2.8462	-6.53204	3.48802	-0.388956	-21.2956	1.22177	-11.5852	4.41528	-3.41783	-27.2893	4.06797	-5.05318	0.927264	-3.02887	-5.99374
9	Syringic acid	water	Methanol		JMSVCTWVEWCHDZ-UHFFFAOYSA-N	XLYOFNOQVPJJNP-UHFFFAOYSA-N	OKKJLVBELUTLKV-UHFFFAOYSA-N		35	0.5	0.5	0	2.31128	-2.12436	-2.03901	-2.76377	-6.46512	3.5276	-0.405902	-21.3182	1.4471	-11.4283	4.48201	-3.37962	-27.306	4.21087	-4.96314	0.954413	-2.97372	-5.98787
9	Syringic acid	water	Methanol		JMSVCTWVEWCHDZ-UHFFFAOYSA-N	XLYOFNOQVPJJNP-UHFFFAOYSA-N	OKKJLVBELUTLKV-UHFFFAOYSA-N		40	0.5	0.5	0	2.26426	-2.0716	-1.9564	-2.6832	-6.40303	3.56608	-0.422653	-21.3457	1.66786	-11.2754	4.54734	-3.33999	-27.3273	4.35106	-4.87241	0.981261	-2.91734	-5.98158
9	Syringic acid	water	Methanol		JMSVCTWVEWCHDZ-UHFFFAOYSA-N	XLYOFNOQVPJJNP-UHFFFAOYSA-N	OKKJLVBELUTLKV-UHFFFAOYSA-N		45	0.5	0.5	0	2.2159	-2.02503	-1.87425	-2.60266	-6.34841	3.6036	-0.440261	-21.3813	1.88402	-11.1278	4.61092	-3.29889	-27.3538	4.48668	-4.77937	1.00732	-2.85863	-5.97254
9	Syringic acid	water	Methanol		JMSVCTWVEWCHDZ-UHFFFAOYSA-N	XLYOFNOQVPJJNP-UHFFFAOYSA-N	OKKJLVBELUTLKV-UHFFFAOYSA-N		50	0.5	0.5	0	2.16621	-1.9539	-1.79247	-2.52385	-6.30008	3.63949	-0.457409	-21.4231	2.09553	-10.9864	4.67238	-3.25623	-27.3864	4.61938	-4.6863	1.03289	-2.79882	-5.96335
9	Syringic acid	water	Methanol		JMSVCTWVEWCHDZ-UHFFFAOYSA-N	XLYOFNOQVPJJNP-UHFFFAOYSA-N	OKKJLVBELUTLKV-UHFFFAOYSA-N		10	0.6	0.4	0	2.52554	-2.63639	-2.77283	-2.77073	-6.72737	3.50063	-0.273563	-21.5007	0.67959	-12.3314	4.18929	-3.70225	-27.1942	3.45032	-5.60405	0.688657	-3.42869	-5.69341
9	Syringic acid	water	Methanol		JMSVCTWVEWCHDZ-UHFFFAOYSA-N	XLYOFNOQVPJJNP-UHFFFAOYSA-N	OKKJLVBELUTLKV-UHFFFAOYSA-N		15	0.6	0.4	0	2.48555	-2.56864	-2.68074	-2.68671	-6.62192	3.55721	-0.288341	-21.4998	0.92175	-12.1403	4.27446	-3.6661	-27.1924	3.60846	-5.51838	0.717253	-3.37776	-5.69253
9	Syringic acid	water	Methanol		JMSVCTWVEWCHDZ-UHFFFAOYSA-N	XLYOFNOQVPJJNP-UHFFFAOYSA-N	OKKJLVBELUTLKV-UHFFFAOYSA-N		20	0.6	0.4	0	2.4441	-2.52143	-2.58958	-2.60488	-6.51882	3.61328	-0.303414	-21.5014	1.15938	-11.9493	4.35947	-3.62882	-27.1921	3.76426	-5.43052	0.74619	-3.32541	-5.69067
9	Syringic acid	water	Methanol		JMSVCTWVEWCHDZ-UHFFFAOYSA-N	XLYOFNOQVPJJNP-UHFFFAOYSA-N	OKKJLVBELUTLKV-UHFFFAOYSA-N		25	0.6	0.4	0	2.40123	-2.4828	-2.49929	-2.52518	-6.41859	3.66851	-0.318711	-21.5057	1.39246	-11.7593	4.44392	-3.59048	-27.1936	3.91764	-5.34074	0.775406	-3.27177	-5.68789
9	Syringic acid	water	Methanol		JMSVCTWVEWCHDZ-UHFFFAOYSA-N	XLYOFNOQVPJJNP-UHFFFAOYSA-N	OKKJLVBELUTLKV-UHFFFAOYSA-N		30	0.6	0.4	0	2.35695	-2.43297	-2.40975	-2.44844	-6.32077	3.72243	-0.333569	-21.5119	1.62092	-11.5711	4.52741	-3.55114	-27.1974	4.06936	-5.25035	0.804979	-3.21757	-5.68545
9	Syringic acid	water	Methanol		JMSVCTWVEWCHDZ-UHFFFAOYSA-N	XLYOFNOQVPJJNP-UHFFFAOYSA-N	OKKJLVBELUTLKV-UHFFFAOYSA-N		35	0.6	0.4	0	2.31128	-2.37263	-2.32086	-2.3739	-6.22716	3.77474	-0.348662	-21.5213	1.84469	-11.3856	4.6095	-3.51082	-27.2038	4.21859	-5.15847	0.834756	-3.16216	-5.68253
9	Syringic acid	water	Methanol		JMSVCTWVEWCHDZ-UHFFFAOYSA-N	XLYOFNOQVPJJNP-UHFFFAOYSA-N	OKKJLVBELUTLKV-UHFFFAOYSA-N		40	0.6	0.4	0	2.26426	-2.31785	-2.2325	-2.30202	-6.13785	3.82512	-0.363466	-21.5341	2.06365	-11.2039	4.68972	-3.46954	-27.2134	4.36567	-5.06602	0.864598	-3.10607	-5.67935
9	Syringic acid	water	Methanol		JMSVCTWVEWCHDZ-UHFFFAOYSA-N	XLYOFNOQVPJJNP-UHFFFAOYSA-N	OKKJLVBELUTLKV-UHFFFAOYSA-N		45	0.6	0.4	0	2.2159	-2.26761	-2.14453	-2.23157	-6.05518	3.87338	-0.378843	-21.5524	2.27767	-11.0269	4.76757	-3.42727	-27.2268	4.50924	-4.97174	0.894187	-3.04843	-5.67437
9	Syringic acid	water	Methanol		JMSVCTWVEWCHDZ-UHFFFAOYSA-N	XLYOFNOQVPJJNP-UHFFFAOYSA-N	OKKJLVBELUTLKV-UHFFFAOYSA-N		50	0.6	0.4	0	2.16621	-2.19997	-2.05679	-2.16355	-5.97918	3.91881	-0.39418	-21.5755	2.48654	-10.856	4.8425	-3.38393	-27.2448	4.65009	-4.87682	0.923686	-2.98975	-5.66921
9	Syringic acid	water	Methanol		JMSVCTWVEWCHDZ-UHFFFAOYSA-N	XLYOFNOQVPJJNP-UHFFFAOYSA-N	OKKJLVBELUTLKV-UHFFFAOYSA-N		10	0.7	0.3	0	2.52554	-3	-3.12518	-2.28637	-6.72351	3.61473	-0.245763	-21.766	1.1363	-12.4921	4.19598	-3.85188	-27.1404	3.42267	-5.76856	0.58125	-3.60612	-5.37446
9	Syringic acid	water	Methanol		JMSVCTWVEWCHDZ-UHFFFAOYSA-N	XLYOFNOQVPJJNP-UHFFFAOYSA-N	OKKJLVBELUTLKV-UHFFFAOYSA-N		15	0.7	0.3	0	2.48555	-2.95078	-3.03056	-2.20004	-6.59245	3.68945	-0.258772	-21.7609	1.38319	-12.2749	4.29734	-3.81129	-27.1339	3.58323	-5.68241	0.607886	-3.55252	-5.37299
9	Syringic acid	water	Methanol		JMSVCTWVEWCHDZ-UHFFFAOYSA-N	XLYOFNOQVPJJNP-UHFFFAOYSA-N	OKKJLVBELUTLKV-UHFFFAOYSA-N		20	0.7	0.3	0	2.4441	-2.87615	-2.93685	-2.11759	-6.4604	3.76419	-0.270954	-21.7554	1.62539	-12.0565	4.39958	-3.76999	-27.1282	3.74298	-5.59614	0.63539	-3.49904	-5.37284
9	Syringic acid	water	Methanol		JMSVCTWVEWCHDZ-UHFFFAOYSA-N	XLYOFNOQVPJJNP-UHFFFAOYSA-N	OKKJLVBELUTLKV-UHFFFAOYSA-N		25	0.7	0.3	0	2.40123	-2.81816	-2.84397	-2.03754	-6.3301	3.83883	-0.283638	-21.7519	1.86289	-11.8378	4.50224	-3.72809	-27.1235	3.90043	-5.50773	0.663413	-3.44445	-5.37162
9	Syringic acid	water	Methanol		JMSVCTWVEWCHDZ-UHFFFAOYSA-N	XLYOFNOQVPJJNP-UHFFFAOYSA-N	OKKJLVBELUTLKV-UHFFFAOYSA-N		30	0.7	0.3	0	2.35695	-2.76447	-2.75184	-1.96067	-6.20108	3.91277	-0.296112	-21.7495	2.09565	-11.6196	4.60483	-3.68563	-27.12	4.05632	-5.41847	0.692056	-3.38952	-5.37056
9	Syringic acid	water	Methanol		JMSVCTWVEWCHDZ-UHFFFAOYSA-N	XLYOFNOQVPJJNP-UHFFFAOYSA-N	OKKJLVBELUTLKV-UHFFFAOYSA-N		35	0.7	0.3	0	2.31128	-2.69897	-2.66039	-1.88619	-6.07503	3.98569	-0.308982	-21.7495	2.32363	-11.4025	4.70679	-3.64268	-27.118	4.20982	-5.32751	0.721103	-3.3337	-5.3685
9	Syringic acid	water	Methanol		JMSVCTWVEWCHDZ-UHFFFAOYSA-N	XLYOFNOQVPJJNP-UHFFFAOYSA-N	OKKJLVBELUTLKV-UHFFFAOYSA-N		40	0.7	0.3	0	2.26426	-2.63827	-2.56949	-1.81502	-5.95173	4.05683	-0.321666	-21.7507	2.54672	-11.1877	4.80756	-3.59925	-27.1177	4.36174	-5.236	0.750729	-3.27758	-5.36701
9	Syringic acid	water	Methanol		JMSVCTWVEWCHDZ-UHFFFAOYSA-N	XLYOFNOQVPJJNP-UHFFFAOYSA-N	OKKJLVBELUTLKV-UHFFFAOYSA-N		45	0.7	0.3	0	2.2159	-2.58336	-2.47902	-1.74682	-5.83232	4.12586	-0.334256	-21.7546	2.7648	-10.9761	4.90652	-3.55535	-27.1196	4.51162	-5.14379	0.780659	-3.22109	-5.36507
9	Syringic acid	water	Methanol		JMSVCTWVEWCHDZ-UHFFFAOYSA-N	XLYOFNOQVPJJNP-UHFFFAOYSA-N	OKKJLVBELUTLKV-UHFFFAOYSA-N		50	0.7	0.3	0	2.16621	-2.52288	-2.38882	-1.68129	-5.71831	4.19218	-0.347148	-21.7616	2.9777	-10.7688	5.00302	-3.51097	-27.1242	4.65899	-5.05046	0.810837	-3.16382	-5.36262
9	Syringic acid	water	Methanol		JMSVCTWVEWCHDZ-UHFFFAOYSA-N	XLYOFNOQVPJJNP-UHFFFAOYSA-N	OKKJLVBELUTLKV-UHFFFAOYSA-N		10	0.8	0.2	0	2.52554	-3.42022	-3.51788	-1.74252	-6.83094	3.65679	-0.238559	-22.037	1.64531	-12.7088	4.16372	-4.0039	-27.0895	3.38783	-5.8779	0.506926	-3.76534	-5.05241
9	Syringic acid	water	Methanol		JMSVCTWVEWCHDZ-UHFFFAOYSA-N	XLYOFNOQVPJJNP-UHFFFAOYSA-N	OKKJLVBELUTLKV-UHFFFAOYSA-N		15	0.8	0.2	0	2.48555	-3.36653	-3.42543	-1.64641	-6.67823	3.74433	-0.248	-22.0278	1.90405	-12.4737	4.27404	-3.95833	-27.0796	3.55046	-5.79546	0.529714	-3.71033	-5.05186
9	Syringic acid	water	Methanol		JMSVCTWVEWCHDZ-UHFFFAOYSA-N	XLYOFNOQVPJJNP-UHFFFAOYSA-N	OKKJLVBELUTLKV-UHFFFAOYSA-N		20	0.8	0.2	0	2.4441	-3.29243	-3.33358	-1.55385	-6.52397	3.83368	-0.257564	-22.0188	2.15778	-12.2358	4.38693	-3.91253	-27.0702	3.71163	-5.71188	0.553247	-3.65497	-5.05134
9	Syringic acid	water	Methanol		JMSVCTWVEWCHDZ-UHFFFAOYSA-N	XLYOFNOQVPJJNP-UHFFFAOYSA-N	OKKJLVBELUTLKV-UHFFFAOYSA-N		25	0.8	0.2	0	2.40123	-3.23657	-3.24228	-1.46482	-6.36858	3.92449	-0.267245	-22.0103	2.40652	-11.9959	4.50199	-3.86657	-27.0611	3.87134	-5.62729	0.577504	-3.59933	-5.05085
9	Syringic acid	water	Methanol		JMSVCTWVEWCHDZ-UHFFFAOYSA-N	XLYOFNOQVPJJNP-UHFFFAOYSA-N	OKKJLVBELUTLKV-UHFFFAOYSA-N		30	0.8	0.2	0	2.35695	-3.17393	-3.15149	-1.37934	-6.21257	4.01627	-0.276995	-22.0021	2.65026	-11.7544	4.61876	-3.82052	-27.0526	4.0296	-5.54182	0.602488	-3.54353	-5.05044
9	Syringic acid	water	Methanol		JMSVCTWVEWCHDZ-UHFFFAOYSA-N	XLYOFNOQVPJJNP-UHFFFAOYSA-N	OKKJLVBELUTLKV-UHFFFAOYSA-N		35	0.8	0.2	0	2.31128	-3.10237	-3.06118	-1.29698	-6.05698	4.10868	-0.287036	-21.9954	2.889	-11.5121	4.73672	-3.77441	-27.0447	4.18598	-5.45511	0.628042	-3.48737	-5.04934
9	Syringic acid	water	Methanol		JMSVCTWVEWCHDZ-UHFFFAOYSA-N	XLYOFNOQVPJJNP-UHFFFAOYSA-N	OKKJLVBELUTLKV-UHFFFAOYSA-N		40	0.8	0.2	0	2.26426	-3.03152	-2.97129	-1.21822	-5.90198	4.20099	-0.297161	-21.989	3.12271	-11.2697	4.85531	-3.72828	-27.0376	4.34093	-5.36774	0.654321	-3.43112	-5.04865
9	Syringic acid	water	Methanol		JMSVCTWVEWCHDZ-UHFFFAOYSA-N	XLYOFNOQVPJJNP-UHFFFAOYSA-N	OKKJLVBELUTLKV-UHFFFAOYSA-N		45	0.8	0.2	0	2.2159	-2.97062	-2.88174	-1.14308	-5.74807	4.29279	-0.307112	-21.9837	3.35133	-11.0281	4.97394	-3.68215	-27.0315	4.49441	-5.27999	0.681153	-3.37504	-5.04778
9	Syringic acid	water	Methanol		JMSVCTWVEWCHDZ-UHFFFAOYSA-N	XLYOFNOQVPJJNP-UHFFFAOYSA-N	OKKJLVBELUTLKV-UHFFFAOYSA-N		50	0.8	0.2	0	2.16621	-2.90309	-2.79245	-1.07124	-5.59667	4.38339	-0.317403	-21.9797	3.57478	-10.788	5.09196	-3.63602	-27.0266	4.64602	-5.19132	0.708567	-3.31862	-5.04691
9	Syringic acid	water	Methanol		JMSVCTWVEWCHDZ-UHFFFAOYSA-N	XLYOFNOQVPJJNP-UHFFFAOYSA-N	OKKJLVBELUTLKV-UHFFFAOYSA-N		10	0.9	0.1	0	2.52554	-3.92082	-3.95882	-1.13024	-7.0349	3.6348	-0.250527	-22.3059	2.21684	-12.9573	4.10983	-4.15656	-27.0352	3.34708	-5.92245	0.47503	-3.90603	-4.72928
9	Syringic acid	water	Methanol		JMSVCTWVEWCHDZ-UHFFFAOYSA-N	XLYOFNOQVPJJNP-UHFFFAOYSA-N	OKKJLVBELUTLKV-UHFFFAOYSA-N		15	0.9	0.1	0	2.48555	-3.88606	-3.87436	-1.01395	-6.87263	3.72356	-0.255762	-22.2939	2.49621	-12.7182	4.21616	-4.10592	-27.0229	3.51016	-5.84558	0.492599	-3.85016	-4.72903
9	Syringic acid	water	Methanol		JMSVCTWVEWCHDZ-UHFFFAOYSA-N	XLYOFNOQVPJJNP-UHFFFAOYSA-N	OKKJLVBELUTLKV-UHFFFAOYSA-N		20	0.9	0.1	0	2.4441	-3.79588	-3.78987	-0.901785	-6.70767	3.81552	-0.261497	-22.2819	2.77011	-12.4755	4.32626	-4.05553	-27.0107	3.6719	-5.76784	0.510739	-3.79403	-4.72879
9	Syringic acid	water	Methanol		JMSVCTWVEWCHDZ-UHFFFAOYSA-N	XLYOFNOQVPJJNP-UHFFFAOYSA-N	OKKJLVBELUTLKV-UHFFFAOYSA-N		25	0.9	0.1	0	2.40123	-3.72125	-3.70538	-0.79335	-6.54074	3.91052	-0.26803	-22.2705	3.03857	-12.2295	4.43994	-4.00541	-26.9987	3.83192	-5.68876	0.529416	-3.73738	-4.72812
9	Syringic acid	water	Methanol		JMSVCTWVEWCHDZ-UHFFFAOYSA-N	XLYOFNOQVPJJNP-UHFFFAOYSA-N	OKKJLVBELUTLKV-UHFFFAOYSA-N		30	0.9	0.1	0	2.35695	-3.65758	-3.62087	-0.689364	-6.37094	4.00825	-0.274558	-22.2589	3.30162	-11.9805	4.55698	-3.95562	-26.9868	3.99098	-5.60955	0.548734	-3.68106	-4.72789
9	Syringic acid	water	Methanol		JMSVCTWVEWCHDZ-UHFFFAOYSA-N	XLYOFNOQVPJJNP-UHFFFAOYSA-N	OKKJLVBELUTLKV-UHFFFAOYSA-N		35	0.9	0.1	0	2.31128	-3.58503	-3.53633	-0.589081	-6.19967	4.10847	-0.281756	-22.2478	3.55925	-11.7289	4.67706	-3.90615	-26.975	4.14833	-5.52919	0.568594	-3.62439	-4.72725
9	Syringic acid	water	Methanol		JMSVCTWVEWCHDZ-UHFFFAOYSA-N	XLYOFNOQVPJJNP-UHFFFAOYSA-N	OKKJLVBELUTLKV-UHFFFAOYSA-N		40	0.9	0.1	0	2.26426	-3.50864	-3.45178	-0.493274	-6.02618	4.21073	-0.288841	-22.2366	3.81149	-11.4751	4.79984	-3.85704	-26.9636	4.30476	-5.44888	0.589109	-3.5682	-4.72707
9	Syringic acid	water	Methanol		JMSVCTWVEWCHDZ-UHFFFAOYSA-N	XLYOFNOQVPJJNP-UHFFFAOYSA-N	OKKJLVBELUTLKV-UHFFFAOYSA-N		45	0.9	0.1	0	2.2159	-3.4437	-3.36719	-0.401151	-5.85196	4.31472	-0.29646	-22.2261	4.05833	-11.2196	4.92489	-3.80829	-26.9525	4.45948	-5.36761	0.610169	-3.51183	-4.72647
9	Syringic acid	water	Methanol		JMSVCTWVEWCHDZ-UHFFFAOYSA-N	XLYOFNOQVPJJNP-UHFFFAOYSA-N	OKKJLVBELUTLKV-UHFFFAOYSA-N		50	0.9	0.1	0	2.16621	-3.35655	-3.28254	-0.312626	-5.67741	4.42007	-0.304465	-22.2167	4.29977	-10.9629	5.05177	-3.75991	-26.9419	4.6124	-5.28553	0.631699	-3.45545	-4.72517
14	ferulic acid	choline chloride	1,2-propanediol		KSEBMYQBYZTDHS-HWKANZROSA-N	SGMZJAMFUVOLNK-UHFFFAOYSA-M	DNIAPMSPPWPWGF-UHFFFAOYSA-N		25	0.5	0.5	0	2.19019	-1.5507	-0.686713	-5.67587	-8.43651	0.378784	-1.25069	-15.2467	-1.08545	-13.2089	4.19594	-2.57542	-30.1775	4.59042	-4.77239	3.81716	-1.32473	-14.9308
14	ferulic acid	choline chloride	Diethylene glycol		KSEBMYQBYZTDHS-HWKANZROSA-N	SGMZJAMFUVOLNK-UHFFFAOYSA-M	MTHSVFCYNBDYFN-UHFFFAOYSA-N		25	0.5	0.5	0	2.19019	-1.49991	-0.5466	-5.64047	-8.86702	0.267797	-1.5896	-15.2181	-1.17592	-13.3138	4.17528	-2.47454	-30.3371	4.46455	-4.44681	3.90748	-0.88494	-15.119
14	ferulic acid	choline chloride	Triethylene glycol		KSEBMYQBYZTDHS-HWKANZROSA-N	SGMZJAMFUVOLNK-UHFFFAOYSA-M	ZIBGPFATKBEMQZ-UHFFFAOYSA-N		25	0.5	0.5	0	2.19019	-1.47116	-0.45514	-6.00269	-9.27417	-0.112153	-1.55061	-14.3429	-1.30075	-13.7285	3.92351	-2.49562	-30.4348	4.70194	-4.45433	4.03566	-0.945012	-16.092
14	ferulic acid	choline chloride	1,3-butanediol		KSEBMYQBYZTDHS-HWKANZROSA-N	SGMZJAMFUVOLNK-UHFFFAOYSA-M	PUPZLCDOIYMWBV-UHFFFAOYSA-N		25	0.5	0.5	0	2.19019	-1.53202	-0.591093	-5.54949	-8.74263	0.34845	-1.05281	-15.3071	-1.1152	-13.608	4.04071	-2.6583	-30.2808	4.43429	-4.86533	3.69226	-1.60549	-14.9737
14	ferulic acid	choline chloride	glycerol		KSEBMYQBYZTDHS-HWKANZROSA-N	SGMZJAMFUVOLNK-UHFFFAOYSA-M	PEDCQBHIVMGVHV-UHFFFAOYSA-N		25	0.5	0.5	0	2.19019	-1.51843	-0.953132	-5.7342	-6.85272	0.319522	-0.806012	-12.9236	-0.72183	-12.8945	4.63122	-2.69161	-30.2102	5.01237	-6.04179	4.3117	-1.8856	-17.2866
14	ferulic acid	choline chloride	Ethylene glycol		KSEBMYQBYZTDHS-HWKANZROSA-N	SGMZJAMFUVOLNK-UHFFFAOYSA-M	LYCAIKOWRPUZTN-UHFFFAOYSA-N		25	0.5	0.5	0	2.19019	-1.51065	-0.772206	-5.71419	-8.15258	0.524944	-1.20727	-15.5344	-0.96876	-13.0312	4.40479	-2.65559	-30.1657	4.74543	-4.87858	3.87985	-1.44832	-14.6314
14	ferulic acid	choline chloride	1,2-propanediol		KSEBMYQBYZTDHS-HWKANZROSA-N	SGMZJAMFUVOLNK-UHFFFAOYSA-M	DNIAPMSPPWPWGF-UHFFFAOYSA-N		25	0.333333	0.666667	0	2.19019	-1.39189	-0.82745	-4.93596	-7.64217	0.922712	-0.959167	-15.2558	-0.89336	-13.0184	4.30296	-2.70496	-30.0023	4.0426	-5.37619	3.38025	-1.74579	-14.7466
14	ferulic acid	choline chloride	Diethylene glycol		KSEBMYQBYZTDHS-HWKANZROSA-N	SGMZJAMFUVOLNK-UHFFFAOYSA-M	MTHSVFCYNBDYFN-UHFFFAOYSA-N		25	0.333333	0.666667	0	2.19019	-1.30632	-0.614224	-5.10112	-8.20524	0.634365	-1.46492	-14.8	-1.08363	-13.1541	4.27324	-2.544	-30.2447	4.01749	-4.94887	3.63887	-1.07908	-15.4448
14	ferulic acid	choline chloride	Triethylene glycol		KSEBMYQBYZTDHS-HWKANZROSA-N	SGMZJAMFUVOLNK-UHFFFAOYSA-M	ZIBGPFATKBEMQZ-UHFFFAOYSA-N		25	0.333333	0.666667	0	2.19019	-1.27402	-0.491452	-5.71392	-8.67916	0.0529929	-1.43514	-13.2539	-1.25119	-13.6754	3.96662	-2.56368	-30.3842	4.46273	-4.99624	3.91363	-1.12854	-17.1303
14	ferulic acid	choline chloride	1,3-butanediol		KSEBMYQBYZTDHS-HWKANZROSA-N	SGMZJAMFUVOLNK-UHFFFAOYSA-M	PUPZLCDOIYMWBV-UHFFFAOYSA-N		25	0.333333	0.666667	0	2.19019	-1.37784	-0.697812	-4.92311	-7.93694	0.750833	-0.643056	-14.8824	-0.96954	-13.541	4.08416	-2.80535	-30.1464	3.95357	-5.60402	3.33333	-2.16229	-15.2639
14	ferulic acid	choline chloride	glycerol		KSEBMYQBYZTDHS-HWKANZROSA-N	SGMZJAMFUVOLNK-UHFFFAOYSA-M	PEDCQBHIVMGVHV-UHFFFAOYSA-N		25	0.333333	0.666667	0	2.19019	-1.31394	-1.25637	-4.7015	-5.63695	0.978723	-0.197851	-12.884	-0.30796	-12.7425	4.83132	-2.84434	-30.1028	4.39354	-7.10558	3.8526	-2.64649	-17.2188
14	ferulic acid	choline chloride	Ethylene glycol		KSEBMYQBYZTDHS-HWKANZROSA-N	SGMZJAMFUVOLNK-UHFFFAOYSA-M	LYCAIKOWRPUZTN-UHFFFAOYSA-N		25	0.333333	0.666667	0	2.19019	-1.32405	-0.970639	-4.88307	-7.29721	1.19822	-0.876756	-15.922	-0.69793	-12.7958	4.58718	-2.8311	-29.9779	4.18514	-5.49862	3.38896	-1.95434	-14.0559
14	ferulic acid	choline chloride	1,2-propanediol		KSEBMYQBYZTDHS-HWKANZROSA-N	SGMZJAMFUVOLNK-UHFFFAOYSA-M	DNIAPMSPPWPWGF-UHFFFAOYSA-N		25	0.2	0.8	0	2.19019	-1.45085	-1.00132	-4.1946	-6.87139	1.4095	-0.645537	-15.2965	-0.65606	-12.8061	4.40215	-2.80783	-29.8196	3.53854	-5.9347	2.99265	-2.16229	-14.523
14	ferulic acid	choline chloride	Diethylene glycol		KSEBMYQBYZTDHS-HWKANZROSA-N	SGMZJAMFUVOLNK-UHFFFAOYSA-M	MTHSVFCYNBDYFN-UHFFFAOYSA-N		25	0.2	0.8	0	2.19019	-1.399	-0.729877	-4.73645	-7.48028	0.844562	-1.31873	-14.0077	-1.02654	-12.9595	4.35239	-2.59761	-30.1247	3.70991	-5.47918	3.50783	-1.27888	-16.117
14	ferulic acid	choline chloride	Triethylene glycol		KSEBMYQBYZTDHS-HWKANZROSA-N	SGMZJAMFUVOLNK-UHFFFAOYSA-M	ZIBGPFATKBEMQZ-UHFFFAOYSA-N		25	0.2	0.8	0	2.19019	-1.34502	-0.54647	-5.4929	-8.00551	0.169116	-1.30298	-11.9512	-1.1761	-13.5619	4.045	-2.60819	-30.326	4.3168	-5.55642	3.87588	-1.30521	-18.3748
14	ferulic acid	choline chloride	1,3-butanediol		KSEBMYQBYZTDHS-HWKANZROSA-N	SGMZJAMFUVOLNK-UHFFFAOYSA-M	PUPZLCDOIYMWBV-UHFFFAOYSA-N		25	0.2	0.8	0	2.19019	-1.44459	-0.887968	-4.38515	-6.98358	1.03597	-0.163238	-14.106	-0.81077	-13.4045	4.11899	-2.93208	-29.9697	3.57438	-6.42094	3.08302	-2.76884	-15.8637
14	ferulic acid	choline chloride	glycerol		KSEBMYQBYZTDHS-HWKANZROSA-N	SGMZJAMFUVOLNK-UHFFFAOYSA-M	PEDCQBHIVMGVHV-UHFFFAOYSA-N		25	0.2	0.8	0	2.19019	-1.408	-1.5202	-3.75465	-4.81531	1.48568	0.378706	-13.2878	0.05212	-12.7295	4.90011	-2.94072	-30.033	3.80677	-7.91416	3.41443	-3.31943	-16.7452
14	ferulic acid	choline chloride	Ethylene glycol		KSEBMYQBYZTDHS-HWKANZROSA-N	SGMZJAMFUVOLNK-UHFFFAOYSA-M	LYCAIKOWRPUZTN-UHFFFAOYSA-N		25	0.2	0.8	0	2.19019	-1.42279	-1.18837	-4.04412	-6.58091	1.78105	-0.523165	-16.468	-0.40077	-12.6125	4.70351	-2.97037	-29.794	3.64335	-6.03157	2.92246	-2.44721	-13.326
14	ferulic acid	choline chloride	Triethylene glycol	water	KSEBMYQBYZTDHS-HWKANZROSA-N	SGMZJAMFUVOLNK-UHFFFAOYSA-M	ZIBGPFATKBEMQZ-UHFFFAOYSA-N	XLYOFNOQVPJJNP-UHFFFAOYSA-N	25	0.0333333	0.0666667	0.9	2.19019	-2.0527	-2.4811	-2.67147	-6.95274	3.40662	-1.50263	-22.2027	1.3636	-12.9378	4.4986	-4.4406	-28.6383	4.03507	-5.98504	1.09198	-2.93797	-6.43558
14	ferulic acid	choline chloride	Triethylene glycol	water	KSEBMYQBYZTDHS-HWKANZROSA-N	SGMZJAMFUVOLNK-UHFFFAOYSA-M	ZIBGPFATKBEMQZ-UHFFFAOYSA-N	XLYOFNOQVPJJNP-UHFFFAOYSA-N	25	0.0666667	0.133333	0.8	2.19019	-1.72479	-1.52937	-4.15062	-7.46406	2.49973	-2.02077	-20.9426	0.06464	-13.4074	4.18903	-3.94064	-29.2415	4.21526	-5.94337	1.6893	-1.91987	-8.29889
14	ferulic acid	choline chloride	Triethylene glycol	water	KSEBMYQBYZTDHS-HWKANZROSA-N	SGMZJAMFUVOLNK-UHFFFAOYSA-M	ZIBGPFATKBEMQZ-UHFFFAOYSA-N	XLYOFNOQVPJJNP-UHFFFAOYSA-N	25	0.1	0.2	0.7	2.19019	-1.54927	-1.17016	-4.73278	-7.65243	2.01484	-1.36673	-19.6773	-0.42562	-13.5009	4.16398	-3.57275	-29.6077	4.30716	-5.84843	2.14914	-2.20602	-9.93045
14	ferulic acid	choline chloride	Triethylene glycol	water	KSEBMYQBYZTDHS-HWKANZROSA-N	SGMZJAMFUVOLNK-UHFFFAOYSA-M	ZIBGPFATKBEMQZ-UHFFFAOYSA-N	XLYOFNOQVPJJNP-UHFFFAOYSA-N	25	0.133333	0.266667	0.6	2.19019	-1.43069	-0.988253	-5.05693	-7.73145	1.63638	-1.05906	-18.3946	-0.67389	-13.5045	4.16652	-3.30988	-29.8264	4.38304	-5.77309	2.53014	-2.25082	-11.4319
14	ferulic acid	choline chloride	Triethylene glycol	water	KSEBMYQBYZTDHS-HWKANZROSA-N	SGMZJAMFUVOLNK-UHFFFAOYSA-M	ZIBGPFATKBEMQZ-UHFFFAOYSA-N	XLYOFNOQVPJJNP-UHFFFAOYSA-N	25	0.166667	0.333333	0.5	2.19019	-1.3453	-0.862023	-5.2911	-7.82938	1.28247	-1.42394	-17.1851	-0.84618	-13.5171	4.14466	-3.11128	-29.9786	4.44492	-5.68776	2.86219	-1.68734	-12.7935
14	ferulic acid	choline chloride	Triethylene glycol	water	KSEBMYQBYZTDHS-HWKANZROSA-N	SGMZJAMFUVOLNK-UHFFFAOYSA-M	ZIBGPFATKBEMQZ-UHFFFAOYSA-N	XLYOFNOQVPJJNP-UHFFFAOYSA-N	25	0.2	0.4	0.4	2.19019	-1.27396	-0.73204	-5.33825	-8.00131	1.04674	-1.4406	-16.3235	-0.92283	-13.5394	4.13783	-2.94609	-30.1169	4.41542	-5.5381	3.09109	-1.50549	-13.7934
14	ferulic acid	choline chloride	Triethylene glycol	water	KSEBMYQBYZTDHS-HWKANZROSA-N	SGMZJAMFUVOLNK-UHFFFAOYSA-M	ZIBGPFATKBEMQZ-UHFFFAOYSA-N	XLYOFNOQVPJJNP-UHFFFAOYSA-N	25	0.233333	0.466667	0.3	2.19019	-1.22354	-0.65511	-5.46636	-8.15709	0.758187	-1.31637	-15.3946	-1.02782	-13.5709	4.09501	-2.82177	-30.2054	4.43854	-5.41386	3.33682	-1.5054	-14.8109
14	ferulic acid	choline chloride	Triethylene glycol	water	KSEBMYQBYZTDHS-HWKANZROSA-N	SGMZJAMFUVOLNK-UHFFFAOYSA-M	ZIBGPFATKBEMQZ-UHFFFAOYSA-N	XLYOFNOQVPJJNP-UHFFFAOYSA-N	25	0.266667	0.533333	0.2	2.19019	-1.23089	-0.591042	-5.56776	-8.32756	0.4971	-1.34518	-14.5815	-1.11527	-13.6061	4.05043	-2.71993	-30.2769	4.45249	-5.27852	3.55333	-1.37475	-15.6954
14	ferulic acid	choline chloride	Triethylene glycol	water	KSEBMYQBYZTDHS-HWKANZROSA-N	SGMZJAMFUVOLNK-UHFFFAOYSA-M	ZIBGPFATKBEMQZ-UHFFFAOYSA-N	XLYOFNOQVPJJNP-UHFFFAOYSA-N	25	0.3	0.6	0.1	2.19019	-1.24954	-0.537154	-5.64904	-8.50354	0.26272	-1.39623	-13.873	-1.18882	-13.6415	4.00715	-2.63517	-30.3355	4.46022	-5.13794	3.74443	-1.23894	-16.4625
14	ferulic acid	choline chloride	Triethylene glycol		KSEBMYQBYZTDHS-HWKANZROSA-N	SGMZJAMFUVOLNK-UHFFFAOYSA-M	ZIBGPFATKBEMQZ-UHFFFAOYSA-N		25	0.333333	0.666667	0	2.19019	-1.27327	-0.491452	-5.71392	-8.67916	0.0529929	-1.43514	-13.2539	-1.25119	-13.6754	3.96662	-2.56368	-30.3842	4.46273	-4.99624	3.91363	-1.12854	-17.1303
14	ferulic acid	choline chloride	Triethylene glycol	water	KSEBMYQBYZTDHS-HWKANZROSA-N	SGMZJAMFUVOLNK-UHFFFAOYSA-M	ZIBGPFATKBEMQZ-UHFFFAOYSA-N	XLYOFNOQVPJJNP-UHFFFAOYSA-N	30	0.0333333	0.0666667	0.9	2.13477	-2.02456	-2.40621	-2.57928	-6.84159	3.47013	-1.29616	-22.1977	1.62113	-12.7306	4.58435	-4.38744	-28.6317	4.20041	-5.88904	1.11422	-3.09128	-6.43407
14	ferulic acid	choline chloride	Triethylene glycol	water	KSEBMYQBYZTDHS-HWKANZROSA-N	SGMZJAMFUVOLNK-UHFFFAOYSA-M	ZIBGPFATKBEMQZ-UHFFFAOYSA-N	XLYOFNOQVPJJNP-UHFFFAOYSA-N	30	0.0666667	0.133333	0.8	2.13477	-1.70035	-1.47613	-4.03588	-7.40422	2.56102	-1.39515	-20.983	0.33043	-13.2298	4.26511	-3.88705	-29.2537	4.36631	-5.82557	1.70409	-2.4919	-8.27068
14	ferulic acid	choline chloride	Triethylene glycol	water	KSEBMYQBYZTDHS-HWKANZROSA-N	SGMZJAMFUVOLNK-UHFFFAOYSA-M	ZIBGPFATKBEMQZ-UHFFFAOYSA-N	XLYOFNOQVPJJNP-UHFFFAOYSA-N	30	0.1	0.2	0.7	2.13477	-1.52458	-1.13449	-4.58993	-7.60782	2.08137	-0.979355	-19.7446	-0.14367	-13.3297	4.23579	-3.52191	-29.6209	4.44626	-5.72185	2.15442	-2.54255	-9.8763
14	ferulic acid	choline chloride	Triethylene glycol	water	KSEBMYQBYZTDHS-HWKANZROSA-N	SGMZJAMFUVOLNK-UHFFFAOYSA-M	ZIBGPFATKBEMQZ-UHFFFAOYSA-N	XLYOFNOQVPJJNP-UHFFFAOYSA-N	30	0.133333	0.266667	0.6	2.13477	-1.40528	-0.960979	-4.8977	-7.69537	1.70526	-0.870437	-18.4827	-0.38446	-13.3365	4.2342	-3.26169	-29.8375	4.51324	-5.64109	2.52894	-2.39125	-11.3549
14	ferulic acid	choline chloride	Triethylene glycol	water	KSEBMYQBYZTDHS-HWKANZROSA-N	SGMZJAMFUVOLNK-UHFFFAOYSA-M	ZIBGPFATKBEMQZ-UHFFFAOYSA-N	XLYOFNOQVPJJNP-UHFFFAOYSA-N	30	0.166667	0.333333	0.5	2.13477	-1.31532	-0.840088	-5.1187	-7.79774	1.3555	-0.94999	-17.2949	-0.55222	-13.3494	4.21074	-3.06484	-29.9878	4.56648	-5.55162	2.85524	-2.11485	-12.6929
14	ferulic acid	choline chloride	Triethylene glycol	water	KSEBMYQBYZTDHS-HWKANZROSA-N	SGMZJAMFUVOLNK-UHFFFAOYSA-M	ZIBGPFATKBEMQZ-UHFFFAOYSA-N	XLYOFNOQVPJJNP-UHFFFAOYSA-N	30	0.2	0.4	0.4	2.13477	-1.24665	-0.715205	-5.15499	-7.9693	1.12245	-1.38891	-16.4492	-0.62741	-13.3712	4.20237	-2.90077	-30.1243	4.52758	-5.40194	3.07992	-1.51186	-13.6751
14	ferulic acid	choline chloride	Triethylene glycol	water	KSEBMYQBYZTDHS-HWKANZROSA-N	SGMZJAMFUVOLNK-UHFFFAOYSA-M	ZIBGPFATKBEMQZ-UHFFFAOYSA-N	XLYOFNOQVPJJNP-UHFFFAOYSA-N	30	0.233333	0.466667	0.3	2.13477	-1.19197	-0.640963	-5.27463	-8.12345	0.837207	-1.30588	-15.5343	-0.73044	-13.4016	4.15956	-2.7773	-30.2116	4.54419	-5.27812	3.32235	-1.47142	-14.6774
14	ferulic acid	choline chloride	Triethylene glycol	water	KSEBMYQBYZTDHS-HWKANZROSA-N	SGMZJAMFUVOLNK-UHFFFAOYSA-M	ZIBGPFATKBEMQZ-UHFFFAOYSA-N	XLYOFNOQVPJJNP-UHFFFAOYSA-N	30	0.266667	0.533333	0.2	2.13477	-1.19571	-0.578959	-5.36814	-8.29123	0.579614	-1.33982	-14.7349	-0.81648	-13.4355	4.11517	-2.67606	-30.2822	4.55166	-5.14423	3.53556	-1.33624	-15.5472
14	ferulic acid	choline chloride	Triethylene glycol	water	KSEBMYQBYZTDHS-HWKANZROSA-N	SGMZJAMFUVOLNK-UHFFFAOYSA-M	ZIBGPFATKBEMQZ-UHFFFAOYSA-N	XLYOFNOQVPJJNP-UHFFFAOYSA-N	30	0.3	0.6	0.1	2.13477	-1.21803	-0.526687	-5.44154	-8.46358	0.348643	-1.38665	-14.0378	-0.88902	-13.4697	4.0721	-2.59176	-30.34	4.55252	-5.00615	3.72346	-1.20511	-16.3022
14	ferulic acid	choline chloride	Triethylene glycol		KSEBMYQBYZTDHS-HWKANZROSA-N	SGMZJAMFUVOLNK-UHFFFAOYSA-M	ZIBGPFATKBEMQZ-UHFFFAOYSA-N		30	0.333333	0.666667	0	2.13477	-1.24111	-0.482262	-5.50016	-8.63526	0.141459	-1.42111	-13.4283	-0.95067	-13.5026	4.03175	-2.52063	-30.3882	4.54949	-4.86739	3.89029	-1.09952	-16.9598
14	ferulic acid	choline chloride	Triethylene glycol	water	KSEBMYQBYZTDHS-HWKANZROSA-N	SGMZJAMFUVOLNK-UHFFFAOYSA-M	ZIBGPFATKBEMQZ-UHFFFAOYSA-N	XLYOFNOQVPJJNP-UHFFFAOYSA-N	35	0.0333333	0.0666667	0.9	2.07784	-1.99606	-2.33047	-2.49076	-6.73204	3.5332	-1.116	-22.1947	1.87247	-12.5238	4.66983	-4.33326	-28.6266	4.36323	-5.7918	1.13663	-3.21726	-6.43191
14	ferulic acid	choline chloride	Triethylene glycol	water	KSEBMYQBYZTDHS-HWKANZROSA-N	SGMZJAMFUVOLNK-UHFFFAOYSA-M	ZIBGPFATKBEMQZ-UHFFFAOYSA-N	XLYOFNOQVPJJNP-UHFFFAOYSA-N	35	0.0666667	0.133333	0.8	2.07784	-1.67597	-1.42275	-3.92106	-7.346	2.62277	-1.47212	-21.0277	0.59203	-13.0525	4.3411	-3.83151	-29.2686	4.51309	-5.70653	1.71833	-2.35939	-8.24096
14	ferulic acid	choline chloride	Triethylene glycol	water	KSEBMYQBYZTDHS-HWKANZROSA-N	SGMZJAMFUVOLNK-UHFFFAOYSA-M	ZIBGPFATKBEMQZ-UHFFFAOYSA-N	XLYOFNOQVPJJNP-UHFFFAOYSA-N	35	0.1	0.2	0.7	2.07784	-1.49919	-1.09871	-4.44311	-7.56419	2.14988	-1.04999	-19.8195	0.13493	-13.158	4.30735	-3.46951	-29.6358	4.57804	-5.59386	2.15747	-2.41952	-9.81623
14	ferulic acid	choline chloride	Triethylene glycol	water	KSEBMYQBYZTDHS-HWKANZROSA-N	SGMZJAMFUVOLNK-UHFFFAOYSA-M	ZIBGPFATKBEMQZ-UHFFFAOYSA-N	XLYOFNOQVPJJNP-UHFFFAOYSA-N	35	0.133333	0.266667	0.6	2.07784	-1.38112	-0.933536	-4.73353	-7.65981	1.77673	-0.927669	-18.5801	-0.09806	-13.1676	4.30169	-3.21231	-29.8498	4.63547	-5.50779	2.52496	-2.28464	-11.2696
14	ferulic acid	choline chloride	Triethylene glycol	water	KSEBMYQBYZTDHS-HWKANZROSA-N	SGMZJAMFUVOLNK-UHFFFAOYSA-M	ZIBGPFATKBEMQZ-UHFFFAOYSA-N	XLYOFNOQVPJJNP-UHFFFAOYSA-N	35	0.166667	0.333333	0.5	2.07784	-1.29168	-0.817943	-4.94215	-7.76493	1.43053	-0.988931	-17.4111	-0.26112	-13.1807	4.27669	-3.01754	-29.9979	4.68103	-5.41578	2.84616	-2.02861	-12.5868
14	ferulic acid	choline chloride	Triethylene glycol	water	KSEBMYQBYZTDHS-HWKANZROSA-N	SGMZJAMFUVOLNK-UHFFFAOYSA-M	ZIBGPFATKBEMQZ-UHFFFAOYSA-N	XLYOFNOQVPJJNP-UHFFFAOYSA-N	35	0.2	0.4	0.4	2.07784	-1.21975	-0.698123	-4.96682	-7.93668	1.20075	-1.38978	-16.5839	-0.33475	-13.2022	4.26676	-2.85488	-30.1325	4.63207	-5.26556	3.06601	-1.4651	-13.5486
14	ferulic acid	choline chloride	Triethylene glycol	water	KSEBMYQBYZTDHS-HWKANZROSA-N	SGMZJAMFUVOLNK-UHFFFAOYSA-M	ZIBGPFATKBEMQZ-UHFFFAOYSA-N	XLYOFNOQVPJJNP-UHFFFAOYSA-N	35	0.233333	0.466667	0.3	2.07784	-1.17035	-0.626574	-5.07815	-8.08841	0.918893	-1.30672	-15.6824	-0.43568	-13.2314	4.22402	-2.73248	-30.2185	4.64247	-5.143	3.30513	-1.42576	-14.5361
14	ferulic acid	choline chloride	Triethylene glycol	water	KSEBMYQBYZTDHS-HWKANZROSA-N	SGMZJAMFUVOLNK-UHFFFAOYSA-M	ZIBGPFATKBEMQZ-UHFFFAOYSA-N	XLYOFNOQVPJJNP-UHFFFAOYSA-N	35	0.266667	0.533333	0.2	2.07784	-1.17192	-0.566642	-5.16422	-8.25246	0.664389	-1.335	-14.8942	-0.52022	-13.2641	4.17984	-2.63204	-30.288	4.644	-5.01164	3.51545	-1.29704	-15.3938
14	ferulic acid	choline chloride	Triethylene glycol	water	KSEBMYQBYZTDHS-HWKANZROSA-N	SGMZJAMFUVOLNK-UHFFFAOYSA-M	ZIBGPFATKBEMQZ-UHFFFAOYSA-N	XLYOFNOQVPJJNP-UHFFFAOYSA-N	35	0.3	0.6	0.1	2.07784	-1.19289	-0.515995	-5.22949	-8.42219	0.437261	-1.3764	-14.2114	-0.59166	-13.2973	4.13703	-2.54836	-30.345	4.63783	-4.8751	3.69977	-1.17196	-16.1336
14	ferulic acid	choline chloride	Triethylene glycol		KSEBMYQBYZTDHS-HWKANZROSA-N	SGMZJAMFUVOLNK-UHFFFAOYSA-M	ZIBGPFATKBEMQZ-UHFFFAOYSA-N		35	0.333333	0.666667	0	2.07784	-1.21724	-0.472859	-5.28182	-8.58905	0.232851	-1.4062	-13.6106	-0.65251	-13.3293	4.09689	-2.47773	-30.3926	4.62931	-4.74023	3.86404	-1.07153	-16.7819
14	ferulic acid	choline chloride	Triethylene glycol	water	KSEBMYQBYZTDHS-HWKANZROSA-N	SGMZJAMFUVOLNK-UHFFFAOYSA-M	ZIBGPFATKBEMQZ-UHFFFAOYSA-N	XLYOFNOQVPJJNP-UHFFFAOYSA-N	40	0.0333333	0.0666667	0.9	2.01943	-1.97072	-2.25369	-2.40499	-6.62549	3.59674	-1.53482	-22.1983	2.11732	-12.318	4.75473	-4.27806	-28.6232	4.52231	-5.69253	1.15799	-2.74324	-6.42498
14	ferulic acid	choline chloride	Triethylene glycol	water	KSEBMYQBYZTDHS-HWKANZROSA-N	SGMZJAMFUVOLNK-UHFFFAOYSA-M	ZIBGPFATKBEMQZ-UHFFFAOYSA-N	XLYOFNOQVPJJNP-UHFFFAOYSA-N	40	0.0666667	0.133333	0.8	2.01943	-1.65123	-1.36929	-3.80309	-7.29108	2.68701	-0.962166	-21.0834	0.84952	-12.876	4.4169	-3.774	-29.2866	4.65261	-5.5849	1.72989	-2.81183	-8.20315
14	ferulic acid	choline chloride	Triethylene glycol	water	KSEBMYQBYZTDHS-HWKANZROSA-N	SGMZJAMFUVOLNK-UHFFFAOYSA-M	ZIBGPFATKBEMQZ-UHFFFAOYSA-N	XLYOFNOQVPJJNP-UHFFFAOYSA-N	40	0.1	0.2	0.7	2.01943	-1.47737	-1.06286	-4.29362	-7.52151	2.21939	-1.24572	-19.9005	0.41026	-12.9862	4.37857	-3.41564	-29.6524	4.70388	-5.46468	2.15918	-2.16992	-9.75185
14	ferulic acid	choline chloride	Triethylene glycol	water	KSEBMYQBYZTDHS-HWKANZROSA-N	SGMZJAMFUVOLNK-UHFFFAOYSA-M	ZIBGPFATKBEMQZ-UHFFFAOYSA-N	XLYOFNOQVPJJNP-UHFFFAOYSA-N	40	0.133333	0.266667	0.6	2.01943	-1.35751	-0.905945	-4.56645	-7.62301	1.84932	-1.04923	-18.682	0.18532	-12.9982	4.36892	-3.16182	-29.8633	4.75177	-5.37515	2.5196	-2.11259	-11.1812
14	ferulic acid	choline chloride	Triethylene glycol	water	KSEBMYQBYZTDHS-HWKANZROSA-N	SGMZJAMFUVOLNK-UHFFFAOYSA-M	ZIBGPFATKBEMQZ-UHFFFAOYSA-N	XLYOFNOQVPJJNP-UHFFFAOYSA-N	40	0.166667	0.333333	0.5	2.01943	-1.26301	-0.795614	-4.76163	-7.73123	1.50735	-1.05373	-17.5342	0.02716	-13.0114	4.34242	-2.96942	-30.0089	4.78879	-5.28014	2.83507	-1.91569	-12.4747
14	ferulic acid	choline chloride	Triethylene glycol	water	KSEBMYQBYZTDHS-HWKANZROSA-N	SGMZJAMFUVOLNK-UHFFFAOYSA-M	ZIBGPFATKBEMQZ-UHFFFAOYSA-N	XLYOFNOQVPJJNP-UHFFFAOYSA-N	40	0.2	0.4	0.4	2.01943	-1.19263	-0.680799	-4.77442	-7.90287	1.28093	-1.38931	-16.7254	-0.04482	-13.0326	4.33094	-2.80847	-30.1414	4.7296	-5.12971	3.05001	-1.41916	-13.416
14	ferulic acid	choline chloride	Triethylene glycol	water	KSEBMYQBYZTDHS-HWKANZROSA-N	SGMZJAMFUVOLNK-UHFFFAOYSA-M	ZIBGPFATKBEMQZ-UHFFFAOYSA-N	XLYOFNOQVPJJNP-UHFFFAOYSA-N	40	0.233333	0.466667	0.3	2.01943	-1.13917	-0.61194	-4.87633	-8.05247	1.0033	-1.30648	-15.8395	-0.14353	-13.0606	4.28831	-2.68737	-30.2259	4.7328	-5.00813	3.28501	-1.38089	-14.3864
14	ferulic acid	choline chloride	Triethylene glycol	water	KSEBMYQBYZTDHS-HWKANZROSA-N	SGMZJAMFUVOLNK-UHFFFAOYSA-M	ZIBGPFATKBEMQZ-UHFFFAOYSA-N	XLYOFNOQVPJJNP-UHFFFAOYSA-N	40	0.266667	0.533333	0.2	2.01943	-1.14203	-0.5541	-4.9547	-8.21294	0.75247	-1.32938	-15.0645	-0.22644	-13.0922	4.24441	-2.58792	-30.2943	4.72826	-4.87921	3.49194	-1.25854	-15.2299
14	ferulic acid	choline chloride	Triethylene glycol	water	KSEBMYQBYZTDHS-HWKANZROSA-N	SGMZJAMFUVOLNK-UHFFFAOYSA-M	ZIBGPFATKBEMQZ-UHFFFAOYSA-N	XLYOFNOQVPJJNP-UHFFFAOYSA-N	40	0.3	0.6	0.1	2.01943	-1.17054	-0.505082	-5.01374	-8.37728	0.528086	-1.36486	-14.3898	-0.29671	-13.1243	4.20189	-2.50503	-30.3505	4.71703	-4.747	3.6738	-1.14017	-15.9607
14	ferulic acid	choline chloride	Triethylene glycol		KSEBMYQBYZTDHS-HWKANZROSA-N	SGMZJAMFUVOLNK-UHFFFAOYSA-M	ZIBGPFATKBEMQZ-UHFFFAOYSA-N		40	0.333333	0.666667	0	2.01943	-1.19646	-0.463247	-5.05819	-8.54137	0.327689	-1.39073	-13.8035	-0.35668	-13.1554	4.16202	-2.43505	-30.3974	4.70151	-4.61399	3.83433	-1.04432	-16.5939
14	ferulic acid	choline chloride	Diethylene glycol	water	KSEBMYQBYZTDHS-HWKANZROSA-N	SGMZJAMFUVOLNK-UHFFFAOYSA-M	MTHSVFCYNBDYFN-UHFFFAOYSA-N	XLYOFNOQVPJJNP-UHFFFAOYSA-N	25	0.0333333	0.0666667	0.9	2.19019	-2.09678	-2.90744	-1.94989	-6.66182	3.81343	-1.67626	-22.5026	1.94549	-12.5819	4.76914	-4.53345	-28.4743	3.89538	-5.92012	0.955715	-2.85719	-5.97171
14	ferulic acid	choline chloride	Diethylene glycol	water	KSEBMYQBYZTDHS-HWKANZROSA-N	SGMZJAMFUVOLNK-UHFFFAOYSA-M	MTHSVFCYNBDYFN-UHFFFAOYSA-N	XLYOFNOQVPJJNP-UHFFFAOYSA-N	25	0.0666667	0.133333	0.8	2.19019	-1.76671	-2.02218	-3.27592	-6.91568	3.11911	-1.12331	-21.4745	0.73725	-12.8422	4.57826	-4.09743	-28.9676	4.01317	-5.92648	1.45915	-2.97412	-7.49309
14	ferulic acid	choline chloride	Diethylene glycol	water	KSEBMYQBYZTDHS-HWKANZROSA-N	SGMZJAMFUVOLNK-UHFFFAOYSA-M	MTHSVFCYNBDYFN-UHFFFAOYSA-N	XLYOFNOQVPJJNP-UHFFFAOYSA-N	25	0.1	0.2	0.7	2.19019	-1.59565	-1.50884	-4.03361	-7.16801	2.55549	-0.804661	-20.4478	0.03663	-13.0126	4.45321	-3.73039	-29.3333	4.07024	-5.84458	1.89772	-2.92573	-8.88549
14	ferulic acid	choline chloride	Diethylene glycol	water	KSEBMYQBYZTDHS-HWKANZROSA-N	SGMZJAMFUVOLNK-UHFFFAOYSA-M	MTHSVFCYNBDYFN-UHFFFAOYSA-N	XLYOFNOQVPJJNP-UHFFFAOYSA-N	25	0.133333	0.266667	0.6	2.19019	-1.47151	-1.23941	-4.42496	-7.29962	2.16731	-0.754117	-19.4309	-0.3311	-13.0533	4.42489	-3.43958	-29.5874	4.09386	-5.75369	2.25758	-2.68546	-10.1565
14	ferulic acid	choline chloride	Diethylene glycol	water	KSEBMYQBYZTDHS-HWKANZROSA-N	SGMZJAMFUVOLNK-UHFFFAOYSA-M	MTHSVFCYNBDYFN-UHFFFAOYSA-N	XLYOFNOQVPJJNP-UHFFFAOYSA-N	25	0.166667	0.333333	0.5	2.19019	-1.38302	-1.0711	-4.66745	-7.40019	1.84044	-0.880439	-18.4368	-0.56082	-13.0579	4.41025	-3.21035	-29.7661	4.10663	-5.65767	2.56981	-2.32991	-11.3293
14	ferulic acid	choline chloride	Diethylene glycol	water	KSEBMYQBYZTDHS-HWKANZROSA-N	SGMZJAMFUVOLNK-UHFFFAOYSA-M	MTHSVFCYNBDYFN-UHFFFAOYSA-N	XLYOFNOQVPJJNP-UHFFFAOYSA-N	25	0.2	0.4	0.4	2.19019	-1.31	-0.947512	-4.84453	-7.51649	1.53635	-1.15132	-17.4948	-0.7295	-13.0645	4.38683	-3.02551	-29.9005	4.11503	-5.54802	2.85048	-1.87419	-12.4058
14	ferulic acid	choline chloride	Diethylene glycol	water	KSEBMYQBYZTDHS-HWKANZROSA-N	SGMZJAMFUVOLNK-UHFFFAOYSA-M	MTHSVFCYNBDYFN-UHFFFAOYSA-N	XLYOFNOQVPJJNP-UHFFFAOYSA-N	25	0.233333	0.466667	0.3	2.19019	-1.27408	-0.849162	-4.98143	-7.65719	1.25178	-1.25196	-16.6281	-0.86373	-13.0791	4.35544	-2.87372	-30.0066	4.1177	-5.42191	3.10366	-1.62176	-13.3786
14	ferulic acid	choline chloride	Diethylene glycol	water	KSEBMYQBYZTDHS-HWKANZROSA-N	SGMZJAMFUVOLNK-UHFFFAOYSA-M	MTHSVFCYNBDYFN-UHFFFAOYSA-N	XLYOFNOQVPJJNP-UHFFFAOYSA-N	25	0.266667	0.533333	0.2	2.19019	-1.28611	-0.768054	-5.09169	-7.81757	0.98646	-1.35119	-15.839	-0.97443	-13.0996	4.32019	-2.74735	-30.0927	4.11726	-5.28198	3.33373	-1.39616	-14.2537
14	ferulic acid	choline chloride	Diethylene glycol	water	KSEBMYQBYZTDHS-HWKANZROSA-N	SGMZJAMFUVOLNK-UHFFFAOYSA-M	MTHSVFCYNBDYFN-UHFFFAOYSA-N	XLYOFNOQVPJJNP-UHFFFAOYSA-N	25	0.3	0.6	0.1	2.19019	-1.29969	-0.699901	-5.18213	-7.98991	0.741126	-1.42478	-15.1254	-1.06745	-13.1232	4.28405	-2.64097	-30.1637	4.11468	-5.13328	3.54292	-1.21619	-15.0383
14	ferulic acid	choline chloride	Diethylene glycol		KSEBMYQBYZTDHS-HWKANZROSA-N	SGMZJAMFUVOLNK-UHFFFAOYSA-M	MTHSVFCYNBDYFN-UHFFFAOYSA-N		25	0.333333	0.666667	0	2.19019	-1.30632	-0.614224	-5.10112	-8.20524	0.634365	-1.46492	-14.8	-1.08363	-13.1541	4.27324	-2.544	-30.2447	4.01749	-4.94887	3.63887	-1.07908	-15.4448
14	ferulic acid	choline chloride	Diethylene glycol	water	KSEBMYQBYZTDHS-HWKANZROSA-N	SGMZJAMFUVOLNK-UHFFFAOYSA-M	MTHSVFCYNBDYFN-UHFFFAOYSA-N	XLYOFNOQVPJJNP-UHFFFAOYSA-N	30	0.0333333	0.0666667	0.9	2.13477	-2.05318	-2.82995	-1.84934	-6.53412	3.88404	-1.87422	-22.4924	2.20917	-12.3638	4.86037	-4.47953	-28.463	4.05851	-5.82972	0.976329	-2.60531	-5.9706
14	ferulic acid	choline chloride	Diethylene glycol	water	KSEBMYQBYZTDHS-HWKANZROSA-N	SGMZJAMFUVOLNK-UHFFFAOYSA-M	MTHSVFCYNBDYFN-UHFFFAOYSA-N	XLYOFNOQVPJJNP-UHFFFAOYSA-N	30	0.0666667	0.133333	0.8	2.13477	-1.72582	-1.95125	-3.18199	-6.84063	3.168	-1.29113	-21.4872	0.98977	-12.6618	4.64751	-4.04612	-28.9688	4.17176	-5.82113	1.47951	-2.75499	-7.48159
14	ferulic acid	choline chloride	Diethylene glycol	water	KSEBMYQBYZTDHS-HWKANZROSA-N	SGMZJAMFUVOLNK-UHFFFAOYSA-M	MTHSVFCYNBDYFN-UHFFFAOYSA-N	XLYOFNOQVPJJNP-UHFFFAOYSA-N	30	0.1	0.2	0.7	2.13477	-1.56288	-1.45246	-3.91859	-7.12379	2.60483	-1.2206	-20.4925	0.29758	-12.8525	4.51472	-3.67905	-29.3457	4.21617	-5.72871	1.90989	-2.45845	-8.85325
14	ferulic acid	choline chloride	Diethylene glycol	water	KSEBMYQBYZTDHS-HWKANZROSA-N	SGMZJAMFUVOLNK-UHFFFAOYSA-M	MTHSVFCYNBDYFN-UHFFFAOYSA-N	XLYOFNOQVPJJNP-UHFFFAOYSA-N	30	0.133333	0.266667	0.6	2.13477	-1.43189	-1.19605	-4.28564	-7.269	2.22307	-1.00682	-19.5039	-0.05824	-12.8992	4.48394	-3.39029	-29.6019	4.2274	-5.63019	2.26087	-2.38347	-10.098
14	ferulic acid	choline chloride	Diethylene glycol	water	KSEBMYQBYZTDHS-HWKANZROSA-N	SGMZJAMFUVOLNK-UHFFFAOYSA-M	MTHSVFCYNBDYFN-UHFFFAOYSA-N	XLYOFNOQVPJJNP-UHFFFAOYSA-N	30	0.166667	0.333333	0.5	2.13477	-1.34377	-1.03639	-4.51129	-7.37432	1.90113	-1.01143	-18.5299	-0.27981	-12.9053	4.46811	-3.16345	-29.7797	4.23148	-5.53098	2.56698	-2.15202	-11.2497
14	ferulic acid	choline chloride	Diethylene glycol	water	KSEBMYQBYZTDHS-HWKANZROSA-N	SGMZJAMFUVOLNK-UHFFFAOYSA-M	MTHSVFCYNBDYFN-UHFFFAOYSA-N	XLYOFNOQVPJJNP-UHFFFAOYSA-N	30	0.2	0.4	0.4	2.13477	-1.27122	-0.918907	-4.67278	-7.49274	1.60316	-1.1226	-17.6098	-0.44284	-12.9116	4.44452	-2.98062	-29.9128	4.22994	-5.41888	2.84136	-1.85802	-12.303
14	ferulic acid	choline chloride	Diethylene glycol	water	KSEBMYQBYZTDHS-HWKANZROSA-N	SGMZJAMFUVOLNK-UHFFFAOYSA-M	MTHSVFCYNBDYFN-UHFFFAOYSA-N	XLYOFNOQVPJJNP-UHFFFAOYSA-N	30	0.233333	0.466667	0.3	2.13477	-1.23288	-0.825153	-4.79891	-7.63106	1.32275	-1.41283	-16.7569	-0.57295	-12.925	4.41352	-2.83042	-30.0176	4.22596	-5.29394	3.09077	-1.41759	-13.2606
14	ferulic acid	choline chloride	Diethylene glycol	water	KSEBMYQBYZTDHS-HWKANZROSA-N	SGMZJAMFUVOLNK-UHFFFAOYSA-M	MTHSVFCYNBDYFN-UHFFFAOYSA-N	XLYOFNOQVPJJNP-UHFFFAOYSA-N	30	0.266667	0.533333	0.2	2.13477	-1.24293	-0.747589	-4.89792	-7.78813	1.06257	-1.37575	-15.9841	-0.68058	-12.944	4.37879	-2.70531	-30.1025	4.21734	-5.15583	3.31622	-1.32956	-14.1183
14	ferulic acid	choline chloride	Diethylene glycol	water	KSEBMYQBYZTDHS-HWKANZROSA-N	SGMZJAMFUVOLNK-UHFFFAOYSA-M	MTHSVFCYNBDYFN-UHFFFAOYSA-N	XLYOFNOQVPJJNP-UHFFFAOYSA-N	30	0.3	0.6	0.1	2.13477	-1.26304	-0.652766	-4.83321	-7.99781	0.927199	-1.38681	-15.5704	-0.71406	-12.9756	4.36432	-2.59276	-30.1955	4.11915	-4.97779	3.43712	-1.20595	-14.6251
14	ferulic acid	choline chloride	Diethylene glycol		KSEBMYQBYZTDHS-HWKANZROSA-N	SGMZJAMFUVOLNK-UHFFFAOYSA-M	MTHSVFCYNBDYFN-UHFFFAOYSA-N		30	0.333333	0.666667	0	2.13477	-1.28115	-0.600062	-4.88838	-8.16521	0.717318	-1.45154	-14.9677	-0.7872	-12.9954	4.33218	-2.50394	-30.2524	4.10118	-4.83017	3.61486	-1.0524	-15.2847
14	ferulic acid	choline chloride	Diethylene glycol	water	KSEBMYQBYZTDHS-HWKANZROSA-N	SGMZJAMFUVOLNK-UHFFFAOYSA-M	MTHSVFCYNBDYFN-UHFFFAOYSA-N	XLYOFNOQVPJJNP-UHFFFAOYSA-N	35	0.0333333	0.0666667	0.9	2.07784	-2.02224	-2.75193	-1.75228	-6.40756	3.95497	-2.36278	-22.4849	2.46699	-12.1453	4.95183	-4.42506	-28.4523	4.21927	-5.73769	0.996858	-2.06228	-5.96736
14	ferulic acid	choline chloride	Diethylene glycol	water	KSEBMYQBYZTDHS-HWKANZROSA-N	SGMZJAMFUVOLNK-UHFFFAOYSA-M	MTHSVFCYNBDYFN-UHFFFAOYSA-N	XLYOFNOQVPJJNP-UHFFFAOYSA-N	35	0.0666667	0.133333	0.8	2.07784	-1.69952	-1.87922	-3.09144	-6.76772	3.21537	-1.68667	-21.5015	1.23593	-12.4836	4.71531	-3.99318	-28.9726	4.32737	-5.71585	1.49994	-2.30651	-7.47113
14	ferulic acid	choline chloride	Diethylene glycol	water	KSEBMYQBYZTDHS-HWKANZROSA-N	SGMZJAMFUVOLNK-UHFFFAOYSA-M	MTHSVFCYNBDYFN-UHFFFAOYSA-N	XLYOFNOQVPJJNP-UHFFFAOYSA-N	35	0.1	0.2	0.7	2.07784	-1.52734	-1.39604	-3.80142	-7.08319	2.65576	-1.21491	-20.5471	0.55435	-12.6937	4.57555	-3.62585	-29.3611	4.35577	-5.61049	1.91979	-2.41094	-8.814
14	ferulic acid	choline chloride	Diethylene glycol	water	KSEBMYQBYZTDHS-HWKANZROSA-N	SGMZJAMFUVOLNK-UHFFFAOYSA-M	MTHSVFCYNBDYFN-UHFFFAOYSA-N	XLYOFNOQVPJJNP-UHFFFAOYSA-N	35	0.133333	0.266667	0.6	2.07784	-1.40014	-1.15299	-4.14314	-7.23916	2.28074	-1.02094	-19.5852	0.2115	-12.7451	4.54271	-3.33957	-29.6183	4.35464	-5.50592	2.26197	-2.31863	-10.0331
14	ferulic acid	choline chloride	Diethylene glycol	water	KSEBMYQBYZTDHS-HWKANZROSA-N	SGMZJAMFUVOLNK-UHFFFAOYSA-M	MTHSVFCYNBDYFN-UHFFFAOYSA-N	XLYOFNOQVPJJNP-UHFFFAOYSA-N	35	0.166667	0.333333	0.5	2.07784	-1.31359	-1.0019	-4.35028	-7.34868	1.96427	-1.03266	-18.6319	-0.00163	-12.7523	4.52575	-3.11547	-29.7947	4.34865	-5.40365	2.56148	-2.08281	-11.1628
14	ferulic acid	choline chloride	Diethylene glycol	water	KSEBMYQBYZTDHS-HWKANZROSA-N	SGMZJAMFUVOLNK-UHFFFAOYSA-M	MTHSVFCYNBDYFN-UHFFFAOYSA-N	XLYOFNOQVPJJNP-UHFFFAOYSA-N	35	0.2	0.4	0.4	2.07784	-1.23336	-0.890418	-4.49833	-7.46659	1.671	-1.40192	-17.7279	-0.15889	-12.7582	4.50199	-2.93494	-29.9261	4.33944	-5.29159	2.83099	-1.53302	-12.1982
14	ferulic acid	choline chloride	Diethylene glycol	water	KSEBMYQBYZTDHS-HWKANZROSA-N	SGMZJAMFUVOLNK-UHFFFAOYSA-M	MTHSVFCYNBDYFN-UHFFFAOYSA-N	XLYOFNOQVPJJNP-UHFFFAOYSA-N	35	0.233333	0.466667	0.3	2.07784	-1.19836	-0.801159	-4.61121	-7.60383	1.39626	-1.32299	-16.8938	-0.2848	-12.7704	4.47133	-2.78658	-30.0293	4.32641	-5.16654	3.07507	-1.46359	-13.1355
14	ferulic acid	choline chloride	Diethylene glycol	water	KSEBMYQBYZTDHS-HWKANZROSA-N	SGMZJAMFUVOLNK-UHFFFAOYSA-M	MTHSVFCYNBDYFN-UHFFFAOYSA-N	XLYOFNOQVPJJNP-UHFFFAOYSA-N	35	0.266667	0.533333	0.2	2.07784	-1.20584	-0.727099	-4.69931	-7.75753	1.14106	-1.35798	-16.1368	-0.38927	-12.7878	4.43716	-2.66293	-30.1129	4.31004	-5.03027	3.2961	-1.30495	-13.9761
14	ferulic acid	choline chloride	Diethylene glycol	water	KSEBMYQBYZTDHS-HWKANZROSA-N	SGMZJAMFUVOLNK-UHFFFAOYSA-M	MTHSVFCYNBDYFN-UHFFFAOYSA-N	XLYOFNOQVPJJNP-UHFFFAOYSA-N	35	0.3	0.6	0.1	2.07784	-1.23277	-0.636417	-4.62415	-7.96161	1.00914	-1.41057	-15.7349	-0.42179	-12.8179	4.42255	-2.55175	-30.2046	4.20236	-4.85625	3.41341	-1.14118	-14.4696
14	ferulic acid	choline chloride	Diethylene glycol		KSEBMYQBYZTDHS-HWKANZROSA-N	SGMZJAMFUVOLNK-UHFFFAOYSA-M	MTHSVFCYNBDYFN-UHFFFAOYSA-N		35	0.333333	0.666667	0	2.07784	-1.24379	-0.585747	-4.67166	-8.12308	0.80256	-1.43709	-15.1419	-0.49327	-12.8363	4.39082	-2.4639	-30.2605	4.17839	-4.71325	3.58826	-1.02681	-15.1187
14	ferulic acid	choline chloride	Diethylene glycol	water	KSEBMYQBYZTDHS-HWKANZROSA-N	SGMZJAMFUVOLNK-UHFFFAOYSA-M	MTHSVFCYNBDYFN-UHFFFAOYSA-N	XLYOFNOQVPJJNP-UHFFFAOYSA-N	40	0.0333333	0.0666667	0.9	2.01943	-1.97774	-2.67325	-1.6601	-6.28014	4.02516	-1.79448	-22.4764	2.71876	-11.9267	5.04326	-4.37007	-28.4424	4.37886	-5.64651	1.0181	-2.57559	-5.96605
14	ferulic acid	choline chloride	Diethylene glycol	water	KSEBMYQBYZTDHS-HWKANZROSA-N	SGMZJAMFUVOLNK-UHFFFAOYSA-M	MTHSVFCYNBDYFN-UHFFFAOYSA-N	XLYOFNOQVPJJNP-UHFFFAOYSA-N	40	0.0666667	0.133333	0.8	2.01943	-1.65608	-1.80594	-3.00232	-6.70017	3.26253	-1.636	-21.5241	1.47548	-12.3083	4.7814	-3.9385	-28.9796	4.4778	-5.60813	1.51887	-2.3025	-7.45553
14	ferulic acid	choline chloride	Diethylene glycol	water	KSEBMYQBYZTDHS-HWKANZROSA-N	SGMZJAMFUVOLNK-UHFFFAOYSA-M	MTHSVFCYNBDYFN-UHFFFAOYSA-N	XLYOFNOQVPJJNP-UHFFFAOYSA-N	40	0.1	0.2	0.7	2.01943	-1.49046	-1.33969	-3.68162	-7.04573	2.70804	-1.1955	-20.6104	0.80709	-12.5363	4.63572	-3.57079	-29.3795	4.48871	-5.49056	1.92768	-2.37529	-8.76916
14	ferulic acid	choline chloride	Diethylene glycol	water	KSEBMYQBYZTDHS-HWKANZROSA-N	SGMZJAMFUVOLNK-UHFFFAOYSA-M	MTHSVFCYNBDYFN-UHFFFAOYSA-N	XLYOFNOQVPJJNP-UHFFFAOYSA-N	40	0.133333	0.266667	0.6	2.01943	-1.36835	-1.11027	-3.99626	-7.21068	2.34025	-1.02763	-19.6745	0.47822	-12.5911	4.60116	-3.28746	-29.6368	4.47448	-5.38044	2.26091	-2.25983	-9.96233
14	ferulic acid	choline chloride	Diethylene glycol	water	KSEBMYQBYZTDHS-HWKANZROSA-N	SGMZJAMFUVOLNK-UHFFFAOYSA-M	MTHSVFCYNBDYFN-UHFFFAOYSA-N	XLYOFNOQVPJJNP-UHFFFAOYSA-N	40	0.166667	0.333333	0.5	2.01943	-1.27192	-0.967642	-4.18465	-7.32334	2.02954	-1.05005	-18.7423	0.27376	-12.5991	4.58308	-3.06647	-29.8111	4.45841	-5.27574	2.55354	-2.01642	-11.0688
14	ferulic acid	choline chloride	Diethylene glycol	water	KSEBMYQBYZTDHS-HWKANZROSA-N	SGMZJAMFUVOLNK-UHFFFAOYSA-M	MTHSVFCYNBDYFN-UHFFFAOYSA-N	XLYOFNOQVPJJNP-UHFFFAOYSA-N	40	0.2	0.4	0.4	2.01943	-1.19848	-0.862044	-4.31759	-7.44158	1.74211	-1.15433	-17.8584	0.12239	-12.6043	4.55914	-2.88854	-29.9405	4.43998	-5.16276	2.81703	-1.73421	-12.082
14	ferulic acid	choline chloride	Diethylene glycol	water	KSEBMYQBYZTDHS-HWKANZROSA-N	SGMZJAMFUVOLNK-UHFFFAOYSA-M	MTHSVFCYNBDYFN-UHFFFAOYSA-N	XLYOFNOQVPJJNP-UHFFFAOYSA-N	40	0.233333	0.466667	0.3	2.01943	-1.16404	-0.777216	-4.41864	-7.57586	1.47233	-1.26285	-17.0397	0.00079	-12.6152	4.52887	-2.74227	-30.042	4.41943	-5.03939	3.05654	-1.47942	-13.0022
14	ferulic acid	choline chloride	Diethylene glycol	water	KSEBMYQBYZTDHS-HWKANZROSA-N	SGMZJAMFUVOLNK-UHFFFAOYSA-M	MTHSVFCYNBDYFN-UHFFFAOYSA-N	XLYOFNOQVPJJNP-UHFFFAOYSA-N	40	0.266667	0.533333	0.2	2.01943	-1.17199	-0.706579	-4.49651	-7.72484	1.22175	-1.31389	-16.2961	-0.10047	-12.6312	4.49526	-2.62029	-30.1241	4.39604	-4.9064	3.27351	-1.3064	-13.828
14	ferulic acid	choline chloride	Diethylene glycol	water	KSEBMYQBYZTDHS-HWKANZROSA-N	SGMZJAMFUVOLNK-UHFFFAOYSA-M	MTHSVFCYNBDYFN-UHFFFAOYSA-N	XLYOFNOQVPJJNP-UHFFFAOYSA-N	40	0.3	0.6	0.1	2.01943	-1.19906	-0.619944	-4.41154	-7.92356	1.09296	-1.40227	-15.9057	-0.13205	-12.6598	4.48044	-2.51066	-30.2142	4.27949	-4.73626	3.38748	-1.10839	-14.3085
14	ferulic acid	choline chloride	Diethylene glycol		KSEBMYQBYZTDHS-HWKANZROSA-N	SGMZJAMFUVOLNK-UHFFFAOYSA-M	MTHSVFCYNBDYFN-UHFFFAOYSA-N		40	0.333333	0.666667	0	2.01943	-1.21061	-0.571282	-4.4499	-8.07941	0.890792	-1.42174	-15.3249	-0.20181	-12.6771	4.44913	-2.42394	-30.2692	4.24809	-4.59765	3.55834	-1.0022	-14.9443
14	ferulic acid	betaine	1,2-propanediol		KSEBMYQBYZTDHS-HWKANZROSA-N	KWIUHFFTVRNATP-UHFFFAOYSA-N	DNIAPMSPPWPWGF-UHFFFAOYSA-N		25	0.5	0.5	0	2.19019	-1.61555	-0.505663	-4.81213	-8.45393	1.92921	-1.56816	-18.4772	-1.2318	-14.0985	4.69699	-3.78993	-30.449	3.58033	-5.64454	2.76778	-2.22177	-11.9717
14	ferulic acid	betaine	Diethylene glycol		KSEBMYQBYZTDHS-HWKANZROSA-N	KWIUHFFTVRNATP-UHFFFAOYSA-N	MTHSVFCYNBDYFN-UHFFFAOYSA-N		25	0.5	0.5	0	2.19019	-1.57949	-0.426904	-4.94641	-8.94096	1.81076	-2.02498	-18.2247	-1.33929	-14.0926	4.67817	-3.65037	-30.5459	3.60712	-5.15162	2.86741	-1.62539	-12.3211
14	ferulic acid	betaine	Triethylene glycol		KSEBMYQBYZTDHS-HWKANZROSA-N	KWIUHFFTVRNATP-UHFFFAOYSA-N	ZIBGPFATKBEMQZ-UHFFFAOYSA-N		25	0.5	0.5	0	2.19019	-1.54948	-0.393135	-5.36821	-9.03915	1.30543	-1.92387	-16.6832	-1.38538	-14.2781	4.48089	-3.57104	-30.5795	3.98283	-5.23895	3.17546	-1.64717	-13.8962
14	ferulic acid	betaine	1,3-butanediol		KSEBMYQBYZTDHS-HWKANZROSA-N	KWIUHFFTVRNATP-UHFFFAOYSA-N	PUPZLCDOIYMWBV-UHFFFAOYSA-N		25	0.5	0.5	0	2.19019	-1.62169	-0.509291	-4.91552	-8.30834	1.71297	-1.27956	-17.5545	-1.22684	-14.1749	4.62785	-3.78112	-30.4585	3.68868	-5.86655	2.91488	-2.50156	-12.904
14	ferulic acid	betaine	glycerol		KSEBMYQBYZTDHS-HWKANZROSA-N	KWIUHFFTVRNATP-UHFFFAOYSA-N	PEDCQBHIVMGVHV-UHFFFAOYSA-N		25	0.5	0.5	0	2.19019	-1.57598	-0.590213	-4.97936	-7.54369	1.6479	-1.06004	-17.0764	-1.1164	-14.16	4.79686	-3.8445	-30.5165	3.86296	-6.61632	3.14896	-2.78446	-13.4402
14	ferulic acid	betaine	Ethylene glycol		KSEBMYQBYZTDHS-HWKANZROSA-N	KWIUHFFTVRNATP-UHFFFAOYSA-N	LYCAIKOWRPUZTN-UHFFFAOYSA-N		25	0.5	0.5	0	2.19019	-1.6027	-0.523706	-4.82923	-8.48624	2.03225	-1.50516	-19.1138	-1.20717	-14.1568	4.76021	-3.86467	-30.485	3.62206	-5.67052	2.72796	-2.35951	-11.3712
14	ferulic acid	betaine	1,2-propanediol		KSEBMYQBYZTDHS-HWKANZROSA-N	KWIUHFFTVRNATP-UHFFFAOYSA-N	DNIAPMSPPWPWGF-UHFFFAOYSA-N		25	0.333333	0.666667	0	2.19019	-1.48555	-0.662257	-4.41519	-7.6578	1.94442	-1.22259	-17.3798	-1.01807	-13.7308	4.68789	-3.66434	-30.2141	3.39712	-6.07295	2.74347	-2.44175	-12.8343
14	ferulic acid	betaine	Diethylene glycol		KSEBMYQBYZTDHS-HWKANZROSA-N	KWIUHFFTVRNATP-UHFFFAOYSA-N	MTHSVFCYNBDYFN-UHFFFAOYSA-N		25	0.333333	0.666667	0	2.19019	-1.40665	-0.512216	-4.69569	-8.34428	1.73509	-1.87828	-16.9268	-1.22285	-13.7772	4.67468	-3.47949	-30.4038	3.47284	-5.43293	2.93959	-1.60121	-13.477
14	ferulic acid	betaine	Triethylene glycol		KSEBMYQBYZTDHS-HWKANZROSA-N	KWIUHFFTVRNATP-UHFFFAOYSA-N	ZIBGPFATKBEMQZ-UHFFFAOYSA-N		25	0.333333	0.666667	0	2.19019	-1.36464	-0.456724	-5.35164	-8.45706	1.04995	-1.76406	-14.6543	-1.29859	-14.0414	4.43843	-3.3887	-30.4742	4.05305	-5.58436	3.38848	-1.62464	-15.8199
14	ferulic acid	betaine	1,3-butanediol		KSEBMYQBYZTDHS-HWKANZROSA-N	KWIUHFFTVRNATP-UHFFFAOYSA-N	PUPZLCDOIYMWBV-UHFFFAOYSA-N		25	0.333333	0.666667	0	2.19019	-1.47225	-0.66887	-4.54642	-7.40777	1.65454	-0.765611	-16.0127	-1.00904	-13.8666	4.5927	-3.66318	-30.2447	3.53738	-6.45886	2.93816	-2.89757	-14.2319
14	ferulic acid	betaine	glycerol		KSEBMYQBYZTDHS-HWKANZROSA-N	KWIUHFFTVRNATP-UHFFFAOYSA-N	PEDCQBHIVMGVHV-UHFFFAOYSA-N		25	0.333333	0.666667	0	2.19019	-1.39712	-0.871579	-4.48695	-6.14687	1.62248	-0.382544	-15.3259	-0.73238	-13.7592	4.89547	-3.74704	-30.3138	3.75457	-7.61234	3.27299	-3.3645	-14.9879
14	ferulic acid	betaine	Ethylene glycol		KSEBMYQBYZTDHS-HWKANZROSA-N	KWIUHFFTVRNATP-UHFFFAOYSA-N	LYCAIKOWRPUZTN-UHFFFAOYSA-N		25	0.333333	0.666667	0	2.19019	-1.43603	-0.7078	-4.41651	-7.65898	2.11066	-1.12272	-18.3138	-0.95591	-13.7859	4.79939	-3.78896	-30.2474	3.4606	-6.12694	2.68873	-2.66624	-11.9336
14	ferulic acid	betaine	1,2-propanediol		KSEBMYQBYZTDHS-HWKANZROSA-N	KWIUHFFTVRNATP-UHFFFAOYSA-N	DNIAPMSPPWPWGF-UHFFFAOYSA-N		25	0.2	0.8	0	2.19019	-1.47052	-0.858748	-3.91039	-6.90328	1.99292	-0.838982	-16.5364	-0.74989	-13.3303	4.64144	-3.48112	-29.9628	3.1605	-6.42698	2.64852	-2.64214	-13.4265
14	ferulic acid	betaine	Diethylene glycol		KSEBMYQBYZTDHS-HWKANZROSA-N	KWIUHFFTVRNATP-UHFFFAOYSA-N	MTHSVFCYNBDYFN-UHFFFAOYSA-N		25	0.2	0.8	0	2.19019	-1.48279	-0.613307	-4.40256	-7.71212	1.65248	-1.6665	-15.6907	-1.08488	-13.4445	4.65058	-3.27303	-30.2587	3.31768	-5.73242	2.9981	-1.60653	-14.568
14	ferulic acid	betaine	Triethylene glycol		KSEBMYQBYZTDHS-HWKANZROSA-N	KWIUHFFTVRNATP-UHFFFAOYSA-N	ZIBGPFATKBEMQZ-UHFFFAOYSA-N		25	0.2	0.8	0	2.19019	-1.43046	-0.540233	-5.33677	-7.77191	0.807678	-1.56798	-12.5192	-1.18461	-13.753	4.43552	-3.19481	-30.3683	4.15216	-5.98104	3.62784	-1.62683	-17.8491
14	ferulic acid	betaine	1,3-butanediol		KSEBMYQBYZTDHS-HWKANZROSA-N	KWIUHFFTVRNATP-UHFFFAOYSA-N	PUPZLCDOIYMWBV-UHFFFAOYSA-N		25	0.2	0.8	0	2.19019	-1.4445	-0.881001	-4.04661	-6.5008	1.66756	-0.2092	-14.708	-0.71952	-13.5222	4.55067	-3.5049	-30.022	3.32709	-7.0214	2.88311	-3.2957	-15.314
14	ferulic acid	betaine	glycerol		KSEBMYQBYZTDHS-HWKANZROSA-N	KWIUHFFTVRNATP-UHFFFAOYSA-N	PEDCQBHIVMGVHV-UHFFFAOYSA-N		25	0.2	0.8	0	2.19019	-1.46938	-1.23874	-3.72059	-5.0162	1.74691	0.290547	-14.4012	-0.23126	-13.3693	4.93505	-3.55462	-30.14	3.48933	-8.35309	3.18814	-3.84517	-15.7388
14	ferulic acid	betaine	Ethylene glycol		KSEBMYQBYZTDHS-HWKANZROSA-N	KWIUHFFTVRNATP-UHFFFAOYSA-N	LYCAIKOWRPUZTN-UHFFFAOYSA-N		25	0.2	0.8	0	2.19019	-1.50344	-0.950948	-3.85694	-6.86847	2.23171	-0.703752	-17.8008	-0.62405	-13.3599	4.79741	-3.65196	-29.9775	3.23289	-6.49145	2.5657	-2.94821	-12.1766
14	ferulic acid	betaine	glycerol	water	KSEBMYQBYZTDHS-HWKANZROSA-N	KWIUHFFTVRNATP-UHFFFAOYSA-N	PEDCQBHIVMGVHV-UHFFFAOYSA-N	XLYOFNOQVPJJNP-UHFFFAOYSA-N	25	0.0333333	0.0666667	0.9	2.19019	-2.16615	-3.33894	-1.19134	-6.4021	4.04156	-4.10795	-22.754	2.53442	-12.6509	4.8998	-4.74624	-28.4238	3.72576	-6.24878	0.858244	-0.638286	-5.66983
14	ferulic acid	betaine	glycerol	water	KSEBMYQBYZTDHS-HWKANZROSA-N	KWIUHFFTVRNATP-UHFFFAOYSA-N	PEDCQBHIVMGVHV-UHFFFAOYSA-N	XLYOFNOQVPJJNP-UHFFFAOYSA-N	25	0.0666667	0.133333	0.8	2.19019	-1.81571	-2.72346	-2.01682	-6.17365	3.75416	-2.28027	-21.9742	1.69439	-12.8283	4.98385	-4.49855	-28.9081	3.71121	-6.6546	1.22969	-2.21828	-6.93389
14	ferulic acid	betaine	glycerol	water	KSEBMYQBYZTDHS-HWKANZROSA-N	KWIUHFFTVRNATP-UHFFFAOYSA-N	PEDCQBHIVMGVHV-UHFFFAOYSA-N	XLYOFNOQVPJJNP-UHFFFAOYSA-N	25	0.1	0.2	0.7	2.19019	-1.62426	-2.2627	-2.64644	-6.02311	3.39062	-1.08989	-21.0585	1.06551	-12.9997	4.98762	-4.31204	-29.2417	3.71195	-6.9766	1.597	-3.22215	-8.18321
14	ferulic acid	betaine	glycerol	water	KSEBMYQBYZTDHS-HWKANZROSA-N	KWIUHFFTVRNATP-UHFFFAOYSA-N	PEDCQBHIVMGVHV-UHFFFAOYSA-N	XLYOFNOQVPJJNP-UHFFFAOYSA-N	25	0.133333	0.266667	0.6	2.19019	-1.50735	-1.92617	-3.11226	-5.88937	3.05034	-0.165285	-20.0925	0.60621	-13.1402	4.98569	-4.17081	-29.4931	3.71847	-7.25084	1.93535	-4.00553	-9.40063
14	ferulic acid	betaine	glycerol	water	KSEBMYQBYZTDHS-HWKANZROSA-N	KWIUHFFTVRNATP-UHFFFAOYSA-N	PEDCQBHIVMGVHV-UHFFFAOYSA-N	XLYOFNOQVPJJNP-UHFFFAOYSA-N	25	0.166667	0.333333	0.5	2.19019	-1.42004	-1.66947	-3.47316	-5.77469	2.74528	-1.61117	-19.1211	0.25585	-13.2581	4.98526	-4.06365	-29.6924	3.72901	-7.48344	2.23998	-2.45248	-10.5712
14	ferulic acid	betaine	glycerol	water	KSEBMYQBYZTDHS-HWKANZROSA-N	KWIUHFFTVRNATP-UHFFFAOYSA-N	PEDCQBHIVMGVHV-UHFFFAOYSA-N	XLYOFNOQVPJJNP-UHFFFAOYSA-N	25	0.2	0.4	0.4	2.19019	-1.36087	-1.46277	-3.76958	-5.70275	2.46631	0.31771	-18.1766	-0.02626	-13.3664	4.97988	-3.98138	-29.8556	3.74332	-7.66369	2.51357	-4.29909	-11.679
14	ferulic acid	betaine	glycerol	water	KSEBMYQBYZTDHS-HWKANZROSA-N	KWIUHFFTVRNATP-UHFFFAOYSA-N	PEDCQBHIVMGVHV-UHFFFAOYSA-N	XLYOFNOQVPJJNP-UHFFFAOYSA-N	25	0.233333	0.466667	0.3	2.19019	-1.33847	-1.29043	-4.0225	-5.69272	2.20926	0.300977	-17.2839	-0.26147	-13.4694	4.96842	-3.91645	-29.9925	3.76103	-7.77671	2.75916	-4.21743	-12.7087
14	ferulic acid	betaine	glycerol	water	KSEBMYQBYZTDHS-HWKANZROSA-N	KWIUHFFTVRNATP-UHFFFAOYSA-N	PEDCQBHIVMGVHV-UHFFFAOYSA-N	XLYOFNOQVPJJNP-UHFFFAOYSA-N	25	0.266667	0.533333	0.2	2.19019	-1.35525	-1.14544	-4.23954	-5.75377	1.97514	0.0979598	-16.4647	-0.45936	-13.5658	4.95312	-3.86315	-30.1086	3.78018	-7.81201	2.97798	-3.96111	-13.6439
14	ferulic acid	betaine	glycerol	water	KSEBMYQBYZTDHS-HWKANZROSA-N	KWIUHFFTVRNATP-UHFFFAOYSA-N	PEDCQBHIVMGVHV-UHFFFAOYSA-N	XLYOFNOQVPJJNP-UHFFFAOYSA-N	25	0.3	0.6	0.1	2.19019	-1.37628	-1.02442	-4.42544	-5.87255	1.76342	-0.14525	-15.7205	-0.62453	-13.6526	4.93661	-3.8178	-30.2069	3.80091	-7.78009	3.17319	-3.67255	-14.4864
14	ferulic acid	betaine	glycerol		KSEBMYQBYZTDHS-HWKANZROSA-N	KWIUHFFTVRNATP-UHFFFAOYSA-N	PEDCQBHIVMGVHV-UHFFFAOYSA-N		25	0.333333	0.666667	0	2.19019	-1.39712	-0.871579	-4.48695	-6.14687	1.62248	-0.382544	-15.3259	-0.73238	-13.7592	4.89547	-3.74704	-30.3138	3.75457	-7.61234	3.27299	-3.3645	-14.9879
14	ferulic acid	betaine	glycerol	water	KSEBMYQBYZTDHS-HWKANZROSA-N	KWIUHFFTVRNATP-UHFFFAOYSA-N	PEDCQBHIVMGVHV-UHFFFAOYSA-N	XLYOFNOQVPJJNP-UHFFFAOYSA-N	30	0.0333333	0.0666667	0.9	2.13477	-2.13959	-3.26172	-1.08548	-6.26345	4.11832	-3.77558	-22.7412	2.8058	-12.4267	4.99475	-4.69225	-28.4103	3.89128	-6.16323	0.876434	-0.916665	-5.66905
14	ferulic acid	betaine	glycerol	water	KSEBMYQBYZTDHS-HWKANZROSA-N	KWIUHFFTVRNATP-UHFFFAOYSA-N	PEDCQBHIVMGVHV-UHFFFAOYSA-N	XLYOFNOQVPJJNP-UHFFFAOYSA-N	30	0.0666667	0.133333	0.8	2.13477	-1.78808	-2.65154	-1.92139	-6.06898	3.81208	-0.341547	-21.967	1.96158	-12.6287	5.06277	-4.45093	-28.8981	3.88297	-6.5597	1.25069	-4.10938	-6.93103
14	ferulic acid	betaine	glycerol	water	KSEBMYQBYZTDHS-HWKANZROSA-N	KWIUHFFTVRNATP-UHFFFAOYSA-N	PEDCQBHIVMGVHV-UHFFFAOYSA-N	XLYOFNOQVPJJNP-UHFFFAOYSA-N	30	0.1	0.2	0.7	2.13477	-1.60195	-2.19654	-2.55684	-5.94735	3.43361	0.244921	-21.06	1.33017	-12.8219	5.05141	-4.26694	-29.2363	3.88701	-6.87455	1.6178	-4.51186	-8.17635
14	ferulic acid	betaine	glycerol	water	KSEBMYQBYZTDHS-HWKANZROSA-N	KWIUHFFTVRNATP-UHFFFAOYSA-N	PEDCQBHIVMGVHV-UHFFFAOYSA-N	XLYOFNOQVPJJNP-UHFFFAOYSA-N	30	0.133333	0.266667	0.6	2.13477	-1.47915	-1.86489	-3.02408	-5.83927	3.08463	0.606242	-20.1083	0.86992	-12.9788	5.03794	-4.12616	-29.4924	3.894	-7.13956	1.95331	-4.7324	-9.38403
14	ferulic acid	betaine	glycerol	water	KSEBMYQBYZTDHS-HWKANZROSA-N	KWIUHFFTVRNATP-UHFFFAOYSA-N	PEDCQBHIVMGVHV-UHFFFAOYSA-N	XLYOFNOQVPJJNP-UHFFFAOYSA-N	30	0.166667	0.333333	0.5	2.13477	-1.39481	-1.61283	-3.3838	-5.74618	2.7747	0.701438	-19.1534	0.52013	-13.1085	5.02901	-4.01822	-29.6956	3.90393	-7.36232	2.25431	-4.71966	-10.5422
14	ferulic acid	betaine	glycerol	water	KSEBMYQBYZTDHS-HWKANZROSA-N	KWIUHFFTVRNATP-UHFFFAOYSA-N	PEDCQBHIVMGVHV-UHFFFAOYSA-N	XLYOFNOQVPJJNP-UHFFFAOYSA-N	30	0.2	0.4	0.4	2.13477	-1.33773	-1.41129	-3.67557	-5.69261	2.4946	0.582453	-18.2287	0.24046	-13.2241	5.01803	-3.93445	-29.8618	3.91603	-7.53151	2.52343	-4.5169	-11.6332
14	ferulic acid	betaine	glycerol	water	KSEBMYQBYZTDHS-HWKANZROSA-N	KWIUHFFTVRNATP-UHFFFAOYSA-N	PEDCQBHIVMGVHV-UHFFFAOYSA-N	XLYOFNOQVPJJNP-UHFFFAOYSA-N	30	0.233333	0.466667	0.3	2.13477	-1.31351	-1.24479	-3.91901	-5.69931	2.24061	0.344888	-17.3627	0.0094	-13.3304	5.0035	-3.86766	-30.0005	3.92841	-7.6311	2.76289	-4.21255	-12.6378
14	ferulic acid	betaine	glycerol	water	KSEBMYQBYZTDHS-HWKANZROSA-N	KWIUHFFTVRNATP-UHFFFAOYSA-N	PEDCQBHIVMGVHV-UHFFFAOYSA-N	XLYOFNOQVPJJNP-UHFFFAOYSA-N	30	0.266667	0.533333	0.2	2.13477	-1.32879	-1.10585	-4.12519	-5.76935	2.01093	0.0760645	-16.567	-0.18341	-13.4269	4.9871	-3.8125	-30.1174	3.94178	-7.65758	2.97617	-3.88856	-13.5504
14	ferulic acid	betaine	glycerol	water	KSEBMYQBYZTDHS-HWKANZROSA-N	KWIUHFFTVRNATP-UHFFFAOYSA-N	PEDCQBHIVMGVHV-UHFFFAOYSA-N	XLYOFNOQVPJJNP-UHFFFAOYSA-N	30	0.3	0.6	0.1	2.13477	-1.34889	-0.990462	-4.29935	-5.89255	1.80489	-0.173583	-15.8461	-0.34354	-13.512	4.97077	-3.76556	-30.2157	3.95581	-7.61943	3.16588	-3.59198	-14.3696
14	ferulic acid	betaine	glycerol		KSEBMYQBYZTDHS-HWKANZROSA-N	KWIUHFFTVRNATP-UHFFFAOYSA-N	PEDCQBHIVMGVHV-UHFFFAOYSA-N		30	0.333333	0.666667	0	2.13477	-1.3764	-0.845212	-4.34571	-6.16603	1.67118	-0.402945	-15.474	-0.447	-13.6141	4.93155	-3.6929	-30.3222	3.89871	-7.44805	3.26037	-3.28995	-14.8482
14	ferulic acid	betaine	glycerol	water	KSEBMYQBYZTDHS-HWKANZROSA-N	KWIUHFFTVRNATP-UHFFFAOYSA-N	PEDCQBHIVMGVHV-UHFFFAOYSA-N	XLYOFNOQVPJJNP-UHFFFAOYSA-N	35	0.0333333	0.0666667	0.9	2.07784	-2.1189	-3.1845	-0.979626	-6.12481	4.19508	-3.44322	-22.7285	3.07718	-12.2025	5.0897	-4.63826	-28.3968	4.05681	-6.07768	0.894624	-1.19504	-5.66828
14	ferulic acid	betaine	glycerol	water	KSEBMYQBYZTDHS-HWKANZROSA-N	KWIUHFFTVRNATP-UHFFFAOYSA-N	PEDCQBHIVMGVHV-UHFFFAOYSA-N	XLYOFNOQVPJJNP-UHFFFAOYSA-N	35	0.0666667	0.133333	0.8	2.07784	-1.75457	-2.57892	-1.83043	-5.96375	3.86889	-0.374586	-21.9589	2.22294	-12.429	5.14107	-4.40235	-28.8887	4.05337	-6.46526	1.27218	-4.02776	-6.92981
14	ferulic acid	betaine	glycerol	water	KSEBMYQBYZTDHS-HWKANZROSA-N	KWIUHFFTVRNATP-UHFFFAOYSA-N	PEDCQBHIVMGVHV-UHFFFAOYSA-N	XLYOFNOQVPJJNP-UHFFFAOYSA-N	35	0.1	0.2	0.7	2.07784	-1.57434	-2.12923	-2.47078	-5.87405	3.4752	0.206806	-21.0633	1.5886	-12.6451	5.1136	-4.2205	-29.2322	4.05938	-6.77106	1.6384	-4.42731	-8.16882
14	ferulic acid	betaine	glycerol	water	KSEBMYQBYZTDHS-HWKANZROSA-N	KWIUHFFTVRNATP-UHFFFAOYSA-N	PEDCQBHIVMGVHV-UHFFFAOYSA-N	XLYOFNOQVPJJNP-UHFFFAOYSA-N	35	0.133333	0.266667	0.6	2.07784	-1.45302	-1.80225	-2.93947	-5.79131	3.11716	0.564223	-20.1259	1.12735	-12.8192	5.08806	-4.07983	-29.4933	4.06682	-7.02785	1.9709	-4.64405	-9.36741
14	ferulic acid	betaine	glycerol	water	KSEBMYQBYZTDHS-HWKANZROSA-N	KWIUHFFTVRNATP-UHFFFAOYSA-N	PEDCQBHIVMGVHV-UHFFFAOYSA-N	XLYOFNOQVPJJNP-UHFFFAOYSA-N	35	0.166667	0.333333	0.5	2.07784	-1.36134	-1.55499	-3.29575	-5.72179	2.80336	0.655484	-19.1914	0.77857	-12.9607	5.07052	-3.97083	-29.7006	4.07432	-7.23889	2.26716	-4.62631	-10.5093
14	ferulic acid	betaine	glycerol	water	KSEBMYQBYZTDHS-HWKANZROSA-N	KWIUHFFTVRNATP-UHFFFAOYSA-N	PEDCQBHIVMGVHV-UHFFFAOYSA-N	XLYOFNOQVPJJNP-UHFFFAOYSA-N	35	0.2	0.4	0.4	2.07784	-1.31226	-1.35901	-3.57976	-5.68881	2.52374	0.53427	-18.292	0.50212	-13.0832	5.05414	-3.88533	-29.8698	4.08188	-7.39435	2.5304	-4.4196	-11.5778
14	ferulic acid	betaine	glycerol	water	KSEBMYQBYZTDHS-HWKANZROSA-N	KWIUHFFTVRNATP-UHFFFAOYSA-N	PEDCQBHIVMGVHV-UHFFFAOYSA-N	XLYOFNOQVPJJNP-UHFFFAOYSA-N	35	0.233333	0.466667	0.3	2.07784	-1.29168	-1.19875	-3.81284	-5.70939	2.27302	0.299477	-17.4507	0.27605	-13.192	5.03698	-3.81661	-30.0101	4.08889	-7.48261	2.76396	-4.11609	-12.5594
14	ferulic acid	betaine	glycerol	water	KSEBMYQBYZTDHS-HWKANZROSA-N	KWIUHFFTVRNATP-UHFFFAOYSA-N	PEDCQBHIVMGVHV-UHFFFAOYSA-N	XLYOFNOQVPJJNP-UHFFFAOYSA-N	35	0.266667	0.533333	0.2	2.07784	-1.30063	-1.06613	-4.00663	-5.78838	2.04879	0.0373792	-16.6809	0.08897	-13.2879	5.01992	-3.75965	-30.1274	4.0956	-7.49955	2.97113	-3.79703	-13.4465
14	ferulic acid	betaine	glycerol	water	KSEBMYQBYZTDHS-HWKANZROSA-N	KWIUHFFTVRNATP-UHFFFAOYSA-N	PEDCQBHIVMGVHV-UHFFFAOYSA-N	XLYOFNOQVPJJNP-UHFFFAOYSA-N	35	0.3	0.6	0.1	2.07784	-1.32425	-0.956461	-4.16851	-5.91457	1.84871	-0.202923	-15.9827	-0.06573	-13.3706	5.00409	-3.71123	-30.2255	4.10278	-7.45608	3.15538	-3.50831	-14.2428
14	ferulic acid	betaine	glycerol		KSEBMYQBYZTDHS-HWKANZROSA-N	KWIUHFFTVRNATP-UHFFFAOYSA-N	PEDCQBHIVMGVHV-UHFFFAOYSA-N		35	0.333333	0.666667	0	2.07784	-1.34901	-0.818747	-4.19943	-6.18579	1.72222	-0.422383	-15.6313	-0.16459	-13.4679	4.96704	-3.63692	-30.3312	4.03484	-7.28211	3.24482	-3.21454	-14.6998
14	ferulic acid	betaine	glycerol	water	KSEBMYQBYZTDHS-HWKANZROSA-N	KWIUHFFTVRNATP-UHFFFAOYSA-N	PEDCQBHIVMGVHV-UHFFFAOYSA-N	XLYOFNOQVPJJNP-UHFFFAOYSA-N	40	0.0333333	0.0666667	0.9	2.01943	-2.09111	-3.09384	-0.951737	-5.95044	4.07565	-3.34519	-22.0814	2.98958	-11.8551	4.9448	-4.50622	-27.5883	3.94131	-5.90466	0.869155	-1.16102	-5.50691
14	ferulic acid	betaine	glycerol	water	KSEBMYQBYZTDHS-HWKANZROSA-N	KWIUHFFTVRNATP-UHFFFAOYSA-N	PEDCQBHIVMGVHV-UHFFFAOYSA-N	XLYOFNOQVPJJNP-UHFFFAOYSA-N	40	0.0666667	0.133333	0.8	2.01943	-1.73159	-2.5055	-1.74312	-5.86081	3.92501	-0.41013	-21.9534	2.4783	-12.2297	5.21851	-4.35284	-28.8802	4.22142	-6.36888	1.2935	-3.94271	-6.92678
14	ferulic acid	betaine	glycerol	water	KSEBMYQBYZTDHS-HWKANZROSA-N	KWIUHFFTVRNATP-UHFFFAOYSA-N	PEDCQBHIVMGVHV-UHFFFAOYSA-N	XLYOFNOQVPJJNP-UHFFFAOYSA-N	40	0.1	0.2	0.7	2.01943	-1.55074	-2.06062	-2.38814	-5.80391	3.51564	0.166736	-21.0702	1.84055	-12.4699	5.17392	-4.1727	-29.2294	4.22869	-6.66596	1.65828	-4.33944	-8.15927
14	ferulic acid	betaine	glycerol	water	KSEBMYQBYZTDHS-HWKANZROSA-N	KWIUHFFTVRNATP-UHFFFAOYSA-N	PEDCQBHIVMGVHV-UHFFFAOYSA-N	XLYOFNOQVPJJNP-UHFFFAOYSA-N	40	0.133333	0.266667	0.6	2.01943	-1.42438	-1.73813	-2.85719	-5.74874	3.14839	0.519779	-20.1493	1.37826	-12.6617	5.13575	-4.03172	-29.4961	4.23545	-6.913	1.98736	-4.5515	-9.34681
14	ferulic acid	betaine	glycerol	water	KSEBMYQBYZTDHS-HWKANZROSA-N	KWIUHFFTVRNATP-UHFFFAOYSA-N	PEDCQBHIVMGVHV-UHFFFAOYSA-N	XLYOFNOQVPJJNP-UHFFFAOYSA-N	40	0.166667	0.333333	0.5	2.01943	-1.33922	-1.49594	-3.20854	-5.70296	2.83125	0.607141	-19.2369	1.03108	-12.815	5.10957	-3.92129	-29.7079	4.23962	-7.11208	2.27832	-4.52843	-10.4709
14	ferulic acid	betaine	glycerol	water	KSEBMYQBYZTDHS-HWKANZROSA-N	KWIUHFFTVRNATP-UHFFFAOYSA-N	PEDCQBHIVMGVHV-UHFFFAOYSA-N	XLYOFNOQVPJJNP-UHFFFAOYSA-N	40	0.2	0.4	0.4	2.01943	-1.2863	-1.306	-3.48241	-5.68969	2.5534	0.484515	-18.3646	0.75881	-12.9437	5.08819	-3.83389	-29.8798	4.24122	-7.254	2.53479	-4.31841	-11.5152
14	ferulic acid	betaine	glycerol	water	KSEBMYQBYZTDHS-HWKANZROSA-N	KWIUHFFTVRNATP-UHFFFAOYSA-N	PEDCQBHIVMGVHV-UHFFFAOYSA-N	XLYOFNOQVPJJNP-UHFFFAOYSA-N	40	0.233333	0.466667	0.3	2.01943	-1.25715	-1.1524	-3.70254	-5.72522	2.30746	0.252316	-17.5526	0.53862	-13.0541	5.06891	-3.76322	-30.0214	4.24116	-7.32893	2.76145	-4.01554	-12.4688
14	ferulic acid	betaine	glycerol	water	KSEBMYQBYZTDHS-HWKANZROSA-N	KWIUHFFTVRNATP-UHFFFAOYSA-N	PEDCQBHIVMGVHV-UHFFFAOYSA-N	XLYOFNOQVPJJNP-UHFFFAOYSA-N	40	0.266667	0.533333	0.2	2.01943	-1.27461	-1.02634	-3.88335	-5.81049	2.08883	-0.00164402	-16.8065	0.35792	-13.1487	5.05165	-3.70458	-30.1388	4.24127	-7.3382	2.96282	-3.70294	-13.3323
14	ferulic acid	betaine	glycerol	water	KSEBMYQBYZTDHS-HWKANZROSA-N	KWIUHFFTVRNATP-UHFFFAOYSA-N	PEDCQBHIVMGVHV-UHFFFAOYSA-N	XLYOFNOQVPJJNP-UHFFFAOYSA-N	40	0.3	0.6	0.1	2.01943	-1.29661	-0.922478	-4.03211	-5.93888	1.89507	-0.232078	-16.1309	0.20902	-13.2286	5.03662	-3.65485	-30.2363	4.24113	-7.28967	3.14155	-3.42277	-14.1054
14	ferulic acid	betaine	glycerol		KSEBMYQBYZTDHS-HWKANZROSA-N	KWIUHFFTVRNATP-UHFFFAOYSA-N	PEDCQBHIVMGVHV-UHFFFAOYSA-N		40	0.333333	0.666667	0	2.01943	-1.32379	-0.79224	-4.04708	-6.20757	1.7762	-0.44159	-15.8012	0.11493	-13.3206	5.00194	-3.57918	-30.3409	4.16201	-7.11307	3.22574	-3.13759	-14.5397
14	ferulic acid	betaine	Triethylene glycol	water	KSEBMYQBYZTDHS-HWKANZROSA-N	KWIUHFFTVRNATP-UHFFFAOYSA-N	ZIBGPFATKBEMQZ-UHFFFAOYSA-N	XLYOFNOQVPJJNP-UHFFFAOYSA-N	25	0.0333333	0.0666667	0.9	2.19019	-2.13103	-2.46704	-2.59263	-6.91239	3.42384	-3.6038	-22.3132	1.34441	-13.102	4.48635	-4.58492	-28.6495	3.93704	-6.18957	1.06251	-0.981116	-6.33635
14	ferulic acid	betaine	Triethylene glycol	water	KSEBMYQBYZTDHS-HWKANZROSA-N	KWIUHFFTVRNATP-UHFFFAOYSA-N	ZIBGPFATKBEMQZ-UHFFFAOYSA-N	XLYOFNOQVPJJNP-UHFFFAOYSA-N	25	0.0666667	0.133333	0.8	2.19019	-1.77533	-1.53593	-3.96433	-7.30519	2.61717	-0.564047	-21.1576	0.07359	-13.6333	4.24448	-4.20582	-29.2672	4.03792	-6.32811	1.62731	-3.64177	-8.10958
14	ferulic acid	betaine	Triethylene glycol	water	KSEBMYQBYZTDHS-HWKANZROSA-N	KWIUHFFTVRNATP-UHFFFAOYSA-N	ZIBGPFATKBEMQZ-UHFFFAOYSA-N	XLYOFNOQVPJJNP-UHFFFAOYSA-N	25	0.1	0.2	0.7	2.19019	-1.58209	-1.1527	-4.51195	-7.45753	2.20577	-0.308252	-20.0338	-0.44945	-13.8136	4.25308	-3.93891	-29.6615	4.0625	-6.35606	2.04731	-3.63066	-9.62774
14	ferulic acid	betaine	Triethylene glycol	water	KSEBMYQBYZTDHS-HWKANZROSA-N	KWIUHFFTVRNATP-UHFFFAOYSA-N	ZIBGPFATKBEMQZ-UHFFFAOYSA-N	XLYOFNOQVPJJNP-UHFFFAOYSA-N	25	0.133333	0.266667	0.6	2.19019	-1.46411	-0.958294	-4.79629	-7.49555	1.93466	-0.381702	-18.908	-0.71478	-13.8691	4.30953	-3.77087	-29.9002	4.08151	-6.37354	2.37487	-3.38917	-10.9921
14	ferulic acid	betaine	Triethylene glycol	water	KSEBMYQBYZTDHS-HWKANZROSA-N	KWIUHFFTVRNATP-UHFFFAOYSA-N	ZIBGPFATKBEMQZ-UHFFFAOYSA-N	XLYOFNOQVPJJNP-UHFFFAOYSA-N	25	0.166667	0.333333	0.5	2.19019	-1.37852	-0.827879	-4.99431	-7.54751	1.7073	-0.64413	-17.8522	-0.89278	-13.9055	4.35427	-3.66196	-30.063	4.10153	-6.358	2.64697	-3.01783	-12.2107
14	ferulic acid	betaine	Triethylene glycol	water	KSEBMYQBYZTDHS-HWKANZROSA-N	KWIUHFFTVRNATP-UHFFFAOYSA-N	ZIBGPFATKBEMQZ-UHFFFAOYSA-N	XLYOFNOQVPJJNP-UHFFFAOYSA-N	25	0.2	0.4	0.4	2.19019	-1.32903	-0.697935	-5.0138	-7.69356	1.58449	-1.5716	-17.1349	-0.96938	-13.9325	4.39894	-3.55857	-30.2056	4.04442	-6.23895	2.81445	-1.98697	-13.0707
14	ferulic acid	betaine	Triethylene glycol	water	KSEBMYQBYZTDHS-HWKANZROSA-N	KWIUHFFTVRNATP-UHFFFAOYSA-N	ZIBGPFATKBEMQZ-UHFFFAOYSA-N	XLYOFNOQVPJJNP-UHFFFAOYSA-N	25	0.233333	0.466667	0.3	2.19019	-1.30596	-0.620991	-5.12507	-7.83533	1.42215	-1.38099	-16.3483	-1.07439	-13.9605	4.42035	-3.50252	-30.2961	4.05068	-6.12516	2.9982	-2.12153	-13.9478
14	ferulic acid	betaine	Triethylene glycol	water	KSEBMYQBYZTDHS-HWKANZROSA-N	KWIUHFFTVRNATP-UHFFFAOYSA-N	ZIBGPFATKBEMQZ-UHFFFAOYSA-N	XLYOFNOQVPJJNP-UHFFFAOYSA-N	25	0.266667	0.533333	0.2	2.19019	-1.32234	-0.556669	-5.21675	-8.01842	1.28056	-1.48001	-15.6801	-1.16218	-13.9885	4.43276	-3.45822	-30.3681	4.05457	-5.9701	3.1522	-1.97821	-14.688
14	ferulic acid	betaine	Triethylene glycol	water	KSEBMYQBYZTDHS-HWKANZROSA-N	KWIUHFFTVRNATP-UHFFFAOYSA-N	ZIBGPFATKBEMQZ-UHFFFAOYSA-N	XLYOFNOQVPJJNP-UHFFFAOYSA-N	25	0.3	0.6	0.1	2.19019	-1.34619	-0.502511	-5.29117	-8.23089	1.15756	-1.63125	-15.1214	-1.2361	-14.0156	4.43822	-3.42103	-30.4264	4.05507	-5.78475	3.28066	-1.78978	-15.3049
14	ferulic acid	betaine	Triethylene glycol		KSEBMYQBYZTDHS-HWKANZROSA-N	KWIUHFFTVRNATP-UHFFFAOYSA-N	ZIBGPFATKBEMQZ-UHFFFAOYSA-N		25	0.333333	0.666667	0	2.19019	-1.36464	-0.456724	-5.35164	-8.45706	1.04995	-1.76406	-14.6543	-1.29859	-14.0414	4.43843	-3.3887	-30.4742	4.05305	-5.58436	3.38848	-1.62464	-15.8199
14	ferulic acid	betaine	Triethylene glycol	water	KSEBMYQBYZTDHS-HWKANZROSA-N	KWIUHFFTVRNATP-UHFFFAOYSA-N	ZIBGPFATKBEMQZ-UHFFFAOYSA-N	XLYOFNOQVPJJNP-UHFFFAOYSA-N	30	0.0333333	0.0666667	0.9	2.13477	-2.10359	-2.39297	-2.50138	-6.79797	3.48859	-1.26641	-22.3081	1.60276	-12.893	4.57316	-4.53164	-28.6429	4.10414	-6.09502	1.08457	-3.26523	-6.3348
14	ferulic acid	betaine	Triethylene glycol	water	KSEBMYQBYZTDHS-HWKANZROSA-N	KWIUHFFTVRNATP-UHFFFAOYSA-N	ZIBGPFATKBEMQZ-UHFFFAOYSA-N	XLYOFNOQVPJJNP-UHFFFAOYSA-N	30	0.0666667	0.133333	0.8	2.13477	-1.75709	-1.48126	-3.85584	-7.24706	2.6739	-0.661841	-21.198	0.33756	-13.4584	4.31584	-4.15088	-29.2795	4.1934	-6.21136	1.64194	-3.48904	-8.08154
14	ferulic acid	betaine	Triethylene glycol	water	KSEBMYQBYZTDHS-HWKANZROSA-N	KWIUHFFTVRNATP-UHFFFAOYSA-N	ZIBGPFATKBEMQZ-UHFFFAOYSA-N	XLYOFNOQVPJJNP-UHFFFAOYSA-N	30	0.1	0.2	0.7	2.13477	-1.55837	-1.11635	-4.37419	-7.41848	2.26576	-0.396412	-20.1037	-0.16884	-13.6471	4.31667	-3.88428	-29.6754	4.20535	-6.22859	2.05091	-3.48787	-9.5717
14	ferulic acid	betaine	Triethylene glycol	water	KSEBMYQBYZTDHS-HWKANZROSA-N	KWIUHFFTVRNATP-UHFFFAOYSA-N	ZIBGPFATKBEMQZ-UHFFFAOYSA-N	XLYOFNOQVPJJNP-UHFFFAOYSA-N	30	0.133333	0.266667	0.6	2.13477	-1.43212	-0.93141	-4.64127	-7.46629	1.99526	-0.452551	-18.9988	-0.42549	-13.7056	4.36674	-3.717	-29.9112	4.21578	-6.23929	2.37148	-3.26445	-10.9124
14	ferulic acid	betaine	Triethylene glycol	water	KSEBMYQBYZTDHS-HWKANZROSA-N	KWIUHFFTVRNATP-UHFFFAOYSA-N	ZIBGPFATKBEMQZ-UHFFFAOYSA-N	XLYOFNOQVPJJNP-UHFFFAOYSA-N	30	0.166667	0.333333	0.5	2.13477	-1.35087	-0.807034	-4.82781	-7.52142	1.76895	-0.691798	-17.9583	-0.59809	-13.7416	4.40852	-3.60814	-30.0713	4.22972	-6.22019	2.63957	-2.91634	-12.1131
14	ferulic acid	betaine	Triethylene glycol	water	KSEBMYQBYZTDHS-HWKANZROSA-N	KWIUHFFTVRNATP-UHFFFAOYSA-N	ZIBGPFATKBEMQZ-UHFFFAOYSA-N	XLYOFNOQVPJJNP-UHFFFAOYSA-N	30	0.2	0.4	0.4	2.13477	-1.30666	-0.682523	-4.83645	-7.66824	1.64728	-1.34112	-17.2538	-0.67277	-13.7673	4.4514	-3.50458	-30.2118	4.16368	-6.09909	2.80412	-2.16346	-12.9579
14	ferulic acid	betaine	Triethylene glycol	water	KSEBMYQBYZTDHS-HWKANZROSA-N	KWIUHFFTVRNATP-UHFFFAOYSA-N	ZIBGPFATKBEMQZ-UHFFFAOYSA-N	XLYOFNOQVPJJNP-UHFFFAOYSA-N	30	0.233333	0.466667	0.3	2.13477	-1.27912	-0.608604	-4.93988	-7.80692	1.48632	-1.32922	-16.4743	-0.77535	-13.7933	4.47261	-3.44819	-30.3006	4.16453	-5.98641	2.98629	-2.11897	-13.8263
14	ferulic acid	betaine	Triethylene glycol	water	KSEBMYQBYZTDHS-HWKANZROSA-N	KWIUHFFTVRNATP-UHFFFAOYSA-N	ZIBGPFATKBEMQZ-UHFFFAOYSA-N	XLYOFNOQVPJJNP-UHFFFAOYSA-N	30	0.266667	0.533333	0.2	2.13477	-1.30189	-0.546578	-5.02372	-7.98579	1.34633	-1.46633	-15.8124	-0.86142	-13.8195	4.48524	-3.40361	-30.3715	4.1623	-5.83368	3.13891	-1.93728	-14.559
14	ferulic acid	betaine	Triethylene glycol	water	KSEBMYQBYZTDHS-HWKANZROSA-N	KWIUHFFTVRNATP-UHFFFAOYSA-N	ZIBGPFATKBEMQZ-UHFFFAOYSA-N	XLYOFNOQVPJJNP-UHFFFAOYSA-N	30	0.3	0.6	0.1	2.13477	-1.32252	-0.494161	-5.09096	-8.19228	1.22473	-1.61688	-15.2577	-0.93416	-13.845	4.49107	-3.36622	-30.4289	4.1568	-5.65268	3.26634	-1.74934	-15.1712
14	ferulic acid	betaine	Triethylene glycol		KSEBMYQBYZTDHS-HWKANZROSA-N	KWIUHFFTVRNATP-UHFFFAOYSA-N	ZIBGPFATKBEMQZ-UHFFFAOYSA-N		30	0.333333	0.666667	0	2.13477	-1.3337	-0.449686	-5.14475	-8.41191	1.11828	-1.74405	-14.7925	-0.99588	-13.8694	4.49171	-3.33378	-30.4762	4.14887	-5.45745	3.37343	-1.58973	-15.6837
14	ferulic acid	betaine	Triethylene glycol	water	KSEBMYQBYZTDHS-HWKANZROSA-N	KWIUHFFTVRNATP-UHFFFAOYSA-N	ZIBGPFATKBEMQZ-UHFFFAOYSA-N	XLYOFNOQVPJJNP-UHFFFAOYSA-N	35	0.0333333	0.0666667	0.9	2.07784	-2.08219	-2.31801	-2.41325	-6.68628	3.55351	-3.04804	-22.3077	1.85489	-12.6844	4.65976	-4.47732	-28.6378	4.26814	-5.99808	1.10625	-1.42928	-6.33013
14	ferulic acid	betaine	Triethylene glycol	water	KSEBMYQBYZTDHS-HWKANZROSA-N	KWIUHFFTVRNATP-UHFFFAOYSA-N	ZIBGPFATKBEMQZ-UHFFFAOYSA-N	XLYOFNOQVPJJNP-UHFFFAOYSA-N	35	0.0666667	0.133333	0.8	2.07784	-1.73109	-1.42619	-3.74677	-7.19191	2.73149	-0.905311	-21.2444	0.59688	-13.2844	4.38675	-4.09363	-29.2949	4.34365	-6.0925	1.65526	-3.18832	-8.05046
14	ferulic acid	betaine	Triethylene glycol	water	KSEBMYQBYZTDHS-HWKANZROSA-N	KWIUHFFTVRNATP-UHFFFAOYSA-N	ZIBGPFATKBEMQZ-UHFFFAOYSA-N	XLYOFNOQVPJJNP-UHFFFAOYSA-N	35	0.1	0.2	0.7	2.07784	-1.53361	-1.07978	-4.23314	-7.38181	2.32731	-1.70705	-20.1813	0.10823	-13.4803	4.37984	-3.82767	-29.691	4.34137	-6.09847	2.05253	-2.12062	-9.50975
14	ferulic acid	betaine	Triethylene glycol	water	KSEBMYQBYZTDHS-HWKANZROSA-N	KWIUHFFTVRNATP-UHFFFAOYSA-N	ZIBGPFATKBEMQZ-UHFFFAOYSA-N	XLYOFNOQVPJJNP-UHFFFAOYSA-N	35	0.133333	0.266667	0.6	2.07784	-1.40938	-0.904248	-4.4826	-7.43796	2.05742	-0.603926	-19.0972	-0.13938	-13.5413	4.4236	-3.66148	-29.9235	4.34322	-6.10339	2.36618	-3.05755	-10.8263
14	ferulic acid	betaine	Triethylene glycol	water	KSEBMYQBYZTDHS-HWKANZROSA-N	KWIUHFFTVRNATP-UHFFFAOYSA-N	ZIBGPFATKBEMQZ-UHFFFAOYSA-N	XLYOFNOQVPJJNP-UHFFFAOYSA-N	35	0.166667	0.333333	0.5	2.07784	-1.32484	-0.785851	-4.65647	-7.49672	1.83278	-1.46517	-18.0736	-0.30639	-13.5769	4.46241	-3.55291	-30.0807	4.35008	-6.08017	2.62963	-2.08774	-12.007
14	ferulic acid	betaine	Triethylene glycol	water	KSEBMYQBYZTDHS-HWKANZROSA-N	KWIUHFFTVRNATP-UHFFFAOYSA-N	ZIBGPFATKBEMQZ-UHFFFAOYSA-N	XLYOFNOQVPJJNP-UHFFFAOYSA-N	35	0.2	0.4	0.4	2.07784	-1.28114	-0.666733	-4.65365	-7.64433	1.71271	-1.34272	-17.3835	-0.37903	-13.6014	4.50343	-3.44942	-30.2187	4.27462	-5.95702	2.79072	-2.1067	-12.8352
14	ferulic acid	betaine	Triethylene glycol	water	KSEBMYQBYZTDHS-HWKANZROSA-N	KWIUHFFTVRNATP-UHFFFAOYSA-N	ZIBGPFATKBEMQZ-UHFFFAOYSA-N	XLYOFNOQVPJJNP-UHFFFAOYSA-N	35	0.233333	0.466667	0.3	2.07784	-1.24814	-0.595867	-4.74983	-7.77849	1.55269	-1.3295	-16.6089	-0.47899	-13.6254	4.52444	-3.39283	-30.3058	4.27084	-5.84687	2.97175	-2.06333	-13.6968
14	ferulic acid	betaine	Triethylene glycol	water	KSEBMYQBYZTDHS-HWKANZROSA-N	KWIUHFFTVRNATP-UHFFFAOYSA-N	ZIBGPFATKBEMQZ-UHFFFAOYSA-N	XLYOFNOQVPJJNP-UHFFFAOYSA-N	35	0.266667	0.533333	0.2	2.07784	-1.27506	-0.536161	-4.82532	-7.9532	1.41482	-1.4593	-15.9549	-0.56321	-13.6496	4.53729	-3.34807	-30.3754	4.26211	-5.69641	3.12247	-1.88877	-14.4205
14	ferulic acid	betaine	Triethylene glycol	water	KSEBMYQBYZTDHS-HWKANZROSA-N	KWIUHFFTVRNATP-UHFFFAOYSA-N	ZIBGPFATKBEMQZ-UHFFFAOYSA-N	XLYOFNOQVPJJNP-UHFFFAOYSA-N	35	0.3	0.6	0.1	2.07784	-1.29662	-0.485517	-4.8862	-8.15248	1.29415	-1.60163	-15.4021	-0.63465	-13.6735	4.54351	-3.31059	-30.4319	4.25155	-5.52097	3.24936	-1.70896	-15.0298
14	ferulic acid	betaine	Triethylene glycol		KSEBMYQBYZTDHS-HWKANZROSA-N	KWIUHFFTVRNATP-UHFFFAOYSA-N	ZIBGPFATKBEMQZ-UHFFFAOYSA-N		35	0.333333	0.666667	0	2.07784	-1.30418	-0.442381	-4.93315	-8.36562	1.18932	-1.72263	-14.9409	-0.6955	-13.6965	4.54461	-3.27813	-30.4785	4.23765	-5.33084	3.35529	-1.5555	-15.5376
14	ferulic acid	betaine	Triethylene glycol	water	KSEBMYQBYZTDHS-HWKANZROSA-N	KWIUHFFTVRNATP-UHFFFAOYSA-N	ZIBGPFATKBEMQZ-UHFFFAOYSA-N	XLYOFNOQVPJJNP-UHFFFAOYSA-N	40	0.0333333	0.0666667	0.9	2.01943	-2.05251	-2.24196	-2.32943	-6.57608	3.61772	-1.9832	-22.3086	2.10051	-12.4767	4.74585	-4.42194	-28.6346	4.42994	-5.90064	1.12813	-2.43874	-6.32593
14	ferulic acid	betaine	Triethylene glycol	water	KSEBMYQBYZTDHS-HWKANZROSA-N	KWIUHFFTVRNATP-UHFFFAOYSA-N	ZIBGPFATKBEMQZ-UHFFFAOYSA-N	XLYOFNOQVPJJNP-UHFFFAOYSA-N	40	0.0666667	0.133333	0.8	2.01943	-1.70158	-1.37076	-3.63595	-7.14081	2.79003	-0.770407	-21.2982	0.85163	-13.1116	4.4571	-4.03397	-29.3136	4.48758	-5.97075	1.66707	-3.26356	-8.01545
14	ferulic acid	betaine	Triethylene glycol	water	KSEBMYQBYZTDHS-HWKANZROSA-N	KWIUHFFTVRNATP-UHFFFAOYSA-N	ZIBGPFATKBEMQZ-UHFFFAOYSA-N	XLYOFNOQVPJJNP-UHFFFAOYSA-N	40	0.1	0.2	0.7	2.01943	-1.50558	-1.04304	-4.08855	-7.34728	2.39032	-0.517078	-20.2674	0.38185	-13.3133	4.44248	-3.76909	-29.7086	4.4704	-5.96605	2.05216	-3.25201	-9.44126
14	ferulic acid	betaine	Triethylene glycol	water	KSEBMYQBYZTDHS-HWKANZROSA-N	KWIUHFFTVRNATP-UHFFFAOYSA-N	ZIBGPFATKBEMQZ-UHFFFAOYSA-N	XLYOFNOQVPJJNP-UHFFFAOYSA-N	40	0.133333	0.266667	0.6	2.01943	-1.38743	-0.876832	-4.31883	-7.41195	2.12179	-0.563598	-19.2056	0.14359	-13.3765	4.48006	-3.60435	-29.9371	4.46242	-5.96455	2.35827	-3.04075	-10.7315
14	ferulic acid	betaine	Triethylene glycol	water	KSEBMYQBYZTDHS-HWKANZROSA-N	KWIUHFFTVRNATP-UHFFFAOYSA-N	ZIBGPFATKBEMQZ-UHFFFAOYSA-N	XLYOFNOQVPJJNP-UHFFFAOYSA-N	40	0.166667	0.333333	0.5	2.01943	-1.30159	-0.76435	-4.47998	-7.47326	1.89878	-0.772922	-18.1983	-0.01766	-13.4114	4.51589	-3.49632	-30.091	4.46232	-5.93818	2.61711	-2.7234	-11.8927
14	ferulic acid	betaine	Triethylene glycol	water	KSEBMYQBYZTDHS-HWKANZROSA-N	KWIUHFFTVRNATP-UHFFFAOYSA-N	ZIBGPFATKBEMQZ-UHFFFAOYSA-N	XLYOFNOQVPJJNP-UHFFFAOYSA-N	40	0.2	0.4	0.4	2.01943	-1.24611	-0.650599	-4.46662	-7.61969	1.77969	-1.34263	-17.5199	-0.08811	-13.4347	4.55498	-3.39311	-30.2264	4.37851	-5.81498	2.77529	-2.05048	-12.7065
14	ferulic acid	betaine	Triethylene glycol	water	KSEBMYQBYZTDHS-HWKANZROSA-N	KWIUHFFTVRNATP-UHFFFAOYSA-N	ZIBGPFATKBEMQZ-UHFFFAOYSA-N	XLYOFNOQVPJJNP-UHFFFAOYSA-N	40	0.233333	0.466667	0.3	2.01943	-1.22852	-0.582785	-4.55471	-7.74995	1.62123	-1.32846	-16.7523	-0.18532	-13.4567	4.57578	-3.33649	-30.3116	4.36939	-5.70673	2.95455	-2.00803	-13.5593
14	ferulic acid	betaine	Triethylene glycol	water	KSEBMYQBYZTDHS-HWKANZROSA-N	KWIUHFFTVRNATP-UHFFFAOYSA-N	ZIBGPFATKBEMQZ-UHFFFAOYSA-N	XLYOFNOQVPJJNP-UHFFFAOYSA-N	40	0.266667	0.533333	0.2	2.01943	-1.24302	-0.525437	-4.62398	-7.9173	1.48428	-1.45	-16.1004	-0.26753	-13.479	4.58887	-3.29166	-30.3798	4.35645	-5.56172	3.10459	-1.84166	-14.2794
14	ferulic acid	betaine	Triethylene glycol	water	KSEBMYQBYZTDHS-HWKANZROSA-N	KWIUHFFTVRNATP-UHFFFAOYSA-N	ZIBGPFATKBEMQZ-UHFFFAOYSA-N	XLYOFNOQVPJJNP-UHFFFAOYSA-N	40	0.3	0.6	0.1	2.01943	-1.26593	-0.476578	-4.67627	-8.11184	1.36624	-1.58512	-15.5561	-0.33757	-13.5012	4.59551	-3.25421	-30.4354	4.3387	-5.38937	3.22927	-1.66909	-14.8793
14	ferulic acid	betaine	Triethylene glycol		KSEBMYQBYZTDHS-HWKANZROSA-N	KWIUHFFTVRNATP-UHFFFAOYSA-N	ZIBGPFATKBEMQZ-UHFFFAOYSA-N		40	0.333333	0.666667	0	2.01943	-1.27782	-0.434828	-4.71783	-8.31655	1.26205	-1.6995	-15.0942	-0.39742	-13.5228	4.59709	-3.22181	-30.4812	4.32041	-5.20626	3.33504	-1.52231	-15.387
15	caffeic acid	choline chloride	Diethylene glycol		QAIPRVGONGVQAS-DUXPYHPUSA-N	SGMZJAMFUVOLNK-UHFFFAOYSA-M	MTHSVFCYNBDYFN-UHFFFAOYSA-N		25	0.5	0.5	0	2.048	-1.2339	-0.412985	-5.61786	-10.4301	1.16055	-2.58582	-14.8688	-2.25947	-15.5186	4.06091	-3.89892	-27.9198	3.35839	-5.08847	2.90036	-1.3131	-13.051
15	caffeic acid	choline chloride	Diethylene glycol		QAIPRVGONGVQAS-DUXPYHPUSA-N	SGMZJAMFUVOLNK-UHFFFAOYSA-M	MTHSVFCYNBDYFN-UHFFFAOYSA-N		25	0.333333	0.666667	0	2.048	-1.17795	-0.436569	-5.20043	-10.0523	1.47602	-2.53491	-14.8234	-2.22728	-15.4506	4.143	-4.01165	-27.8662	2.97315	-5.39832	2.66698	-1.47674	-13.0428
15	caffeic acid	choline chloride	Diethylene glycol		QAIPRVGONGVQAS-DUXPYHPUSA-N	SGMZJAMFUVOLNK-UHFFFAOYSA-M	MTHSVFCYNBDYFN-UHFFFAOYSA-N		25	0.2	0.8	0	2.048	-1.18829	-0.446086	-4.81081	-9.84513	1.701	-2.47496	-14.9827	-2.21429	-15.479	4.13709	-4.10556	-27.834	2.59652	-5.63384	2.43609	-1.6306	-12.8513
15	caffeic acid	choline chloride	Triethylene glycol		QAIPRVGONGVQAS-DUXPYHPUSA-N	SGMZJAMFUVOLNK-UHFFFAOYSA-M	ZIBGPFATKBEMQZ-UHFFFAOYSA-N		25	0.5	0.5	0	2.048	-1.13049	-0.373101	-6.0123	-10.5851	0.768436	-2.53388	-13.6006	-2.3139	-15.7698	3.92469	-3.91114	-27.9656	3.6984	-5.18476	3.15625	-1.37726	-14.365
15	caffeic acid	choline chloride	Triethylene glycol		QAIPRVGONGVQAS-DUXPYHPUSA-N	SGMZJAMFUVOLNK-UHFFFAOYSA-M	ZIBGPFATKBEMQZ-UHFFFAOYSA-N		25	0.2	0.8	0	2.048	-1.08418	-0.40322	-5.58701	-9.82906	1.06087	-2.39573	-12.2695	-2.27279	-15.7291	4.0292	-4.08277	-27.8984	3.31422	-5.90006	2.96833	-1.68704	-15.6289
15	caffeic acid	choline chloride	glycerol		QAIPRVGONGVQAS-DUXPYHPUSA-N	SGMZJAMFUVOLNK-UHFFFAOYSA-M	PEDCQBHIVMGVHV-UHFFFAOYSA-N		25	0.5	0.5	0	2.048	-1.12647	-0.494837	-5.75916	-9.79715	1.08432	-1.96808	-14.5436	-2.14775	-15.6437	4.04924	-3.9397	-27.9296	3.61141	-5.84658	2.96492	-1.97162	-13.386
15	caffeic acid	choline chloride	glycerol		QAIPRVGONGVQAS-DUXPYHPUSA-N	SGMZJAMFUVOLNK-UHFFFAOYSA-M	PEDCQBHIVMGVHV-UHFFFAOYSA-N		25	0.333333	0.666667	0	2.048	-1.08877	-0.57071	-5.33806	-9.08277	1.39294	-1.60836	-14.3668	-2.0442	-15.6117	4.14939	-4.0966	-27.8639	3.29386	-6.52891	2.75645	-2.48824	-13.4971
15	caffeic acid	choline chloride	glycerol		QAIPRVGONGVQAS-DUXPYHPUSA-N	SGMZJAMFUVOLNK-UHFFFAOYSA-M	PEDCQBHIVMGVHV-UHFFFAOYSA-N		25	0.2	0.8	0	2.048	-1.12171	-0.640966	-4.9221	-8.48789	1.63071	-1.24913	-14.324	-1.94831	-15.6266	4.18959	-4.23622	-27.8059	2.97379	-7.13876	2.55888	-2.98709	-13.4819
15	caffeic acid	choline chloride	Ethylene glycol		QAIPRVGONGVQAS-DUXPYHPUSA-N	SGMZJAMFUVOLNK-UHFFFAOYSA-M	LYCAIKOWRPUZTN-UHFFFAOYSA-N		25	0.5	0.5	0	2.048	-1.36161	-0.483712	-5.64723	-10.384	1.32465	-2.31215	-15.9093	-2.16293	-15.5653	4.05548	-3.98984	-27.8613	3.4843	-5.18126	2.73083	-1.67769	-11.952
15	caffeic acid	choline chloride	Ethylene glycol		QAIPRVGONGVQAS-DUXPYHPUSA-N	SGMZJAMFUVOLNK-UHFFFAOYSA-M	LYCAIKOWRPUZTN-UHFFFAOYSA-N		25	0.333333	0.666667	0	2.048	-1.30614	-0.54716	-5.19315	-9.97638	1.7524	-2.15817	-16.343	-2.07634	-15.5094	4.1589	-4.18409	-27.7615	3.11681	-5.53301	2.4065	-2.02592	-11.4186
15	caffeic acid	choline chloride	Ethylene glycol		QAIPRVGONGVQAS-DUXPYHPUSA-N	SGMZJAMFUVOLNK-UHFFFAOYSA-M	LYCAIKOWRPUZTN-UHFFFAOYSA-N		25	0.2	0.8	0	2.048	-1.3274	-0.597143	-4.76074	-9.71627	2.07647	-2.01087	-16.8685	-2.00812	-15.5371	4.17851	-4.36505	-27.6755	2.75262	-5.82083	2.10204	-2.35418	-10.807
15	caffeic acid	betaine	Diethylene glycol		QAIPRVGONGVQAS-DUXPYHPUSA-N	KWIUHFFTVRNATP-UHFFFAOYSA-N	MTHSVFCYNBDYFN-UHFFFAOYSA-N		25	0.5	0.5	0	2.048	-1.30386	-0.334219	-4.82071	-11.0046	2.12573	-2.81367	-17.4458	-2.36697	-16.5612	4.25899	-4.77511	-28.0787	2.45374	-5.55654	2.13326	-1.96144	-10.6329
15	caffeic acid	betaine	Diethylene glycol		QAIPRVGONGVQAS-DUXPYHPUSA-N	KWIUHFFTVRNATP-UHFFFAOYSA-N	MTHSVFCYNBDYFN-UHFFFAOYSA-N		25	0.333333	0.666667	0	2.048	-1.23982	-0.358058	-4.63924	-10.7664	2.05248	-2.72415	-16.9905	-2.33443	-16.3714	4.15874	-4.64552	-28.0079	2.30481	-5.60509	2.10626	-1.92137	-11.0173
15	caffeic acid	betaine	Diethylene glycol		QAIPRVGONGVQAS-DUXPYHPUSA-N	KWIUHFFTVRNATP-UHFFFAOYSA-N	MTHSVFCYNBDYFN-UHFFFAOYSA-N		25	0.2	0.8	0	2.048	-1.26978	-0.378493	-4.45879	-10.5283	1.98933	-2.61468	-16.6225	-2.30654	-16.1957	4.05611	-4.51358	-27.9477	2.15225	-5.66745	2.06678	-1.8989	-11.3253
15	caffeic acid	betaine	Triethylene glycol		QAIPRVGONGVQAS-DUXPYHPUSA-N	KWIUHFFTVRNATP-UHFFFAOYSA-N	ZIBGPFATKBEMQZ-UHFFFAOYSA-N		25	0.5	0.5	0	2.048	-1.18386	-0.3231	-5.25584	-10.8294	1.77879	-2.73196	-15.7746	-2.38214	-16.571	4.22622	-4.72158	-28.08	2.8737	-5.7416	2.44743	-1.98962	-12.3054
15	caffeic acid	betaine	Triethylene glycol		QAIPRVGONGVQAS-DUXPYHPUSA-N	KWIUHFFTVRNATP-UHFFFAOYSA-N	ZIBGPFATKBEMQZ-UHFFFAOYSA-N		25	0.2	0.8	0	2.048	-1.1453	-0.364239	-5.2296	-10.1882	1.44704	-2.5126	-13.6176	-2.326	-16.2187	4.06467	-4.45276	-27.9656	2.9036	-6.03045	2.61763	-1.94016	-14.348
15	caffeic acid	betaine	glycerol		QAIPRVGONGVQAS-DUXPYHPUSA-N	KWIUHFFTVRNATP-UHFFFAOYSA-N	PEDCQBHIVMGVHV-UHFFFAOYSA-N		25	0.5	0.5	0	2.048	-1.25071	-0.40195	-4.93448	-10.3502	2.0541	-2.20589	-17.0994	-2.27453	-16.7472	4.28797	-4.8988	-28.0985	2.65995	-6.39702	2.23387	-2.69291	-10.9991
15	caffeic acid	betaine	glycerol		QAIPRVGONGVQAS-DUXPYHPUSA-N	KWIUHFFTVRNATP-UHFFFAOYSA-N	PEDCQBHIVMGVHV-UHFFFAOYSA-N		25	0.333333	0.666667	0	2.048	-1.20628	-0.472699	-4.77305	-9.73502	1.99769	-1.83959	-16.4052	-2.17796	-16.5719	4.23307	-4.82168	-28.0122	2.59509	-6.83687	2.23538	-2.98209	-11.6069
15	caffeic acid	betaine	glycerol		QAIPRVGONGVQAS-DUXPYHPUSA-N	KWIUHFFTVRNATP-UHFFFAOYSA-N	PEDCQBHIVMGVHV-UHFFFAOYSA-N		25	0.2	0.8	0	2.048	-1.24217	-0.54883	-4.58439	-9.10484	1.95861	-1.45373	-15.7892	-2.07406	-16.3697	4.17595	-4.72565	-27.9238	2.51033	-7.26483	2.21734	-3.27192	-12.1345
15	caffeic acid	betaine	Ethylene glycol		QAIPRVGONGVQAS-DUXPYHPUSA-N	KWIUHFFTVRNATP-UHFFFAOYSA-N	LYCAIKOWRPUZTN-UHFFFAOYSA-N		25	0.5	0.5	0	2.048	-1.38606	-0.389774	-4.80115	-10.9438	2.28559	-2.53503	-18.3732	-2.29114	-16.7515	4.27694	-4.97423	-28.0505	2.51001	-5.80775	1.99135	-2.4392	-9.67736
15	caffeic acid	betaine	Ethylene glycol		QAIPRVGONGVQAS-DUXPYHPUSA-N	KWIUHFFTVRNATP-UHFFFAOYSA-N	LYCAIKOWRPUZTN-UHFFFAOYSA-N		25	0.333333	0.666667	0	2.048	-1.33935	-0.4487	-4.60486	-10.6696	2.30891	-2.36537	-18.2828	-2.21072	-16.5865	4.19816	-4.93076	-27.9383	2.39414	-5.91684	1.88925	-2.56539	-9.6555
15	caffeic acid	betaine	Ethylene glycol		QAIPRVGONGVQAS-DUXPYHPUSA-N	KWIUHFFTVRNATP-UHFFFAOYSA-N	LYCAIKOWRPUZTN-UHFFFAOYSA-N		25	0.2	0.8	0	2.048	-1.36177	-0.507028	-4.40106	-10.389	2.33634	-2.188	-18.2438	-2.13111	-16.3982	4.11064	-4.86662	-27.8245	2.26995	-6.00913	1.7743	-2.67862	-9.58065
15	caffeic acid	choline chloride	Triethylene glycol	water	QAIPRVGONGVQAS-DUXPYHPUSA-N	SGMZJAMFUVOLNK-UHFFFAOYSA-M	ZIBGPFATKBEMQZ-UHFFFAOYSA-N	XLYOFNOQVPJJNP-UHFFFAOYSA-N	25	0.0333333	0.0666667	0.9	2.048	-2.00868	-0.87945	-5.11939	-10.6758	2.92061	-2.48047	-21.2763	-1.62282	-16.2272	3.83866	-5.53284	-27.0526	3.49657	-5.5514	0.918048	-3.05237	-5.77627
15	caffeic acid	choline chloride	Triethylene glycol	water	QAIPRVGONGVQAS-DUXPYHPUSA-N	SGMZJAMFUVOLNK-UHFFFAOYSA-M	ZIBGPFATKBEMQZ-UHFFFAOYSA-N	XLYOFNOQVPJJNP-UHFFFAOYSA-N	25	0.0666667	0.133333	0.8	2.048	-1.73616	-0.702283	-5.24942	-10.7739	2.56677	-3.24546	-20.3759	-1.86462	-16.3022	3.81581	-5.17222	-27.4027	3.3848	-5.52828	1.24904	-1.92676	-7.02675
15	caffeic acid	choline chloride	Triethylene glycol	water	QAIPRVGONGVQAS-DUXPYHPUSA-N	SGMZJAMFUVOLNK-UHFFFAOYSA-M	ZIBGPFATKBEMQZ-UHFFFAOYSA-N	XLYOFNOQVPJJNP-UHFFFAOYSA-N	25	0.1	0.2	0.7	2.048	-1.53422	-0.620856	-5.33466	-10.6791	2.27737	-3.00261	-19.3029	-1.97576	-16.231	3.83388	-4.91425	-27.5598	3.3589	-5.55192	1.55651	-1.91164	-8.25686
15	caffeic acid	choline chloride	Triethylene glycol	water	QAIPRVGONGVQAS-DUXPYHPUSA-N	SGMZJAMFUVOLNK-UHFFFAOYSA-M	ZIBGPFATKBEMQZ-UHFFFAOYSA-N	XLYOFNOQVPJJNP-UHFFFAOYSA-N	25	0.133333	0.266667	0.6	2.048	-1.41869	-0.569107	-5.41556	-10.5219	2.04901	-2.82245	-18.2057	-2.04638	-16.1123	3.88371	-4.70935	-27.6555	3.36918	-5.59039	1.8347	-1.8869	-9.44976
15	caffeic acid	choline chloride	Triethylene glycol	water	QAIPRVGONGVQAS-DUXPYHPUSA-N	SGMZJAMFUVOLNK-UHFFFAOYSA-M	ZIBGPFATKBEMQZ-UHFFFAOYSA-N	XLYOFNOQVPJJNP-UHFFFAOYSA-N	25	0.166667	0.333333	0.5	2.048	-1.30856	-0.529773	-5.49366	-10.3699	1.84977	-2.69679	-17.1387	-2.10007	-15.9943	3.93652	-4.5399	-27.7241	3.39359	-5.62438	2.08675	-1.84311	-10.5854
15	caffeic acid	choline chloride	Triethylene glycol	water	QAIPRVGONGVQAS-DUXPYHPUSA-N	SGMZJAMFUVOLNK-UHFFFAOYSA-M	ZIBGPFATKBEMQZ-UHFFFAOYSA-N	XLYOFNOQVPJJNP-UHFFFAOYSA-N	25	0.2	0.4	0.4	2.048	-1.22683	-0.49627	-5.56664	-10.2562	1.65826	-2.61421	-16.1335	-2.14579	-15.8997	3.97488	-4.39732	-27.7784	3.42085	-5.64346	2.31662	-1.78311	-11.6449
15	caffeic acid	choline chloride	Triethylene glycol	water	QAIPRVGONGVQAS-DUXPYHPUSA-N	SGMZJAMFUVOLNK-UHFFFAOYSA-M	ZIBGPFATKBEMQZ-UHFFFAOYSA-N	XLYOFNOQVPJJNP-UHFFFAOYSA-N	25	0.233333	0.466667	0.3	2.048	-1.1459	-0.466028	-5.63377	-10.1866	1.46769	-2.55981	-15.2007	-2.18707	-15.8323	3.99569	-4.27634	-27.8241	3.4467	-5.6457	2.528	-1.71653	-12.6234
15	caffeic acid	choline chloride	Triethylene glycol	water	QAIPRVGONGVQAS-DUXPYHPUSA-N	SGMZJAMFUVOLNK-UHFFFAOYSA-M	ZIBGPFATKBEMQZ-UHFFFAOYSA-N	XLYOFNOQVPJJNP-UHFFFAOYSA-N	25	0.266667	0.533333	0.2	2.048	-1.08223	-0.438232	-5.69235	-10.1568	1.282	-2.52171	-14.3513	-2.22501	-15.7871	4.00273	-4.17313	-27.8635	3.46734	-5.63022	2.72073	-1.65142	-13.5122
15	caffeic acid	choline chloride	Triethylene glycol	water	QAIPRVGONGVQAS-DUXPYHPUSA-N	SGMZJAMFUVOLNK-UHFFFAOYSA-M	ZIBGPFATKBEMQZ-UHFFFAOYSA-N	XLYOFNOQVPJJNP-UHFFFAOYSA-N	25	0.3	0.6	0.1	2.048	-1.07009	-0.412651	-5.74374	-10.1556	1.10389	-2.49162	-13.5791	-2.25992	-15.7578	4.00063	-4.08456	-27.8978	3.48382	-5.60224	2.89674	-1.59294	-14.3187
15	caffeic acid	choline chloride	Triethylene glycol		QAIPRVGONGVQAS-DUXPYHPUSA-N	SGMZJAMFUVOLNK-UHFFFAOYSA-M	ZIBGPFATKBEMQZ-UHFFFAOYSA-N		25	0.333333	0.666667	0	2.048	-1.07827	-0.389181	-5.78964	-10.1734	0.934914	-2.46549	-12.8757	-2.29195	-15.7396	3.99297	-4.0081	-27.9278	3.49769	-5.56618	3.05806	-1.54261	-15.0522
15	caffeic acid	choline chloride	Triethylene glycol	water	QAIPRVGONGVQAS-DUXPYHPUSA-N	SGMZJAMFUVOLNK-UHFFFAOYSA-M	ZIBGPFATKBEMQZ-UHFFFAOYSA-N	XLYOFNOQVPJJNP-UHFFFAOYSA-N	30	0.0333333	0.0666667	0.9	2.01631	-1.90226	-0.860054	-4.94383	-10.5988	2.98613	-3.1959	-21.33	-1.32812	-16.0398	3.9163	-5.4729	-27.0724	3.61571	-5.441	0.930165	-2.277	-5.74236
15	caffeic acid	choline chloride	Triethylene glycol	water	QAIPRVGONGVQAS-DUXPYHPUSA-N	SGMZJAMFUVOLNK-UHFFFAOYSA-M	ZIBGPFATKBEMQZ-UHFFFAOYSA-N	XLYOFNOQVPJJNP-UHFFFAOYSA-N	30	0.0666667	0.133333	0.8	2.01631	-1.63298	-0.692356	-5.06217	-10.694	2.62409	-3.44133	-20.4188	-1.56084	-16.1133	3.88434	-5.11812	-27.4099	3.50133	-5.41935	1.26025	-1.67679	-6.99108
15	caffeic acid	choline chloride	Triethylene glycol	water	QAIPRVGONGVQAS-DUXPYHPUSA-N	SGMZJAMFUVOLNK-UHFFFAOYSA-M	ZIBGPFATKBEMQZ-UHFFFAOYSA-N	XLYOFNOQVPJJNP-UHFFFAOYSA-N	30	0.1	0.2	0.7	2.01631	-1.43638	-0.61371	-5.14346	-10.6014	2.33185	-3.11042	-19.3449	-1.66998	-16.0449	3.89803	-4.86395	-27.5639	3.47348	-5.44354	1.56618	-1.75353	-8.21903
15	caffeic acid	choline chloride	Triethylene glycol	water	QAIPRVGONGVQAS-DUXPYHPUSA-N	SGMZJAMFUVOLNK-UHFFFAOYSA-M	ZIBGPFATKBEMQZ-UHFFFAOYSA-N	XLYOFNOQVPJJNP-UHFFFAOYSA-N	30	0.133333	0.266667	0.6	2.01631	-1.31752	-0.563291	-5.22155	-10.45	2.10159	-2.87182	-18.2543	-1.73995	-15.9303	3.94384	-4.66193	-27.6583	3.4816	-5.48026	1.84225	-1.79011	-9.40404
15	caffeic acid	choline chloride	Triethylene glycol	water	QAIPRVGONGVQAS-DUXPYHPUSA-N	SGMZJAMFUVOLNK-UHFFFAOYSA-M	ZIBGPFATKBEMQZ-UHFFFAOYSA-N	XLYOFNOQVPJJNP-UHFFFAOYSA-N	30	0.166667	0.333333	0.5	2.01631	-1.21293	-0.524855	-5.29809	-10.302	1.8998	-2.71422	-17.1916	-1.79329	-15.8159	3.99313	-4.49471	-27.7262	3.5048	-5.51391	2.09333	-1.78049	-10.5345
15	caffeic acid	choline chloride	Triethylene glycol	water	QAIPRVGONGVQAS-DUXPYHPUSA-N	SGMZJAMFUVOLNK-UHFFFAOYSA-M	ZIBGPFATKBEMQZ-UHFFFAOYSA-N	XLYOFNOQVPJJNP-UHFFFAOYSA-N	30	0.2	0.4	0.4	2.01631	-1.12266	-0.4921	-5.36966	-10.1906	1.70579	-2.61665	-16.1875	-1.83874	-15.7236	4.02914	-4.35381	-27.78	3.53092	-5.53297	2.32335	-1.73716	-11.5924
15	caffeic acid	choline chloride	Triethylene glycol	water	QAIPRVGONGVQAS-DUXPYHPUSA-N	SGMZJAMFUVOLNK-UHFFFAOYSA-M	ZIBGPFATKBEMQZ-UHFFFAOYSA-N	XLYOFNOQVPJJNP-UHFFFAOYSA-N	30	0.233333	0.466667	0.3	2.01631	-1.03435	-0.462505	-5.43538	-10.1209	1.51366	-2.55524	-15.255	-1.87981	-15.6572	4.04864	-4.23407	-27.8252	3.55557	-5.53632	2.53498	-1.67883	-12.5701
15	caffeic acid	choline chloride	Triethylene glycol	water	QAIPRVGONGVQAS-DUXPYHPUSA-N	SGMZJAMFUVOLNK-UHFFFAOYSA-M	ZIBGPFATKBEMQZ-UHFFFAOYSA-N	XLYOFNOQVPJJNP-UHFFFAOYSA-N	30	0.266667	0.533333	0.2	2.01631	-0.966529	-0.435249	-5.49271	-10.0904	1.32692	-2.51355	-14.4063	-1.91763	-15.6125	4.05496	-4.13175	-27.8642	3.57508	-5.52203	2.72804	-1.6182	-13.4579
15	caffeic acid	choline chloride	Triethylene glycol	water	QAIPRVGONGVQAS-DUXPYHPUSA-N	SGMZJAMFUVOLNK-UHFFFAOYSA-M	ZIBGPFATKBEMQZ-UHFFFAOYSA-N	XLYOFNOQVPJJNP-UHFFFAOYSA-N	30	0.3	0.6	0.1	2.01631	-0.952169	-0.41011	-5.54373	-10.0866	1.14711	-2.4808	-13.6304	-1.95252	-15.5833	4.05244	-4.04384	-27.8983	3.59121	-5.49675	2.90533	-1.56304	-14.2679
15	caffeic acid	choline chloride	Triethylene glycol		QAIPRVGONGVQAS-DUXPYHPUSA-N	SGMZJAMFUVOLNK-UHFFFAOYSA-M	ZIBGPFATKBEMQZ-UHFFFAOYSA-N		30	0.333333	0.666667	0	2.01631	-0.986193	-0.387009	-5.58803	-10.1028	0.977258	-2.45285	-12.9261	-1.98458	-15.5651	4.04447	-3.96787	-27.9282	3.60345	-5.46232	3.06721	-1.51502	-15.0021
15	caffeic acid	choline chloride	Triethylene glycol	water	QAIPRVGONGVQAS-DUXPYHPUSA-N	SGMZJAMFUVOLNK-UHFFFAOYSA-M	ZIBGPFATKBEMQZ-UHFFFAOYSA-N	XLYOFNOQVPJJNP-UHFFFAOYSA-N	35	0.0333333	0.0666667	0.9	1.98354	-1.79048	-0.840416	-4.76623	-10.5223	3.05303	-3.31162	-21.3891	-1.037	-15.8508	3.99453	-5.41137	-27.0933	3.72923	-5.32852	0.941503	-2.09975	-5.70419
15	caffeic acid	choline chloride	Triethylene glycol	water	QAIPRVGONGVQAS-DUXPYHPUSA-N	SGMZJAMFUVOLNK-UHFFFAOYSA-M	ZIBGPFATKBEMQZ-UHFFFAOYSA-N	XLYOFNOQVPJJNP-UHFFFAOYSA-N	35	0.0666667	0.133333	0.8	1.98354	-1.49288	-0.682066	-4.87334	-10.6136	2.68312	-3.42785	-20.4665	-1.26037	-15.9229	3.95352	-5.06275	-27.418	3.61297	-5.30925	1.2704	-1.6349	-6.95154
15	caffeic acid	choline chloride	Triethylene glycol	water	QAIPRVGONGVQAS-DUXPYHPUSA-N	SGMZJAMFUVOLNK-UHFFFAOYSA-M	ZIBGPFATKBEMQZ-UHFFFAOYSA-N	XLYOFNOQVPJJNP-UHFFFAOYSA-N	35	0.1	0.2	0.7	1.98354	-1.3083	-0.606205	-4.95103	-10.5235	2.38804	-3.10655	-19.393	-1.36738	-15.8577	3.96241	-4.81251	-27.5687	3.58365	-5.33421	1.57437	-1.70596	-8.17564
15	caffeic acid	choline chloride	Triethylene glycol	water	QAIPRVGONGVQAS-DUXPYHPUSA-N	SGMZJAMFUVOLNK-UHFFFAOYSA-M	ZIBGPFATKBEMQZ-UHFFFAOYSA-N	XLYOFNOQVPJJNP-UHFFFAOYSA-N	35	0.133333	0.266667	0.6	1.98354	-1.18587	-0.557155	-5.02716	-10.3759	2.15459	-2.87097	-18.3038	-1.43657	-15.7475	4.00386	-4.61349	-27.6617	3.59059	-5.37157	1.84927	-1.74252	-9.35798
15	caffeic acid	choline chloride	Triethylene glycol	water	QAIPRVGONGVQAS-DUXPYHPUSA-N	SGMZJAMFUVOLNK-UHFFFAOYSA-M	ZIBGPFATKBEMQZ-UHFFFAOYSA-N	XLYOFNOQVPJJNP-UHFFFAOYSA-N	35	0.166667	0.333333	0.5	1.98354	-1.07506	-0.519659	-5.10166	-10.2324	1.95028	-2.71276	-17.2459	-1.48946	-15.6368	4.04955	-4.4486	-27.7287	3.6122	-5.40437	2.09927	-1.73584	-10.4828
15	caffeic acid	choline chloride	Triethylene glycol	water	QAIPRVGONGVQAS-DUXPYHPUSA-N	SGMZJAMFUVOLNK-UHFFFAOYSA-M	ZIBGPFATKBEMQZ-UHFFFAOYSA-N	XLYOFNOQVPJJNP-UHFFFAOYSA-N	35	0.2	0.4	0.4	1.98354	-0.98296	-0.487685	-5.17262	-10.1221	1.75366	-2.61234	-16.2418	-1.53457	-15.5467	4.08325	-4.30946	-27.7819	3.63805	-5.42461	2.32959	-1.69712	-11.5401
15	caffeic acid	choline chloride	Triethylene glycol	water	QAIPRVGONGVQAS-DUXPYHPUSA-N	SGMZJAMFUVOLNK-UHFFFAOYSA-M	ZIBGPFATKBEMQZ-UHFFFAOYSA-N	XLYOFNOQVPJJNP-UHFFFAOYSA-N	35	0.233333	0.466667	0.3	1.98354	-0.901832	-0.458769	-5.23641	-10.0534	1.5606	-2.54808	-15.3122	-1.57535	-15.4814	4.10152	-4.19104	-27.8266	3.66106	-5.42804	2.54092	-1.64296	-12.5144
15	caffeic acid	choline chloride	Triethylene glycol	water	QAIPRVGONGVQAS-DUXPYHPUSA-N	SGMZJAMFUVOLNK-UHFFFAOYSA-M	ZIBGPFATKBEMQZ-UHFFFAOYSA-N	XLYOFNOQVPJJNP-UHFFFAOYSA-N	35	0.266667	0.533333	0.2	1.98354	-0.848403	-0.432086	-5.29304	-10.021	1.37246	-2.50346	-14.4616	-1.61299	-15.437	4.10721	-4.08968	-27.8652	3.68005	-5.41598	2.73475	-1.58622	-13.4037
15	caffeic acid	choline chloride	Triethylene glycol	water	QAIPRVGONGVQAS-DUXPYHPUSA-N	SGMZJAMFUVOLNK-UHFFFAOYSA-M	ZIBGPFATKBEMQZ-UHFFFAOYSA-N	XLYOFNOQVPJJNP-UHFFFAOYSA-N	35	0.3	0.6	0.1	1.98354	-0.829955	-0.407421	-5.34209	-10.016	1.19223	-2.46856	-13.6865	-1.64779	-15.408	4.10432	-4.00249	-27.899	3.6943	-5.39192	2.91209	-1.53393	-14.2125
15	caffeic acid	choline chloride	Triethylene glycol		QAIPRVGONGVQAS-DUXPYHPUSA-N	SGMZJAMFUVOLNK-UHFFFAOYSA-M	ZIBGPFATKBEMQZ-UHFFFAOYSA-N		35	0.333333	0.666667	0	1.98354	-0.865197	-0.38469	-5.38432	-10.0316	1.0221	-2.43923	-12.984	-1.67985	-15.3897	4.09609	-3.92706	-27.9288	3.70447	-5.35811	3.07399	-1.48783	-14.9448
15	caffeic acid	choline chloride	Triethylene glycol	water	QAIPRVGONGVQAS-DUXPYHPUSA-N	SGMZJAMFUVOLNK-UHFFFAOYSA-M	ZIBGPFATKBEMQZ-UHFFFAOYSA-N	XLYOFNOQVPJJNP-UHFFFAOYSA-N	40	0.0333333	0.0666667	0.9	1.94971	-1.67497	-0.82057	-4.58815	-10.4429	3.11995	-3.23557	-21.4476	-0.74938	-15.6606	4.07303	-5.34829	-27.1154	3.83877	-5.21769	0.953077	-2.11272	-5.66779
15	caffeic acid	choline chloride	Triethylene glycol	water	QAIPRVGONGVQAS-DUXPYHPUSA-N	SGMZJAMFUVOLNK-UHFFFAOYSA-M	ZIBGPFATKBEMQZ-UHFFFAOYSA-N	XLYOFNOQVPJJNP-UHFFFAOYSA-N	40	0.0666667	0.133333	0.8	1.94971	-1.36415	-0.671406	-4.68327	-10.5319	2.74316	-3.41243	-20.5162	-0.9632	-15.7312	4.02313	-5.00616	-27.427	3.72007	-5.19933	1.27997	-1.59373	-6.91072
15	caffeic acid	choline chloride	Triethylene glycol	water	QAIPRVGONGVQAS-DUXPYHPUSA-N	SGMZJAMFUVOLNK-UHFFFAOYSA-M	ZIBGPFATKBEMQZ-UHFFFAOYSA-N	XLYOFNOQVPJJNP-UHFFFAOYSA-N	40	0.1	0.2	0.7	1.94971	-1.17715	-0.598355	-4.75652	-10.4452	2.44561	-3.10108	-19.4455	-1.06792	-15.6696	4.0269	-4.76	-27.5742	3.6886	-5.22443	1.58129	-1.65892	-8.12868
15	caffeic acid	choline chloride	Triethylene glycol	water	QAIPRVGONGVQAS-DUXPYHPUSA-N	SGMZJAMFUVOLNK-UHFFFAOYSA-M	ZIBGPFATKBEMQZ-UHFFFAOYSA-N	XLYOFNOQVPJJNP-UHFFFAOYSA-N	40	0.133333	0.266667	0.6	1.94971	-1.04905	-0.550705	-4.83059	-10.302	2.2091	-2.8689	-18.3596	-1.13623	-15.564	4.06372	-4.56407	-27.6657	3.69436	-5.26195	1.85462	-1.69517	-9.30618
15	caffeic acid	choline chloride	Triethylene glycol	water	QAIPRVGONGVQAS-DUXPYHPUSA-N	SGMZJAMFUVOLNK-UHFFFAOYSA-M	ZIBGPFATKBEMQZ-UHFFFAOYSA-N	XLYOFNOQVPJJNP-UHFFFAOYSA-N	40	0.166667	0.333333	0.5	1.94971	-0.917818	-0.514186	-4.90433	-10.1612	2.00118	-2.70965	-17.3015	-1.18858	-15.4571	4.10576	-4.40159	-27.7318	3.71575	-5.29582	2.10458	-1.69194	-10.4303
15	caffeic acid	choline chloride	Triethylene glycol	water	QAIPRVGONGVQAS-DUXPYHPUSA-N	SGMZJAMFUVOLNK-UHFFFAOYSA-M	ZIBGPFATKBEMQZ-UHFFFAOYSA-N	XLYOFNOQVPJJNP-UHFFFAOYSA-N	40	0.2	0.4	0.4	1.94971	-0.834592	-0.483023	-4.97375	-10.0532	1.80301	-2.60674	-16.3018	-1.23325	-15.3692	4.13719	-4.26431	-27.7842	3.7405	-5.31603	2.33418	-1.65757	-11.4824
15	caffeic acid	choline chloride	Triethylene glycol	water	QAIPRVGONGVQAS-DUXPYHPUSA-N	SGMZJAMFUVOLNK-UHFFFAOYSA-M	ZIBGPFATKBEMQZ-UHFFFAOYSA-N	XLYOFNOQVPJJNP-UHFFFAOYSA-N	40	0.233333	0.466667	0.3	1.94971	-0.765048	-0.454821	-5.03686	-9.98396	1.60847	-2.53943	-15.3723	-1.27368	-15.3049	4.15431	-4.14727	-27.8284	3.76318	-5.32092	2.54584	-1.60784	-12.4561
15	caffeic acid	choline chloride	Triethylene glycol	water	QAIPRVGONGVQAS-DUXPYHPUSA-N	SGMZJAMFUVOLNK-UHFFFAOYSA-M	ZIBGPFATKBEMQZ-UHFFFAOYSA-N	XLYOFNOQVPJJNP-UHFFFAOYSA-N	40	0.266667	0.533333	0.2	1.94971	-0.71887	-0.428726	-5.09159	-9.95098	1.41974	-2.49227	-14.5224	-1.31109	-15.2607	4.15943	-4.04695	-27.8666	3.7805	-5.30977	2.73969	-1.55468	-13.3442
15	caffeic acid	choline chloride	Triethylene glycol	water	QAIPRVGONGVQAS-DUXPYHPUSA-N	SGMZJAMFUVOLNK-UHFFFAOYSA-M	ZIBGPFATKBEMQZ-UHFFFAOYSA-N	XLYOFNOQVPJJNP-UHFFFAOYSA-N	40	0.3	0.6	0.1	1.94971	-0.706964	-0.404548	-5.13984	-9.94435	1.23852	-2.45537	-13.7463	-1.34575	-15.2317	4.15624	-3.96053	-27.9001	3.79409	-5.28739	2.91772	-1.50516	-14.1538
15	caffeic acid	choline chloride	Triethylene glycol		QAIPRVGONGVQAS-DUXPYHPUSA-N	SGMZJAMFUVOLNK-UHFFFAOYSA-M	ZIBGPFATKBEMQZ-UHFFFAOYSA-N		40	0.333333	0.666667	0	1.94971	-0.714799	-0.38223	-5.1806	-9.95732	1.06775	-2.42407	-13.042	-1.37774	-15.2134	4.14782	-3.88569	-27.9296	3.80286	-5.25607	3.08007	-1.46162	-14.8876
15	caffeic acid	betaine	Triethylene glycol	water	QAIPRVGONGVQAS-DUXPYHPUSA-N	KWIUHFFTVRNATP-UHFFFAOYSA-N	ZIBGPFATKBEMQZ-UHFFFAOYSA-N	XLYOFNOQVPJJNP-UHFFFAOYSA-N	25	0.0333333	0.0666667	0.9	2.048	-2.11427	-0.847267	-5.03632	-10.7874	2.9452	-2.92615	-21.4836	-1.66674	-16.4549	3.82649	-5.64154	-27.1153	3.36958	-5.66749	0.881293	-2.71539	-5.63175
15	caffeic acid	betaine	Triethylene glycol	water	QAIPRVGONGVQAS-DUXPYHPUSA-N	KWIUHFFTVRNATP-UHFFFAOYSA-N	ZIBGPFATKBEMQZ-UHFFFAOYSA-N	XLYOFNOQVPJJNP-UHFFFAOYSA-N	25	0.0666667	0.133333	0.8	2.048	-1.81036	-0.666003	-5.06752	-10.9254	2.62625	-3.65604	-20.7482	-1.91414	-16.6596	3.7904	-5.36132	-27.4778	3.15338	-5.73427	1.16415	-1.70528	-6.72963
15	caffeic acid	betaine	Triethylene glycol	water	QAIPRVGONGVQAS-DUXPYHPUSA-N	KWIUHFFTVRNATP-UHFFFAOYSA-N	ZIBGPFATKBEMQZ-UHFFFAOYSA-N	XLYOFNOQVPJJNP-UHFFFAOYSA-N	25	0.1	0.2	0.7	2.048	-1.61391	-0.577781	-5.06712	-10.8838	2.37135	-3.16347	-19.8681	-2.03455	-16.7045	3.79066	-5.17174	-27.6475	3.03257	-5.82072	1.41931	-2.00827	-7.77945
15	caffeic acid	betaine	Triethylene glycol	water	QAIPRVGONGVQAS-DUXPYHPUSA-N	KWIUHFFTVRNATP-UHFFFAOYSA-N	ZIBGPFATKBEMQZ-UHFFFAOYSA-N	XLYOFNOQVPJJNP-UHFFFAOYSA-N	25	0.133333	0.266667	0.6	2.048	-1.46504	-0.519759	-5.07246	-10.7861	2.18299	-2.83331	-18.9886	-2.11374	-16.6859	3.82495	-5.02818	-27.7532	2.95872	-5.89979	1.64196	-2.19487	-8.76454
15	caffeic acid	betaine	Triethylene glycol	water	QAIPRVGONGVQAS-DUXPYHPUSA-N	KWIUHFFTVRNATP-UHFFFAOYSA-N	ZIBGPFATKBEMQZ-UHFFFAOYSA-N	XLYOFNOQVPJJNP-UHFFFAOYSA-N	25	0.166667	0.333333	0.5	2.048	-1.36454	-0.4765	-5.08709	-10.674	2.04163	-2.64943	-18.138	-2.17278	-16.639	3.87802	-4.91475	-27.8274	2.91431	-5.96497	1.83639	-2.26532	-9.6894
15	caffeic acid	betaine	Triethylene glycol	water	QAIPRVGONGVQAS-DUXPYHPUSA-N	KWIUHFFTVRNATP-UHFFFAOYSA-N	ZIBGPFATKBEMQZ-UHFFFAOYSA-N	XLYOFNOQVPJJNP-UHFFFAOYSA-N	25	0.2	0.4	0.4	2.048	-1.26517	-0.441815	-5.10908	-10.5774	1.92951	-2.56828	-17.3334	-2.22012	-16.5832	3.93704	-4.82302	-27.8832	2.88896	-6.00582	2.00753	-2.25474	-10.5498
15	caffeic acid	betaine	Triethylene glycol	water	QAIPRVGONGVQAS-DUXPYHPUSA-N	KWIUHFFTVRNATP-UHFFFAOYSA-N	ZIBGPFATKBEMQZ-UHFFFAOYSA-N	XLYOFNOQVPJJNP-UHFFFAOYSA-N	25	0.233333	0.466667	0.3	2.048	-1.18086	-0.412683	-5.13955	-10.5065	1.8334	-2.54654	-16.5727	-2.25988	-16.5273	3.99545	-4.7476	-27.9269	2.87967	-6.02082	2.16205	-2.20106	-11.3542
15	caffeic acid	betaine	Triethylene glycol	water	QAIPRVGONGVQAS-DUXPYHPUSA-N	KWIUHFFTVRNATP-UHFFFAOYSA-N	ZIBGPFATKBEMQZ-UHFFFAOYSA-N	XLYOFNOQVPJJNP-UHFFFAOYSA-N	25	0.266667	0.533333	0.2	2.048	-1.09834	-0.387458	-5.17431	-10.4727	1.74926	-2.55937	-15.8661	-2.29431	-16.4745	4.05084	-4.68474	-27.9623	2.88	-6.00186	2.30158	-2.12537	-12.0961
15	caffeic acid	betaine	Triethylene glycol	water	QAIPRVGONGVQAS-DUXPYHPUSA-N	KWIUHFFTVRNATP-UHFFFAOYSA-N	ZIBGPFATKBEMQZ-UHFFFAOYSA-N	XLYOFNOQVPJJNP-UHFFFAOYSA-N	25	0.3	0.6	0.1	2.048	-1.08453	-0.365279	-5.21373	-10.4686	1.67323	-2.58969	-15.2074	-2.32458	-16.4251	4.10287	-4.63177	-27.9913	2.88915	-5.95654	2.42964	-2.04208	-12.7839
15	caffeic acid	betaine	Triethylene glycol		QAIPRVGONGVQAS-DUXPYHPUSA-N	KWIUHFFTVRNATP-UHFFFAOYSA-N	ZIBGPFATKBEMQZ-UHFFFAOYSA-N		25	0.333333	0.666667	0	2.048	-1.12219	-0.345613	-5.25662	-10.4855	1.60337	-2.62782	-14.5893	-2.35142	-16.3789	4.15161	-4.58678	-28.0156	2.9052	-5.8934	2.54824	-1.95896	-13.4263
15	caffeic acid	betaine	Triethylene glycol	water	QAIPRVGONGVQAS-DUXPYHPUSA-N	KWIUHFFTVRNATP-UHFFFAOYSA-N	ZIBGPFATKBEMQZ-UHFFFAOYSA-N	XLYOFNOQVPJJNP-UHFFFAOYSA-N	30	0.0333333	0.0666667	0.9	2.01631	-2.06212	-0.828445	-4.85978	-10.7105	3.00951	-3.01314	-21.5382	-1.37199	-16.266	3.9026	-5.58002	-27.135	3.48779	-5.5555	0.893085	-2.56688	-5.59687
15	caffeic acid	betaine	Triethylene glycol	water	QAIPRVGONGVQAS-DUXPYHPUSA-N	KWIUHFFTVRNATP-UHFFFAOYSA-N	ZIBGPFATKBEMQZ-UHFFFAOYSA-N	XLYOFNOQVPJJNP-UHFFFAOYSA-N	30	0.0666667	0.133333	0.8	2.01631	-1.71103	-0.656522	-4.87969	-10.8467	2.68179	-3.19921	-20.7939	-1.61057	-16.4702	3.85652	-5.30607	-27.4849	3.26912	-5.62345	1.17473	-2.10686	-6.69102
15	caffeic acid	betaine	Triethylene glycol	water	QAIPRVGONGVQAS-DUXPYHPUSA-N	KWIUHFFTVRNATP-UHFFFAOYSA-N	ZIBGPFATKBEMQZ-UHFFFAOYSA-N	XLYOFNOQVPJJNP-UHFFFAOYSA-N	30	0.1	0.2	0.7	2.01631	-1.56638	-0.571091	-4.8757	-10.8079	2.42377	-2.93344	-19.9143	-1.72912	-16.5186	3.8519	-5.12058	-27.6515	3.14658	-5.71075	1.42813	-2.18714	-7.73719
15	caffeic acid	betaine	Triethylene glycol	water	QAIPRVGONGVQAS-DUXPYHPUSA-N	KWIUHFFTVRNATP-UHFFFAOYSA-N	ZIBGPFATKBEMQZ-UHFFFAOYSA-N	XLYOFNOQVPJJNP-UHFFFAOYSA-N	30	0.133333	0.266667	0.6	2.01631	-1.42114	-0.51436	-4.87863	-10.7143	2.23263	-2.74024	-19.0366	-1.80785	-16.5043	3.88207	-4.98006	-27.756	3.07078	-5.79008	1.64944	-2.23982	-8.71939
15	caffeic acid	betaine	Triethylene glycol	water	QAIPRVGONGVQAS-DUXPYHPUSA-N	KWIUHFFTVRNATP-UHFFFAOYSA-N	ZIBGPFATKBEMQZ-UHFFFAOYSA-N	XLYOFNOQVPJJNP-UHFFFAOYSA-N	30	0.166667	0.333333	0.5	2.01631	-1.3224	-0.471832	-4.89133	-10.6075	2.0883	-2.62009	-18.1907	-1.86687	-16.4622	3.93102	-4.86897	-27.8297	3.02446	-5.85467	1.84272	-2.24888	-9.63893
15	caffeic acid	betaine	Triethylene glycol	water	QAIPRVGONGVQAS-DUXPYHPUSA-N	KWIUHFFTVRNATP-UHFFFAOYSA-N	ZIBGPFATKBEMQZ-UHFFFAOYSA-N	XLYOFNOQVPJJNP-UHFFFAOYSA-N	30	0.2	0.4	0.4	2.01631	-1.22108	-0.437665	-4.91113	-10.5161	1.97325	-2.56078	-17.3916	-1.91428	-16.4105	3.98639	-4.77905	-27.8852	2.99685	-5.89448	2.01314	-2.21827	-10.4936
15	caffeic acid	betaine	Triethylene glycol	water	QAIPRVGONGVQAS-DUXPYHPUSA-N	KWIUHFFTVRNATP-UHFFFAOYSA-N	ZIBGPFATKBEMQZ-UHFFFAOYSA-N	XLYOFNOQVPJJNP-UHFFFAOYSA-N	30	0.233333	0.466667	0.3	2.01631	-1.13255	-0.408953	-4.93933	-10.4491	1.87461	-2.54306	-16.6364	-1.95413	-16.3581	4.04179	-4.70506	-27.9288	2.9852	-5.90901	2.16718	-2.162	-11.2924
15	caffeic acid	betaine	Triethylene glycol	water	QAIPRVGONGVQAS-DUXPYHPUSA-N	KWIUHFFTVRNATP-UHFFFAOYSA-N	ZIBGPFATKBEMQZ-UHFFFAOYSA-N	XLYOFNOQVPJJNP-UHFFFAOYSA-N	30	0.266667	0.533333	0.2	2.01631	-1.04545	-0.384124	-4.97213	-10.4155	1.78801	-2.55374	-15.9312	-1.98858	-16.3076	4.09508	-4.64336	-27.9639	2.98355	-5.89213	2.30707	-2.08962	-12.0327
15	caffeic acid	betaine	Triethylene glycol	water	QAIPRVGONGVQAS-DUXPYHPUSA-N	KWIUHFFTVRNATP-UHFFFAOYSA-N	ZIBGPFATKBEMQZ-UHFFFAOYSA-N	XLYOFNOQVPJJNP-UHFFFAOYSA-N	30	0.3	0.6	0.1	2.01631	-1.02641	-0.362303	-5.00962	-10.4097	1.71018	-2.58084	-15.2727	-2.01886	-16.2598	4.14566	-4.59134	-27.9928	2.99076	-5.85013	2.43548	-2.0105	-12.7201
15	caffeic acid	betaine	Triethylene glycol		QAIPRVGONGVQAS-DUXPYHPUSA-N	KWIUHFFTVRNATP-UHFFFAOYSA-N	ZIBGPFATKBEMQZ-UHFFFAOYSA-N		30	0.333333	0.666667	0	2.01631	-1.07374	-0.342971	-5.04966	-10.4257	1.6397	-2.61641	-14.6585	-2.04569	-16.2147	4.19349	-4.54716	-28.0169	3.00397	-5.78904	2.55379	-1.93075	-13.3584
15	caffeic acid	betaine	Triethylene glycol	water	QAIPRVGONGVQAS-DUXPYHPUSA-N	KWIUHFFTVRNATP-UHFFFAOYSA-N	ZIBGPFATKBEMQZ-UHFFFAOYSA-N	XLYOFNOQVPJJNP-UHFFFAOYSA-N	35	0.0333333	0.0666667	0.9	1.98354	-1.99535	-0.809435	-4.6814	-10.6336	3.07505	-3.09047	-21.5977	-1.0807	-16.0755	3.97924	-5.51686	-27.1559	3.6007	-5.44187	0.904187	-2.42639	-5.55814
15	caffeic acid	betaine	Triethylene glycol	water	QAIPRVGONGVQAS-DUXPYHPUSA-N	KWIUHFFTVRNATP-UHFFFAOYSA-N	ZIBGPFATKBEMQZ-UHFFFAOYSA-N	XLYOFNOQVPJJNP-UHFFFAOYSA-N	35	0.0666667	0.133333	0.8	1.98354	-1.69204	-0.646687	-4.69061	-10.7666	2.73865	-3.18779	-20.8411	-1.31028	-16.279	3.92336	-5.24945	-27.4928	3.38033	-5.51244	1.18471	-2.06166	-6.65174
15	caffeic acid	betaine	Triethylene glycol	water	QAIPRVGONGVQAS-DUXPYHPUSA-N	KWIUHFFTVRNATP-UHFFFAOYSA-N	ZIBGPFATKBEMQZ-UHFFFAOYSA-N	XLYOFNOQVPJJNP-UHFFFAOYSA-N	35	0.1	0.2	0.7	1.98354	-1.49812	-0.564076	-4.68302	-10.7306	2.47734	-2.93221	-19.9618	-1.42681	-16.3313	3.91357	-5.06814	-27.6561	3.25621	-5.60065	1.43623	-2.13593	-7.69427
15	caffeic acid	betaine	Triethylene glycol	water	QAIPRVGONGVQAS-DUXPYHPUSA-N	KWIUHFFTVRNATP-UHFFFAOYSA-N	ZIBGPFATKBEMQZ-UHFFFAOYSA-N	XLYOFNOQVPJJNP-UHFFFAOYSA-N	35	0.133333	0.266667	0.6	1.98354	-1.34718	-0.508672	-4.68329	-10.6425	2.28383	-2.74269	-19.09	-1.50496	-16.3217	3.93924	-4.93073	-27.7593	3.17833	-5.6792	1.65541	-2.18804	-8.66926
15	caffeic acid	betaine	Triethylene glycol	water	QAIPRVGONGVQAS-DUXPYHPUSA-N	KWIUHFFTVRNATP-UHFFFAOYSA-N	ZIBGPFATKBEMQZ-UHFFFAOYSA-N	XLYOFNOQVPJJNP-UHFFFAOYSA-N	35	0.166667	0.333333	0.5	1.98354	-1.24819	-0.466902	-4.69357	-10.5418	2.13632	-2.62234	-18.2494	-1.56388	-16.2844	3.98382	-4.82204	-27.8324	3.12969	-5.74259	1.8475	-2.1997	-9.58297
15	caffeic acid	betaine	Triethylene glycol	water	QAIPRVGONGVQAS-DUXPYHPUSA-N	KWIUHFFTVRNATP-UHFFFAOYSA-N	ZIBGPFATKBEMQZ-UHFFFAOYSA-N	XLYOFNOQVPJJNP-UHFFFAOYSA-N	35	0.2	0.4	0.4	1.98354	-1.15334	-0.433273	-4.71306	-10.4521	2.01702	-2.55962	-17.4501	-1.61132	-16.2371	4.03536	-4.73401	-27.8876	3.10174	-5.78497	2.01834	-2.17439	-10.4375
15	caffeic acid	betaine	Triethylene glycol	water	QAIPRVGONGVQAS-DUXPYHPUSA-N	KWIUHFFTVRNATP-UHFFFAOYSA-N	ZIBGPFATKBEMQZ-UHFFFAOYSA-N	XLYOFNOQVPJJNP-UHFFFAOYSA-N	35	0.233333	0.466667	0.3	1.98354	-1.06445	-0.405002	-4.73792	-10.3908	1.9164	-2.53971	-16.7028	-1.6512	-16.1881	4.08773	-4.6615	-27.9309	3.08672	-5.7973	2.17133	-2.12179	-11.2281
15	caffeic acid	betaine	Triethylene glycol	water	QAIPRVGONGVQAS-DUXPYHPUSA-N	KWIUHFFTVRNATP-UHFFFAOYSA-N	ZIBGPFATKBEMQZ-UHFFFAOYSA-N	XLYOFNOQVPJJNP-UHFFFAOYSA-N	35	0.266667	0.533333	0.2	1.98354	-0.982307	-0.380593	-4.76903	-10.3572	1.8276	-2.54692	-16.0006	-1.68563	-16.14	4.13886	-4.60103	-27.9659	3.0834	-5.78283	2.31126	-2.05411	-11.9653
15	caffeic acid	betaine	Triethylene glycol	water	QAIPRVGONGVQAS-DUXPYHPUSA-N	KWIUHFFTVRNATP-UHFFFAOYSA-N	ZIBGPFATKBEMQZ-UHFFFAOYSA-N	XLYOFNOQVPJJNP-UHFFFAOYSA-N	35	0.3	0.6	0.1	1.98354	-0.949599	-0.359154	-4.80372	-10.3513	1.7485	-2.57116	-15.3455	-1.71587	-16.0939	4.18794	-4.55004	-27.9946	3.08785	-5.74261	2.43944	-1.97888	-12.6491
15	caffeic acid	betaine	Triethylene glycol		QAIPRVGONGVQAS-DUXPYHPUSA-N	KWIUHFFTVRNATP-UHFFFAOYSA-N	ZIBGPFATKBEMQZ-UHFFFAOYSA-N		35	0.333333	0.666667	0	1.98354	-1.00474	-0.340173	-4.84197	-10.3642	1.67646	-2.60355	-14.73	-1.74265	-16.05	4.23483	-4.50672	-28.0186	3.09932	-5.68576	2.55837	-1.90317	-13.2886
15	caffeic acid	betaine	Triethylene glycol	water	QAIPRVGONGVQAS-DUXPYHPUSA-N	KWIUHFFTVRNATP-UHFFFAOYSA-N	ZIBGPFATKBEMQZ-UHFFFAOYSA-N	XLYOFNOQVPJJNP-UHFFFAOYSA-N	40	0.0333333	0.0666667	0.9	1.94971	-1.91576	-0.790274	-4.50142	-10.5556	3.14108	-3.22315	-21.659	-0.79281	-15.8837	4.05608	-5.45214	-27.1777	3.70861	-5.32802	0.914996	-2.22899	-5.51874
15	caffeic acid	betaine	Triethylene glycol	water	QAIPRVGONGVQAS-DUXPYHPUSA-N	KWIUHFFTVRNATP-UHFFFAOYSA-N	ZIBGPFATKBEMQZ-UHFFFAOYSA-N	XLYOFNOQVPJJNP-UHFFFAOYSA-N	40	0.0666667	0.133333	0.8	1.94971	-1.61407	-0.636527	-4.50104	-10.6839	2.79642	-3.17452	-20.8901	-1.0132	-16.0864	3.9907	-5.19151	-27.5016	3.48784	-5.40257	1.19428	-2.01699	-6.61148
15	caffeic acid	betaine	Triethylene glycol	water	QAIPRVGONGVQAS-DUXPYHPUSA-N	KWIUHFFTVRNATP-UHFFFAOYSA-N	ZIBGPFATKBEMQZ-UHFFFAOYSA-N	XLYOFNOQVPJJNP-UHFFFAOYSA-N	40	0.1	0.2	0.7	1.94971	-1.42342	-0.556736	-4.48938	-10.6519	2.53216	-2.92918	-20.0136	-1.12758	-16.1426	3.97549	-5.01446	-27.6613	3.3618	-5.49071	1.44333	-2.08528	-7.64773
15	caffeic acid	betaine	Triethylene glycol	water	QAIPRVGONGVQAS-DUXPYHPUSA-N	KWIUHFFTVRNATP-UHFFFAOYSA-N	ZIBGPFATKBEMQZ-UHFFFAOYSA-N	XLYOFNOQVPJJNP-UHFFFAOYSA-N	40	0.133333	0.266667	0.6	1.94971	-1.26961	-0.502686	-4.48756	-10.5678	2.33513	-2.74268	-19.1429	-1.20506	-16.138	3.99637	-4.88022	-27.7632	3.2825	-5.57015	1.66124	-2.13754	-8.62027
15	caffeic acid	betaine	Triethylene glycol	water	QAIPRVGONGVQAS-DUXPYHPUSA-N	KWIUHFFTVRNATP-UHFFFAOYSA-N	ZIBGPFATKBEMQZ-UHFFFAOYSA-N	XLYOFNOQVPJJNP-UHFFFAOYSA-N	40	0.166667	0.333333	0.5	1.94971	-1.16095	-0.461719	-4.49561	-10.4734	2.18454	-2.62212	-18.3085	-1.26379	-16.1058	4.03638	-4.77398	-27.8356	3.23182	-5.63237	1.85184	-2.15186	-9.52713
15	caffeic acid	betaine	Triethylene glycol	water	QAIPRVGONGVQAS-DUXPYHPUSA-N	KWIUHFFTVRNATP-UHFFFAOYSA-N	ZIBGPFATKBEMQZ-UHFFFAOYSA-N	XLYOFNOQVPJJNP-UHFFFAOYSA-N	40	0.2	0.4	0.4	1.94971	-1.06042	-0.428656	-4.5123	-10.3901	2.06247	-2.55781	-17.5171	-1.31119	-16.0629	4.08399	-4.68789	-27.8904	3.20111	-5.67278	2.02152	-2.13008	-10.3733
15	caffeic acid	betaine	Triethylene glycol	water	QAIPRVGONGVQAS-DUXPYHPUSA-N	KWIUHFFTVRNATP-UHFFFAOYSA-N	ZIBGPFATKBEMQZ-UHFFFAOYSA-N	XLYOFNOQVPJJNP-UHFFFAOYSA-N	40	0.233333	0.466667	0.3	1.94971	-0.980553	-0.400846	-4.53538	-10.3312	1.95881	-2.5348	-16.7733	-1.35105	-16.0173	4.13328	-4.61694	-27.9335	3.18433	-5.68608	2.17447	-2.08214	-11.1602
15	caffeic acid	betaine	Triethylene glycol	water	QAIPRVGONGVQAS-DUXPYHPUSA-N	KWIUHFFTVRNATP-UHFFFAOYSA-N	ZIBGPFATKBEMQZ-UHFFFAOYSA-N	XLYOFNOQVPJJNP-UHFFFAOYSA-N	40	0.266667	0.533333	0.2	1.94971	-0.901912	-0.376858	-4.56416	-10.299	1.86822	-2.53912	-16.0754	-1.38544	-15.9718	4.18218	-4.55775	-27.9682	3.17872	-5.67275	2.31396	-2.01863	-11.8927
15	caffeic acid	betaine	Triethylene glycol	water	QAIPRVGONGVQAS-DUXPYHPUSA-N	KWIUHFFTVRNATP-UHFFFAOYSA-N	ZIBGPFATKBEMQZ-UHFFFAOYSA-N	XLYOFNOQVPJJNP-UHFFFAOYSA-N	40	0.3	0.6	0.1	1.94971	-0.865172	-0.355826	-4.59668	-10.2919	1.78737	-2.56005	-15.4216	-1.41559	-15.9275	4.22972	-4.50784	-27.9967	3.18109	-5.6356	2.44235	-1.94779	-12.5751
15	caffeic acid	betaine	Triethylene glycol		QAIPRVGONGVQAS-DUXPYHPUSA-N	KWIUHFFTVRNATP-UHFFFAOYSA-N	ZIBGPFATKBEMQZ-UHFFFAOYSA-N		40	0.333333	0.666667	0	1.94971	-0.915468	-0.337209	-4.63242	-10.3032	1.7146	-2.58981	-14.809	-1.44228	-15.8848	4.27562	-4.46543	-28.0205	3.19014	-5.58156	2.56102	-1.87562	-13.2115
15	p-coumaric acid	choline chloride	Diethylene glycol		NGSWKAQJJWESNS-ZZXKWVIFSA-N	SGMZJAMFUVOLNK-UHFFFAOYSA-M	MTHSVFCYNBDYFN-UHFFFAOYSA-N		25	0.5	0.5	0	2.15959	-1.19093	-0.460045	-5.83337	-9.183	0.268876	-2.11755	-12.6234	-1.95646	-13.8281	3.62862	-3.23775	-26.4168	3.87691	-4.64508	3.35974	-1.1202	-13.7934
15	p-coumaric acid	choline chloride	Diethylene glycol		NGSWKAQJJWESNS-ZZXKWVIFSA-N	SGMZJAMFUVOLNK-UHFFFAOYSA-M	MTHSVFCYNBDYFN-UHFFFAOYSA-N		25	0.333333	0.666667	0	2.15959	-1.11092	-0.501228	-5.37125	-8.63259	0.623569	-2.02074	-12.3778	-1.90025	-13.6897	3.73606	-3.31412	-26.3567	3.471	-5.0571	3.11249	-1.29338	-13.9789
15	p-coumaric acid	choline chloride	Diethylene glycol		NGSWKAQJJWESNS-ZZXKWVIFSA-N	SGMZJAMFUVOLNK-UHFFFAOYSA-M	MTHSVFCYNBDYFN-UHFFFAOYSA-N		25	0.2	0.8	0	2.15959	-1.15122	-0.542113	-4.95539	-8.1337	0.91008	-1.91288	-12.1466	-1.84445	-13.5704	3.81138	-3.37282	-26.301	3.11094	-5.43672	2.9013	-1.45994	-14.1544
15	p-coumaric acid	choline chloride	Triethylene glycol		NGSWKAQJJWESNS-ZZXKWVIFSA-N	SGMZJAMFUVOLNK-UHFFFAOYSA-M	ZIBGPFATKBEMQZ-UHFFFAOYSA-N		25	0.5	0.5	0	2.15959	-1.14908	-0.399368	-6.18949	-9.46744	-0.0889658	-2.09105	-11.5924	-2.03927	-14.1747	3.45792	-3.29307	-26.4786	4.15022	-4.70722	3.54689	-1.20202	-14.8862
15	p-coumaric acid	choline chloride	Triethylene glycol		NGSWKAQJJWESNS-ZZXKWVIFSA-N	SGMZJAMFUVOLNK-UHFFFAOYSA-M	ZIBGPFATKBEMQZ-UHFFFAOYSA-N		25	0.2	0.8	0	2.15959	-1.05622	-0.454359	-5.74378	-8.41322	0.239029	-1.88212	-9.75569	-1.96422	-14.0278	3.61494	-3.41406	-26.4106	3.77956	-5.61454	3.37591	-1.53194	-16.6549
15	p-coumaric acid	choline chloride	glycerol		NGSWKAQJJWESNS-ZZXKWVIFSA-N	SGMZJAMFUVOLNK-UHFFFAOYSA-M	PEDCQBHIVMGVHV-UHFFFAOYSA-N		25	0.5	0.5	0	2.15959	-1.28022	-0.596869	-5.94207	-8.18791	0.236093	-1.41311	-11.8162	-1.76972	-13.878	3.71169	-3.30465	-26.4128	4.17235	-5.69009	3.4756	-1.89154	-14.5966
15	p-coumaric acid	choline chloride	glycerol		NGSWKAQJJWESNS-ZZXKWVIFSA-N	SGMZJAMFUVOLNK-UHFFFAOYSA-M	PEDCQBHIVMGVHV-UHFFFAOYSA-N		25	0.333333	0.666667	0	2.15959	-1.19275	-0.730361	-5.38281	-7.18728	0.627728	-0.938794	-11.4282	-1.58752	-13.7813	3.85604	-3.44372	-26.3399	3.79529	-6.59406	3.22831	-2.50493	-14.9117
15	p-coumaric acid	choline chloride	glycerol		NGSWKAQJJWESNS-ZZXKWVIFSA-N	SGMZJAMFUVOLNK-UHFFFAOYSA-M	PEDCQBHIVMGVHV-UHFFFAOYSA-N		25	0.2	0.8	0	2.15959	-1.22556	-0.88109	-4.80603	-6.28702	0.96247	-0.450983	-11.2093	-1.3818	-13.7016	3.96294	-3.56666	-26.2694	3.42423	-7.41454	3.00047	-3.11568	-15.0601
15	p-coumaric acid	choline chloride	Ethylene glycol		NGSWKAQJJWESNS-ZZXKWVIFSA-N	SGMZJAMFUVOLNK-UHFFFAOYSA-M	LYCAIKOWRPUZTN-UHFFFAOYSA-N		25	0.5	0.5	0	2.15959	-1.41226	-0.561031	-5.83055	-8.9166	0.496319	-1.7715	-13.5345	-1.81863	-13.7895	3.68945	-3.33104	-26.342	4.01192	-4.87289	3.19313	-1.55954	-12.8075
15	p-coumaric acid	choline chloride	Ethylene glycol		NGSWKAQJJWESNS-ZZXKWVIFSA-N	SGMZJAMFUVOLNK-UHFFFAOYSA-M	LYCAIKOWRPUZTN-UHFFFAOYSA-N		25	0.333333	0.666667	0	2.15959	-1.32798	-0.660134	-5.26958	-8.29247	1.00611	-1.52891	-13.8719	-1.68337	-13.6557	3.82288	-3.49264	-26.2281	3.58621	-5.3632	2.81677	-1.96373	-12.3563
15	p-coumaric acid	choline chloride	Ethylene glycol		NGSWKAQJJWESNS-ZZXKWVIFSA-N	SGMZJAMFUVOLNK-UHFFFAOYSA-M	LYCAIKOWRPUZTN-UHFFFAOYSA-N		25	0.2	0.8	0	2.15959	-1.38569	-0.764237	-4.72609	-7.74331	1.43194	-1.27853	-14.2443	-1.54129	-13.5481	3.90864	-3.64312	-26.11	3.1848	-5.80483	2.4767	-2.36459	-11.8657
15	p-coumaric acid	betaine	Diethylene glycol		NGSWKAQJJWESNS-ZZXKWVIFSA-N	KWIUHFFTVRNATP-UHFFFAOYSA-N	MTHSVFCYNBDYFN-UHFFFAOYSA-N		25	0.5	0.5	0	2.15959	-1.31005	-0.366794	-5.02736	-9.37033	1.63635	-2.3336	-15.3404	-2.08373	-14.6218	4.05656	-4.13808	-26.5487	2.94363	-5.25148	2.42021	-1.80448	-11.2083
15	p-coumaric acid	betaine	Diethylene glycol		NGSWKAQJJWESNS-ZZXKWVIFSA-N	KWIUHFFTVRNATP-UHFFFAOYSA-N	MTHSVFCYNBDYFN-UHFFFAOYSA-N		25	0.333333	0.666667	0	2.15959	-1.19444	-0.417734	-4.84795	-8.93856	1.56068	-2.23705	-14.442	-2.01421	-14.3668	4.01344	-4.0055	-26.4626	2.83374	-5.42824	2.45276	-1.76845	-12.0206
15	p-coumaric acid	betaine	Diethylene glycol		NGSWKAQJJWESNS-ZZXKWVIFSA-N	KWIUHFFTVRNATP-UHFFFAOYSA-N	MTHSVFCYNBDYFN-UHFFFAOYSA-N		25	0.2	0.8	0	2.15959	-1.24001	-0.469388	-4.6492	-8.50307	1.47275	-2.09815	-13.6378	-1.94371	-14.1163	3.94449	-3.85326	-26.3822	2.70549	-5.61321	2.47174	-1.75511	-12.7445
15	p-coumaric acid	betaine	Triethylene glycol		NGSWKAQJJWESNS-ZZXKWVIFSA-N	KWIUHFFTVRNATP-UHFFFAOYSA-N	ZIBGPFATKBEMQZ-UHFFFAOYSA-N		25	0.5	0.5	0	2.15959	-1.18874	-0.34739	-5.45127	-9.3318	1.22385	-2.25891	-13.7463	-2.11022	-14.7308	3.96014	-4.10209	-26.5684	3.34105	-5.399	2.73629	-1.84318	-12.822
15	p-coumaric acid	betaine	Triethylene glycol		NGSWKAQJJWESNS-ZZXKWVIFSA-N	KWIUHFFTVRNATP-UHFFFAOYSA-N	ZIBGPFATKBEMQZ-UHFFFAOYSA-N		25	0.333333	0.666667	0	2.15959	-1.04867	-0.391803	-5.48537	-8.82687	1.01895	-2.15044	-12.0644	-2.0496	-14.4985	3.93428	-3.96759	-26.5003	3.43577	-5.67162	2.91533	-1.81715	-14.4359
15	p-coumaric acid	betaine	Triethylene glycol		NGSWKAQJJWESNS-ZZXKWVIFSA-N	KWIUHFFTVRNATP-UHFFFAOYSA-N	ZIBGPFATKBEMQZ-UHFFFAOYSA-N		25	0.2	0.8	0	2.15959	-1.1092	-0.442438	-5.50706	-8.28995	0.822835	-2.01756	-10.4137	-1.98049	-14.2521	3.91716	-3.82363	-26.4379	3.52657	-5.96219	3.09433	-1.80607	-16.0242
15	p-coumaric acid	betaine	glycerol		NGSWKAQJJWESNS-ZZXKWVIFSA-N	KWIUHFFTVRNATP-UHFFFAOYSA-N	PEDCQBHIVMGVHV-UHFFFAOYSA-N		25	0.5	0.5	0	2.15959	-1.17366	-0.45676	-5.1107	-8.54656	1.50112	-1.60147	-14.7962	-1.96094	-14.8362	4.07933	-4.28265	-26.5682	3.14976	-6.2896	2.57821	-2.68118	-11.7721
15	p-coumaric acid	betaine	glycerol		NGSWKAQJJWESNS-ZZXKWVIFSA-N	KWIUHFFTVRNATP-UHFFFAOYSA-N	PEDCQBHIVMGVHV-UHFFFAOYSA-N		25	0.2	0.8	0	2.15959	-1.13146	-0.742154	-4.57341	-6.72173	1.37706	-0.615364	-12.6225	-1.57143	-14.3668	4.04147	-4.10176	-26.3628	3.00198	-7.64506	2.66441	-3.4864	-13.7403
15	p-coumaric acid	betaine	Ethylene glycol		NGSWKAQJJWESNS-ZZXKWVIFSA-N	KWIUHFFTVRNATP-UHFFFAOYSA-N	LYCAIKOWRPUZTN-UHFFFAOYSA-N		25	0.5	0.5	0	2.15959	-1.49037	-0.43115	-4.96545	-9.18266	1.8045	-1.93932	-16.3095	-1.9959	-14.7777	4.07674	-4.31864	-26.5163	2.96955	-5.595	2.27224	-2.37932	-10.2068
15	p-coumaric acid	betaine	Ethylene glycol		NGSWKAQJJWESNS-ZZXKWVIFSA-N	KWIUHFFTVRNATP-UHFFFAOYSA-N	LYCAIKOWRPUZTN-UHFFFAOYSA-N		25	0.333333	0.666667	0	2.15959	-1.45514	-0.531421	-4.72166	-8.67579	1.83626	-1.69457	-15.8882	-1.85904	-14.5475	4.04374	-4.26925	-26.3819	2.86262	-5.87168	2.20748	-2.57468	-10.4937
15	p-coumaric acid	betaine	Ethylene glycol		NGSWKAQJJWESNS-ZZXKWVIFSA-N	KWIUHFFTVRNATP-UHFFFAOYSA-N	LYCAIKOWRPUZTN-UHFFFAOYSA-N		25	0.2	0.8	0	2.15959	-1.4656	-0.64479	-4.43174	-8.16875	1.87057	-1.42888	-15.5782	-1.70431	-14.2856	3.9823	-4.19164	-26.2343	2.72743	-6.11684	2.11173	-2.76276	-10.6561
15	p-coumaric acid	choline chloride	Triethylene glycol	water	NGSWKAQJJWESNS-ZZXKWVIFSA-N	SGMZJAMFUVOLNK-UHFFFAOYSA-M	ZIBGPFATKBEMQZ-UHFFFAOYSA-N	XLYOFNOQVPJJNP-UHFFFAOYSA-N	25	0.0333333	0.0666667	0.9	2.15959	-1.88258	-1.38942	-4.57529	-8.05801	2.52329	-1.93058	-18.933	-0.68801	-13.8969	3.57155	-4.80409	-25.1862	3.88728	-5.83892	1.04826	-2.87351	-6.25322
15	p-coumaric acid	choline chloride	Triethylene glycol	water	NGSWKAQJJWESNS-ZZXKWVIFSA-N	SGMZJAMFUVOLNK-UHFFFAOYSA-M	ZIBGPFATKBEMQZ-UHFFFAOYSA-N	XLYOFNOQVPJJNP-UHFFFAOYSA-N	25	0.0666667	0.133333	0.8	2.15959	-1.54832	-0.932262	-5.13031	-8.51114	2.06242	-0.704425	-18.1051	-1.31196	-14.1784	3.5375	-4.42518	-25.7424	3.81835	-5.66722	1.47508	-3.72076	-7.63732
15	p-coumaric acid	choline chloride	Triethylene glycol	water	NGSWKAQJJWESNS-ZZXKWVIFSA-N	SGMZJAMFUVOLNK-UHFFFAOYSA-M	ZIBGPFATKBEMQZ-UHFFFAOYSA-N	XLYOFNOQVPJJNP-UHFFFAOYSA-N	25	0.1	0.2	0.7	2.15959	-1.38525	-0.784767	-5.32824	-8.55098	1.75333	-1.09093	-16.9925	-1.51327	-14.153	3.58487	-4.16996	-25.965	3.81497	-5.60206	1.83154	-3.07903	-8.97242
15	p-coumaric acid	choline chloride	Triethylene glycol	water	NGSWKAQJJWESNS-ZZXKWVIFSA-N	SGMZJAMFUVOLNK-UHFFFAOYSA-M	ZIBGPFATKBEMQZ-UHFFFAOYSA-N	XLYOFNOQVPJJNP-UHFFFAOYSA-N	25	0.133333	0.266667	0.6	2.15959	-1.29071	-0.698633	-5.46917	-8.5226	1.48402	-1.48167	-15.8487	-1.63083	-14.0941	3.62692	-3.97432	-26.0963	3.83834	-5.57147	2.1429	-2.49265	-10.2476
15	p-coumaric acid	choline chloride	Triethylene glycol	water	NGSWKAQJJWESNS-ZZXKWVIFSA-N	SGMZJAMFUVOLNK-UHFFFAOYSA-M	ZIBGPFATKBEMQZ-UHFFFAOYSA-N	XLYOFNOQVPJJNP-UHFFFAOYSA-N	25	0.166667	0.333333	0.5	2.15959	-1.19928	-0.633635	-5.5842	-8.52181	1.22253	-1.72349	-14.7642	-1.71954	-14.058	3.64228	-3.81803	-26.1899	3.86466	-5.53616	2.41975	-2.09454	-11.4257
15	p-coumaric acid	choline chloride	Triethylene glycol	water	NGSWKAQJJWESNS-ZZXKWVIFSA-N	SGMZJAMFUVOLNK-UHFFFAOYSA-M	ZIBGPFATKBEMQZ-UHFFFAOYSA-N	XLYOFNOQVPJJNP-UHFFFAOYSA-N	25	0.2	0.4	0.4	2.15959	-1.1111	-0.579213	-5.68194	-8.56092	0.967226	-1.86296	-13.7683	-1.79381	-14.0474	3.63575	-3.69109	-26.2626	3.88813	-5.48647	2.66852	-1.82813	-12.4943
15	p-coumaric acid	choline chloride	Triethylene glycol	water	NGSWKAQJJWESNS-ZZXKWVIFSA-N	SGMZJAMFUVOLNK-UHFFFAOYSA-M	ZIBGPFATKBEMQZ-UHFFFAOYSA-N	XLYOFNOQVPJJNP-UHFFFAOYSA-N	25	0.233333	0.466667	0.3	2.15959	-1.05297	-0.532054	-5.76307	-8.63413	0.725093	-1.93337	-12.8737	-1.85818	-14.0541	3.6163	-3.58678	-26.3214	3.90489	-5.41996	2.89121	-1.65341	-13.4477
15	p-coumaric acid	choline chloride	Triethylene glycol	water	NGSWKAQJJWESNS-ZZXKWVIFSA-N	SGMZJAMFUVOLNK-UHFFFAOYSA-M	ZIBGPFATKBEMQZ-UHFFFAOYSA-N	XLYOFNOQVPJJNP-UHFFFAOYSA-N	25	0.266667	0.533333	0.2	2.15959	-0.993128	-0.490818	-5.83191	-8.72804	0.498783	-1.96649	-12.0717	-1.91446	-14.0708	3.59042	-3.50013	-26.3699	3.91745	-5.34272	3.09164	-1.53364	-14.2983
15	p-coumaric acid	choline chloride	Triethylene glycol	water	NGSWKAQJJWESNS-ZZXKWVIFSA-N	SGMZJAMFUVOLNK-UHFFFAOYSA-M	ZIBGPFATKBEMQZ-UHFFFAOYSA-N	XLYOFNOQVPJJNP-UHFFFAOYSA-N	25	0.3	0.6	0.1	2.15959	-0.977122	-0.454656	-5.88908	-8.83539	0.290754	-1.98199	-11.3581	-1.96382	-14.0925	3.56202	-3.42734	-26.4105	3.92526	-5.25716	3.27127	-1.44535	-15.0524
15	p-coumaric acid	choline chloride	Triethylene glycol		NGSWKAQJJWESNS-ZZXKWVIFSA-N	SGMZJAMFUVOLNK-UHFFFAOYSA-M	ZIBGPFATKBEMQZ-UHFFFAOYSA-N		25	0.333333	0.666667	0	2.15959	-1.00137	-0.422864	-5.93863	-8.94823	0.0990367	-1.98841	-10.7169	-2.00721	-14.1165	3.53328	-3.36556	-26.4449	3.93142	-5.16827	3.43424	-1.37715	-15.7279
15	p-coumaric acid	choline chloride	Triethylene glycol	water	NGSWKAQJJWESNS-ZZXKWVIFSA-N	SGMZJAMFUVOLNK-UHFFFAOYSA-M	ZIBGPFATKBEMQZ-UHFFFAOYSA-N	XLYOFNOQVPJJNP-UHFFFAOYSA-N	30	0.0333333	0.0666667	0.9	2.1232	-1.77535	-1.33778	-4.46969	-8.01475	2.58564	-1.68664	-18.9843	-0.443	-13.7402	3.64905	-4.76454	-25.2088	4.02669	-5.72543	1.06341	-3.0779	-6.22446
15	p-coumaric acid	choline chloride	Triethylene glycol	water	NGSWKAQJJWESNS-ZZXKWVIFSA-N	SGMZJAMFUVOLNK-UHFFFAOYSA-M	ZIBGPFATKBEMQZ-UHFFFAOYSA-N	XLYOFNOQVPJJNP-UHFFFAOYSA-N	30	0.0666667	0.133333	0.8	2.1232	-1.44786	-0.90976	-4.97861	-8.46941	2.12759	-1.53806	-18.1672	-1.03698	-14.0173	3.61	-4.39084	-25.7546	3.94163	-5.54785	1.48241	-2.85278	-7.58743
15	p-coumaric acid	choline chloride	Triethylene glycol	water	NGSWKAQJJWESNS-ZZXKWVIFSA-N	SGMZJAMFUVOLNK-UHFFFAOYSA-M	ZIBGPFATKBEMQZ-UHFFFAOYSA-N	XLYOFNOQVPJJNP-UHFFFAOYSA-N	30	0.1	0.2	0.7	2.1232	-1.29546	-0.769304	-5.16439	-8.5127	1.8147	-1.60355	-17.0598	-1.23189	-13.9967	3.64901	-4.13931	-25.9722	3.9325	-5.48404	1.83431	-2.53576	-8.91245
15	p-coumaric acid	choline chloride	Triethylene glycol	water	NGSWKAQJJWESNS-ZZXKWVIFSA-N	SGMZJAMFUVOLNK-UHFFFAOYSA-M	ZIBGPFATKBEMQZ-UHFFFAOYSA-N	XLYOFNOQVPJJNP-UHFFFAOYSA-N	30	0.133333	0.266667	0.6	2.1232	-1.17787	-0.686516	-5.29888	-8.48798	1.54255	-2.24415	-15.9232	-1.34678	-13.9418	3.68539	-3.94598	-26.1013	3.9521	-5.45379	2.14284	-1.70183	-10.1781
15	p-coumaric acid	choline chloride	Triethylene glycol	water	NGSWKAQJJWESNS-ZZXKWVIFSA-N	SGMZJAMFUVOLNK-UHFFFAOYSA-M	ZIBGPFATKBEMQZ-UHFFFAOYSA-N	XLYOFNOQVPJJNP-UHFFFAOYSA-N	30	0.166667	0.333333	0.5	2.1232	-1.10233	-0.623793	-5.41058	-8.48726	1.27899	-2.03106	-14.8422	-1.43382	-13.9071	3.69789	-3.7911	-26.1935	3.97676	-5.41986	2.4189	-1.76004	-11.3513
15	p-coumaric acid	choline chloride	Triethylene glycol	water	NGSWKAQJJWESNS-ZZXKWVIFSA-N	SGMZJAMFUVOLNK-UHFFFAOYSA-M	ZIBGPFATKBEMQZ-UHFFFAOYSA-N	XLYOFNOQVPJJNP-UHFFFAOYSA-N	30	0.2	0.4	0.4	2.1232	-1.02427	-0.571109	-5.5034	-8.52613	1.02394	-1.96582	-13.8529	-1.50694	-13.8964	3.69013	-3.66493	-26.2653	3.99646	-5.37029	2.66619	-1.69911	-12.4123
15	p-coumaric acid	choline chloride	Triethylene glycol	water	NGSWKAQJJWESNS-ZZXKWVIFSA-N	SGMZJAMFUVOLNK-UHFFFAOYSA-M	ZIBGPFATKBEMQZ-UHFFFAOYSA-N	XLYOFNOQVPJJNP-UHFFFAOYSA-N	30	0.233333	0.466667	0.3	2.1232	-0.951157	-0.525296	-5.58144	-8.59677	0.781436	-1.96407	-12.9606	-1.57051	-13.9024	3.67012	-3.561	-26.3234	4.01093	-5.30565	2.88868	-1.59693	-13.3628
15	p-coumaric acid	choline chloride	Triethylene glycol	water	NGSWKAQJJWESNS-ZZXKWVIFSA-N	SGMZJAMFUVOLNK-UHFFFAOYSA-M	ZIBGPFATKBEMQZ-UHFFFAOYSA-N	XLYOFNOQVPJJNP-UHFFFAOYSA-N	30	0.266667	0.533333	0.2	2.1232	-0.870359	-0.485109	-5.64616	-8.68793	0.555827	-1.9762	-12.163	-1.62628	-13.9183	3.64392	-3.47447	-26.3714	4.01988	-5.23033	3.08809	-1.49827	-14.2085
15	p-coumaric acid	choline chloride	Triethylene glycol	water	NGSWKAQJJWESNS-ZZXKWVIFSA-N	SGMZJAMFUVOLNK-UHFFFAOYSA-M	ZIBGPFATKBEMQZ-UHFFFAOYSA-N	XLYOFNOQVPJJNP-UHFFFAOYSA-N	30	0.3	0.6	0.1	2.1232	-0.863826	-0.449755	-5.70032	-8.79205	0.347509	-1.98509	-11.4503	-1.67534	-13.9392	3.61526	-3.40167	-26.4118	4.02498	-5.1472	3.26775	-1.41658	-14.9615
15	p-coumaric acid	choline chloride	Triethylene glycol		NGSWKAQJJWESNS-ZZXKWVIFSA-N	SGMZJAMFUVOLNK-UHFFFAOYSA-M	ZIBGPFATKBEMQZ-UHFFFAOYSA-N		30	0.333333	0.666667	0	2.1232	-0.884651	-0.418615	-5.74702	-8.90152	0.155596	-1.988	-10.8099	-1.71855	-13.9625	3.5863	-3.33977	-26.4459	4.02847	-5.06096	3.4307	-1.35177	-15.636
15	p-coumaric acid	choline chloride	Triethylene glycol	water	NGSWKAQJJWESNS-ZZXKWVIFSA-N	SGMZJAMFUVOLNK-UHFFFAOYSA-M	ZIBGPFATKBEMQZ-UHFFFAOYSA-N	XLYOFNOQVPJJNP-UHFFFAOYSA-N	35	0.0333333	0.0666667	0.9	2.08563	-1.66548	-1.28642	-4.36236	-7.97317	2.64929	-1.2102	-19.0408	-0.2019	-13.5832	3.72745	-4.72314	-25.2344	4.16046	-5.61005	1.07816	-3.51294	-6.19357
15	p-coumaric acid	choline chloride	Triethylene glycol	water	NGSWKAQJJWESNS-ZZXKWVIFSA-N	SGMZJAMFUVOLNK-UHFFFAOYSA-M	ZIBGPFATKBEMQZ-UHFFFAOYSA-N	XLYOFNOQVPJJNP-UHFFFAOYSA-N	35	0.0666667	0.133333	0.8	2.08563	-1.33836	-0.887217	-4.82492	-8.42593	2.19296	-1.91455	-18.2305	-0.76503	-13.8554	3.68202	-4.35495	-25.7676	4.05989	-5.42951	1.48906	-2.4404	-7.53709
15	p-coumaric acid	choline chloride	Triethylene glycol	water	NGSWKAQJJWESNS-ZZXKWVIFSA-N	SGMZJAMFUVOLNK-UHFFFAOYSA-M	ZIBGPFATKBEMQZ-UHFFFAOYSA-N	XLYOFNOQVPJJNP-UHFFFAOYSA-N	35	0.1	0.2	0.7	2.08563	-1.18791	-0.753718	-4.99912	-8.47237	1.87598	-2.43469	-17.1279	-0.95335	-13.8397	3.71257	-4.1072	-25.9801	4.04577	-5.36728	1.83659	-1.67251	-8.85213
15	p-coumaric acid	choline chloride	Triethylene glycol	water	NGSWKAQJJWESNS-ZZXKWVIFSA-N	SGMZJAMFUVOLNK-UHFFFAOYSA-M	ZIBGPFATKBEMQZ-UHFFFAOYSA-N	XLYOFNOQVPJJNP-UHFFFAOYSA-N	35	0.133333	0.266667	0.6	2.08563	-1.06485	-0.674257	-5.12654	-8.45205	1.60164	-2.13728	-16.0012	-1.06543	-13.7885	3.74341	-3.91628	-26.1067	4.06111	-5.33645	2.14177	-1.779	-10.1056
15	p-coumaric acid	choline chloride	Triethylene glycol	water	NGSWKAQJJWESNS-ZZXKWVIFSA-N	SGMZJAMFUVOLNK-UHFFFAOYSA-M	ZIBGPFATKBEMQZ-UHFFFAOYSA-N	XLYOFNOQVPJJNP-UHFFFAOYSA-N	35	0.166667	0.333333	0.5	2.08563	-0.985894	-0.613823	-5.23323	-8.45202	1.33705	-2.00443	-14.9259	-1.15068	-13.7552	3.75319	-3.76288	-26.1974	4.08255	-5.30315	2.41614	-1.75845	-11.2715
15	p-coumaric acid	choline chloride	Triethylene glycol	water	NGSWKAQJJWESNS-ZZXKWVIFSA-N	SGMZJAMFUVOLNK-UHFFFAOYSA-M	ZIBGPFATKBEMQZ-UHFFFAOYSA-N	XLYOFNOQVPJJNP-UHFFFAOYSA-N	35	0.2	0.4	0.4	2.08563	-0.900328	-0.562874	-5.32269	-8.48954	1.08156	-1.96899	-13.9408	-1.22255	-13.7443	3.74429	-3.63757	-26.2682	4.10014	-5.25474	2.66273	-1.66858	-12.3273
15	p-coumaric acid	choline chloride	Triethylene glycol	water	NGSWKAQJJWESNS-ZZXKWVIFSA-N	SGMZJAMFUVOLNK-UHFFFAOYSA-M	ZIBGPFATKBEMQZ-UHFFFAOYSA-N	XLYOFNOQVPJJNP-UHFFFAOYSA-N	35	0.233333	0.466667	0.3	2.08563	-0.817292	-0.518413	-5.39691	-8.55729	0.83951	-1.97201	-13.0523	-1.28527	-13.7495	3.72378	-3.53409	-26.3256	4.11164	-5.19225	2.88427	-1.56208	-13.2733
15	p-coumaric acid	choline chloride	Triethylene glycol	water	NGSWKAQJJWESNS-ZZXKWVIFSA-N	SGMZJAMFUVOLNK-UHFFFAOYSA-M	ZIBGPFATKBEMQZ-UHFFFAOYSA-N	XLYOFNOQVPJJNP-UHFFFAOYSA-N	35	0.266667	0.533333	0.2	2.08563	-0.743896	-0.47927	-5.45928	-8.64519	0.61337	-1.98126	-12.2552	-1.34049	-13.7645	3.69731	-3.44777	-26.3732	4.11879	-5.11933	3.08394	-1.46651	-14.118
15	p-coumaric acid	choline chloride	Triethylene glycol	water	NGSWKAQJJWESNS-ZZXKWVIFSA-N	SGMZJAMFUVOLNK-UHFFFAOYSA-M	ZIBGPFATKBEMQZ-UHFFFAOYSA-N	XLYOFNOQVPJJNP-UHFFFAOYSA-N	35	0.3	0.6	0.1	2.08563	-0.731136	-0.444751	-5.50996	-8.74608	0.405465	-1.98626	-11.5451	-1.38918	-13.7847	3.66847	-3.375	-26.4132	4.12078	-5.03861	3.26301	-1.38874	-14.868
15	p-coumaric acid	choline chloride	Triethylene glycol		NGSWKAQJJWESNS-ZZXKWVIFSA-N	SGMZJAMFUVOLNK-UHFFFAOYSA-M	ZIBGPFATKBEMQZ-UHFFFAOYSA-N		35	0.333333	0.666667	0	2.08563	-0.751242	-0.414262	-5.55302	-8.85275	0.214083	-1.98607	-10.908	-1.43219	-13.8072	3.63931	-3.31305	-26.4471	4.12083	-4.95444	3.42523	-1.32698	-15.5391
15	p-coumaric acid	choline chloride	Triethylene glycol	water	NGSWKAQJJWESNS-ZZXKWVIFSA-N	SGMZJAMFUVOLNK-UHFFFAOYSA-M	ZIBGPFATKBEMQZ-UHFFFAOYSA-N	XLYOFNOQVPJJNP-UHFFFAOYSA-N	40	0.0333333	0.0666667	0.9	2.04688	-1.54165	-1.23543	-4.25291	-7.93323	2.714	-1.29174	-19.1025	0.03545	-13.4263	3.80646	-4.67988	-25.263	4.28836	-5.49311	1.09246	-3.38814	-6.16052
15	p-coumaric acid	choline chloride	Triethylene glycol	water	NGSWKAQJJWESNS-ZZXKWVIFSA-N	SGMZJAMFUVOLNK-UHFFFAOYSA-M	ZIBGPFATKBEMQZ-UHFFFAOYSA-N	XLYOFNOQVPJJNP-UHFFFAOYSA-N	40	0.0666667	0.133333	0.8	2.04688	-1.21862	-0.86465	-4.66839	-8.3836	2.2588	-1.9763	-18.2993	-0.49606	-13.6931	3.7534	-4.31754	-25.7815	4.17233	-5.30947	1.4946	-2.34124	-7.48214
15	p-coumaric acid	choline chloride	Triethylene glycol	water	NGSWKAQJJWESNS-ZZXKWVIFSA-N	SGMZJAMFUVOLNK-UHFFFAOYSA-M	ZIBGPFATKBEMQZ-UHFFFAOYSA-N	XLYOFNOQVPJJNP-UHFFFAOYSA-N	40	0.1	0.2	0.7	2.04688	-1.06468	-0.738006	-4.83008	-8.43272	1.93843	-2.44627	-17.2028	-0.67761	-13.6819	3.77549	-4.07365	-25.9885	4.15247	-5.24914	1.83706	-1.62738	-8.78564
15	p-coumaric acid	choline chloride	Triethylene glycol	water	NGSWKAQJJWESNS-ZZXKWVIFSA-N	SGMZJAMFUVOLNK-UHFFFAOYSA-M	ZIBGPFATKBEMQZ-UHFFFAOYSA-N	XLYOFNOQVPJJNP-UHFFFAOYSA-N	40	0.133333	0.266667	0.6	2.04688	-0.945821	-0.66187	-4.95214	-8.41424	1.66086	-2.15808	-16.0804	-0.78675	-13.6343	3.80094	-3.88523	-26.1126	4.16539	-5.22007	2.14008	-1.72715	-10.0322
15	p-coumaric acid	choline chloride	Triethylene glycol	water	NGSWKAQJJWESNS-ZZXKWVIFSA-N	SGMZJAMFUVOLNK-UHFFFAOYSA-M	ZIBGPFATKBEMQZ-UHFFFAOYSA-N	XLYOFNOQVPJJNP-UHFFFAOYSA-N	40	0.166667	0.333333	0.5	2.04688	-0.849983	-0.603715	-5.05457	-8.41445	1.39522	-2.02497	-15.0106	-0.87012	-13.6022	3.80815	-3.7334	-26.2017	4.18445	-5.18771	2.41293	-1.70843	-11.191
15	p-coumaric acid	choline chloride	Triethylene glycol	water	NGSWKAQJJWESNS-ZZXKWVIFSA-N	SGMZJAMFUVOLNK-UHFFFAOYSA-M	ZIBGPFATKBEMQZ-UHFFFAOYSA-N	XLYOFNOQVPJJNP-UHFFFAOYSA-N	40	0.2	0.4	0.4	2.04688	-0.771709	-0.554507	-5.13989	-8.45026	1.14012	-1.9842	-14.0312	-0.94066	-13.591	3.7982	-3.60904	-26.2714	4.19923	-5.14075	2.65808	-1.62484	-12.2401
15	p-coumaric acid	choline chloride	Triethylene glycol	water	NGSWKAQJJWESNS-ZZXKWVIFSA-N	SGMZJAMFUVOLNK-UHFFFAOYSA-M	ZIBGPFATKBEMQZ-UHFFFAOYSA-N	XLYOFNOQVPJJNP-UHFFFAOYSA-N	40	0.233333	0.466667	0.3	2.04688	-0.68612	-0.511392	-5.21114	-8.51522	0.897989	-1.98095	-13.1449	-1.00246	-13.5955	3.77728	-3.50609	-26.328	4.20868	-5.08027	2.87929	-1.52514	-13.1831
15	p-coumaric acid	choline chloride	Triethylene glycol	water	NGSWKAQJJWESNS-ZZXKWVIFSA-N	SGMZJAMFUVOLNK-UHFFFAOYSA-M	ZIBGPFATKBEMQZ-UHFFFAOYSA-N	XLYOFNOQVPJJNP-UHFFFAOYSA-N	40	0.266667	0.533333	0.2	2.04688	-0.619559	-0.47331	-5.26947	-8.60019	0.672797	-1.9848	-12.3522	-1.05705	-13.6096	3.75061	-3.42002	-26.3751	4.21242	-5.00938	3.07781	-1.43522	-14.0229
15	p-coumaric acid	choline chloride	Triethylene glycol	water	NGSWKAQJJWESNS-ZZXKWVIFSA-N	SGMZJAMFUVOLNK-UHFFFAOYSA-M	ZIBGPFATKBEMQZ-UHFFFAOYSA-N	XLYOFNOQVPJJNP-UHFFFAOYSA-N	40	0.3	0.6	0.1	2.04688	-0.600854	-0.439616	-5.31769	-8.69722	0.464731	-1.98559	-11.6424	-1.10535	-13.6289	3.72162	-3.34736	-26.4148	4.21234	-4.93168	3.25689	-1.36177	-14.7723
15	p-coumaric acid	choline chloride	Triethylene glycol		NGSWKAQJJWESNS-ZZXKWVIFSA-N	SGMZJAMFUVOLNK-UHFFFAOYSA-M	ZIBGPFATKBEMQZ-UHFFFAOYSA-N		40	0.333333	0.666667	0	2.04688	-0.613778	-0.409794	-5.35709	-8.80103	0.274031	-1.9824	-11.0084	-1.1481	-13.6507	3.69234	-3.28541	-26.4485	4.20899	-4.84963	3.41831	-1.30301	-15.44
15	p-coumaric acid	betaine	glycerol	water	NGSWKAQJJWESNS-ZZXKWVIFSA-N	KWIUHFFTVRNATP-UHFFFAOYSA-N	PEDCQBHIVMGVHV-UHFFFAOYSA-N	XLYOFNOQVPJJNP-UHFFFAOYSA-N	25	0.0333333	0.0666667	0.9	2.15959	-2.03051	-2.18623	-3.30451	-7.2018	3.12181	-2.74415	-19.1464	0.39951	-13.4238	3.97588	-5.09075	-24.7933	3.70402	-6.22205	0.854071	-2.3466	-5.6469
15	p-coumaric acid	betaine	glycerol	water	NGSWKAQJJWESNS-ZZXKWVIFSA-N	KWIUHFFTVRNATP-UHFFFAOYSA-N	PEDCQBHIVMGVHV-UHFFFAOYSA-N	XLYOFNOQVPJJNP-UHFFFAOYSA-N	25	0.0666667	0.133333	0.8	2.15959	-1.67458	-1.51781	-4.12327	-7.41692	2.68898	-1.89849	-18.552	-0.51278	-13.9409	3.87577	-4.87684	-25.3287	3.61049	-6.52401	1.18679	-2.97835	-6.77668
15	p-coumaric acid	betaine	glycerol	water	NGSWKAQJJWESNS-ZZXKWVIFSA-N	KWIUHFFTVRNATP-UHFFFAOYSA-N	PEDCQBHIVMGVHV-UHFFFAOYSA-N	XLYOFNOQVPJJNP-UHFFFAOYSA-N	25	0.1	0.2	0.7	2.15959	-1.50069	-1.15999	-4.48279	-7.57353	2.38683	-1.18973	-17.9738	-1.00115	-14.2531	3.84644	-4.70362	-25.7034	3.48164	-6.67956	1.45961	-3.51389	-7.72964
15	p-coumaric acid	betaine	glycerol	water	NGSWKAQJJWESNS-ZZXKWVIFSA-N	KWIUHFFTVRNATP-UHFFFAOYSA-N	PEDCQBHIVMGVHV-UHFFFAOYSA-N	XLYOFNOQVPJJNP-UHFFFAOYSA-N	25	0.133333	0.266667	0.6	2.15959	-1.37247	-0.980209	-4.61808	-7.58592	2.18604	-0.768501	-17.3323	-1.24652	-14.3954	3.87357	-4.57521	-25.9347	3.37156	-6.80952	1.68753	-3.80671	-8.60234
15	p-coumaric acid	betaine	glycerol	water	NGSWKAQJJWESNS-ZZXKWVIFSA-N	KWIUHFFTVRNATP-UHFFFAOYSA-N	PEDCQBHIVMGVHV-UHFFFAOYSA-N	XLYOFNOQVPJJNP-UHFFFAOYSA-N	25	0.166667	0.333333	0.5	2.15959	-1.26396	-0.869065	-4.68523	-7.54126	2.02641	-2.26355	-16.6589	-1.39821	-14.4686	3.91422	-4.47748	-26.0895	3.28702	-6.92735	1.88781	-2.21393	-9.43068
15	p-coumaric acid	betaine	glycerol	water	NGSWKAQJJWESNS-ZZXKWVIFSA-N	KWIUHFFTVRNATP-UHFFFAOYSA-N	PEDCQBHIVMGVHV-UHFFFAOYSA-N	XLYOFNOQVPJJNP-UHFFFAOYSA-N	25	0.2	0.4	0.4	2.15959	-1.16332	-0.788523	-4.73094	-7.49547	1.88602	-1.49828	-15.9891	-1.50814	-14.5148	3.95358	-4.40038	-26.203	3.2228	-7.01937	2.06756	-2.9021	-10.2139
15	p-coumaric acid	betaine	glycerol	water	NGSWKAQJJWESNS-ZZXKWVIFSA-N	KWIUHFFTVRNATP-UHFFFAOYSA-N	PEDCQBHIVMGVHV-UHFFFAOYSA-N	XLYOFNOQVPJJNP-UHFFFAOYSA-N	25	0.233333	0.466667	0.3	2.15959	-1.09544	-0.724409	-4.77055	-7.47775	1.75729	-0.959539	-15.3443	-1.59565	-14.5493	3.98826	-4.33807	-26.291	3.1749	-7.07153	2.23097	-3.37853	-10.9467
15	p-coumaric acid	betaine	glycerol	water	NGSWKAQJJWESNS-ZZXKWVIFSA-N	KWIUHFFTVRNATP-UHFFFAOYSA-N	PEDCQBHIVMGVHV-UHFFFAOYSA-N	XLYOFNOQVPJJNP-UHFFFAOYSA-N	25	0.266667	0.533333	0.2	2.15959	-1.04576	-0.670636	-4.80922	-7.49973	1.63758	-0.91638	-14.7336	-1.66904	-14.5773	4.01836	-4.28683	-26.3618	3.14018	-7.07754	2.38078	-3.37045	-11.6281
15	p-coumaric acid	betaine	glycerol	water	NGSWKAQJJWESNS-ZZXKWVIFSA-N	KWIUHFFTVRNATP-UHFFFAOYSA-N	PEDCQBHIVMGVHV-UHFFFAOYSA-N	XLYOFNOQVPJJNP-UHFFFAOYSA-N	25	0.3	0.6	0.1	2.15959	-1.03321	-0.624468	-4.84861	-7.55883	1.52582	-1.21285	-14.1616	-1.73205	-14.6008	4.04455	-4.24412	-26.4199	3.11656	-7.04197	2.51873	-3.03127	-12.2582
15	p-coumaric acid	betaine	glycerol		NGSWKAQJJWESNS-ZZXKWVIFSA-N	KWIUHFFTVRNATP-UHFFFAOYSA-N	PEDCQBHIVMGVHV-UHFFFAOYSA-N		25	0.333333	0.666667	0	2.15959	-1.04657	-0.584463	-4.889	-7.64159	1.42008	-1.12903	-13.6217	-1.78665	-14.6208	4.06732	-4.2081	-26.4683	3.10235	-6.97923	2.64724	-3.07907	-12.8467
15	p-coumaric acid	betaine	glycerol	water	NGSWKAQJJWESNS-ZZXKWVIFSA-N	KWIUHFFTVRNATP-UHFFFAOYSA-N	PEDCQBHIVMGVHV-UHFFFAOYSA-N	XLYOFNOQVPJJNP-UHFFFAOYSA-N	30	0.0333333	0.0666667	0.9	2.1232	-1.9367	-2.11987	-3.22357	-7.12307	3.17342	-1.03053	-19.1483	0.64233	-13.2565	4.04514	-5.0555	-24.7921	3.8659	-6.1334	0.871723	-4.02497	-5.64382
15	p-coumaric acid	betaine	glycerol	water	NGSWKAQJJWESNS-ZZXKWVIFSA-N	KWIUHFFTVRNATP-UHFFFAOYSA-N	PEDCQBHIVMGVHV-UHFFFAOYSA-N	XLYOFNOQVPJJNP-UHFFFAOYSA-N	30	0.0666667	0.133333	0.8	2.1232	-1.58275	-1.45999	-4.03654	-7.38733	2.73012	-1.22021	-18.5907	-0.27342	-13.7995	3.93222	-4.84171	-25.3436	3.76312	-6.4122	1.2021	-3.6215	-6.75288
15	p-coumaric acid	betaine	glycerol	water	NGSWKAQJJWESNS-ZZXKWVIFSA-N	KWIUHFFTVRNATP-UHFFFAOYSA-N	PEDCQBHIVMGVHV-UHFFFAOYSA-N	XLYOFNOQVPJJNP-UHFFFAOYSA-N	30	0.1	0.2	0.7	2.1232	-1.41402	-1.12148	-4.36688	-7.56005	2.43256	-0.524959	-18.0376	-0.74317	-14.1126	3.90058	-4.66999	-25.7187	3.62371	-6.55251	1.46802	-4.14503	-7.68102
15	p-coumaric acid	betaine	glycerol	water	NGSWKAQJJWESNS-ZZXKWVIFSA-N	KWIUHFFTVRNATP-UHFFFAOYSA-N	PEDCQBHIVMGVHV-UHFFFAOYSA-N	XLYOFNOQVPJJNP-UHFFFAOYSA-N	30	0.133333	0.266667	0.6	2.1232	-1.29271	-0.952743	-4.48728	-7.57582	2.23218	-1.76534	-17.4033	-0.97733	-14.2541	3.92455	-4.54393	-25.9459	3.50995	-6.67833	1.69237	-2.77859	-8.54262
15	p-coumaric acid	betaine	glycerol	water	NGSWKAQJJWESNS-ZZXKWVIFSA-N	KWIUHFFTVRNATP-UHFFFAOYSA-N	PEDCQBHIVMGVHV-UHFFFAOYSA-N	XLYOFNOQVPJJNP-UHFFFAOYSA-N	30	0.166667	0.333333	0.5	2.1232	-1.18354	-0.847544	-4.54556	-7.53711	2.07243	-1.08856	-16.7392	-1.12332	-14.3281	3.96194	-4.44809	-26.0981	3.42224	-6.79102	1.88951	-3.35953	-9.35891
15	p-coumaric acid	betaine	glycerol	water	NGSWKAQJJWESNS-ZZXKWVIFSA-N	KWIUHFFTVRNATP-UHFFFAOYSA-N	PEDCQBHIVMGVHV-UHFFFAOYSA-N	XLYOFNOQVPJJNP-UHFFFAOYSA-N	30	0.2	0.4	0.4	2.1232	-1.08266	-0.770764	-4.58573	-7.49604	1.93155	-0.83988	-16.0771	-1.22987	-14.3753	3.99879	-4.37241	-26.2097	3.35586	-6.87928	2.06724	-3.53253	-10.1326
15	p-coumaric acid	betaine	glycerol	water	NGSWKAQJJWESNS-ZZXKWVIFSA-N	KWIUHFFTVRNATP-UHFFFAOYSA-N	PEDCQBHIVMGVHV-UHFFFAOYSA-N	XLYOFNOQVPJJNP-UHFFFAOYSA-N	30	0.233333	0.466667	0.3	2.1232	-1.01242	-0.709361	-4.6215	-7.47958	1.80217	-0.840987	-15.4367	-1.31508	-14.4104	4.03173	-4.31112	-26.2965	3.30642	-6.93078	2.22956	-3.47013	-10.8597
15	p-coumaric acid	betaine	glycerol	water	NGSWKAQJJWESNS-ZZXKWVIFSA-N	KWIUHFFTVRNATP-UHFFFAOYSA-N	PEDCQBHIVMGVHV-UHFFFAOYSA-N	XLYOFNOQVPJJNP-UHFFFAOYSA-N	30	0.266667	0.533333	0.2	2.1232	-0.951972	-0.657722	-4.65629	-7.50132	1.68225	-0.93713	-14.8309	-1.38674	-14.4385	4.06071	-4.26061	-26.3663	3.26955	-6.9372	2.37846	-3.32348	-11.5354
15	p-coumaric acid	betaine	glycerol	water	NGSWKAQJJWESNS-ZZXKWVIFSA-N	KWIUHFFTVRNATP-UHFFFAOYSA-N	PEDCQBHIVMGVHV-UHFFFAOYSA-N	XLYOFNOQVPJJNP-UHFFFAOYSA-N	30	0.3	0.6	0.1	2.1232	-0.939746	-0.613256	-4.69239	-7.55675	1.5701	-1.07477	-14.2607	-1.44845	-14.4619	4.08617	-4.21841	-26.4237	3.24394	-6.9052	2.51607	-3.14364	-12.163
15	p-coumaric acid	betaine	glycerol		NGSWKAQJJWESNS-ZZXKWVIFSA-N	KWIUHFFTVRNATP-UHFFFAOYSA-N	PEDCQBHIVMGVHV-UHFFFAOYSA-N		30	0.333333	0.666667	0	2.1232	-0.962546	-0.574627	-4.72816	-7.63773	1.46512	-1.16159	-13.7268	-1.50205	-14.4817	4.10848	-4.18272	-26.4716	3.22611	-6.84401	2.64336	-3.02113	-12.7449
15	p-coumaric acid	betaine	glycerol	water	NGSWKAQJJWESNS-ZZXKWVIFSA-N	KWIUHFFTVRNATP-UHFFFAOYSA-N	PEDCQBHIVMGVHV-UHFFFAOYSA-N	XLYOFNOQVPJJNP-UHFFFAOYSA-N	35	0.0333333	0.0666667	0.9	2.08563	-1.83614	-2.05194	-3.14648	-7.04829	3.22549	-0.706803	-19.1561	0.87795	-13.0897	4.11441	-5.01896	-24.793	4.02443	-6.04145	0.888917	-4.31216	-5.63687
15	p-coumaric acid	betaine	glycerol	water	NGSWKAQJJWESNS-ZZXKWVIFSA-N	KWIUHFFTVRNATP-UHFFFAOYSA-N	PEDCQBHIVMGVHV-UHFFFAOYSA-N	XLYOFNOQVPJJNP-UHFFFAOYSA-N	35	0.0666667	0.133333	0.8	2.08563	-1.4845	-1.40146	-3.94935	-7.36277	2.77242	-0.376818	-18.6382	-0.03963	-13.6592	3.98843	-4.80448	-25.3619	3.90972	-6.29645	1.21601	-4.42766	-6.72371
15	p-coumaric acid	betaine	glycerol	water	NGSWKAQJJWESNS-ZZXKWVIFSA-N	KWIUHFFTVRNATP-UHFFFAOYSA-N	PEDCQBHIVMGVHV-UHFFFAOYSA-N	XLYOFNOQVPJJNP-UHFFFAOYSA-N	35	0.1	0.2	0.7	2.08563	-1.31099	-1.0833	-4.24943	-7.54617	2.47857	-0.282683	-18.1037	-0.48843	-13.9711	3.95472	-4.63449	-25.7354	3.761	-6.42492	1.47615	-4.35181	-7.63171
15	p-coumaric acid	betaine	glycerol	water	NGSWKAQJJWESNS-ZZXKWVIFSA-N	KWIUHFFTVRNATP-UHFFFAOYSA-N	PEDCQBHIVMGVHV-UHFFFAOYSA-N	XLYOFNOQVPJJNP-UHFFFAOYSA-N	35	0.133333	0.266667	0.6	2.08563	-1.18429	-0.925472	-4.35279	-7.56811	2.2798	-0.371896	-17.4814	-0.71107	-14.1116	3.97532	-4.51095	-25.958	3.64172	-6.54351	1.69552	-4.13905	-8.47656
15	p-coumaric acid	betaine	glycerol	water	NGSWKAQJJWESNS-ZZXKWVIFSA-N	KWIUHFFTVRNATP-UHFFFAOYSA-N	PEDCQBHIVMGVHV-UHFFFAOYSA-N	XLYOFNOQVPJJNP-UHFFFAOYSA-N	35	0.166667	0.333333	0.5	2.08563	-1.07422	-0.826112	-4.40362	-7.532	2.11893	-1.35422	-16.8219	-0.85123	-14.1863	4.00934	-4.41708	-26.1071	3.55239	-6.65434	1.89041	-3.06286	-9.28518
15	p-coumaric acid	betaine	glycerol	water	NGSWKAQJJWESNS-ZZXKWVIFSA-N	KWIUHFFTVRNATP-UHFFFAOYSA-N	PEDCQBHIVMGVHV-UHFFFAOYSA-N	XLYOFNOQVPJJNP-UHFFFAOYSA-N	35	0.2	0.4	0.4	2.08563	-0.980727	-0.753046	-4.43874	-7.49392	1.97721	-0.886273	-16.1654	-0.95429	-14.2344	4.04366	-4.34287	-26.2168	3.48445	-6.7405	2.06645	-3.4566	-10.0514
15	p-coumaric acid	betaine	glycerol	water	NGSWKAQJJWESNS-ZZXKWVIFSA-N	KWIUHFFTVRNATP-UHFFFAOYSA-N	PEDCQBHIVMGVHV-UHFFFAOYSA-N	XLYOFNOQVPJJNP-UHFFFAOYSA-N	35	0.233333	0.466667	0.3	2.08563	-0.909117	-0.694318	-4.46991	-7.48	1.84758	-0.892717	-15.5315	-1.03714	-14.27	4.07485	-4.28266	-26.3022	3.43277	-6.79001	2.22727	-3.38994	-10.7707
15	p-coumaric acid	betaine	glycerol	water	NGSWKAQJJWESNS-ZZXKWVIFSA-N	KWIUHFFTVRNATP-UHFFFAOYSA-N	PEDCQBHIVMGVHV-UHFFFAOYSA-N	XLYOFNOQVPJJNP-UHFFFAOYSA-N	35	0.266667	0.533333	0.2	2.08563	-0.849891	-0.644779	-4.50085	-7.50098	1.72756	-0.982959	-14.9304	-1.10702	-14.2983	4.10269	-4.23293	-26.371	3.39383	-6.79736	2.37513	-3.24997	-11.4406
15	p-coumaric acid	betaine	glycerol	water	NGSWKAQJJWESNS-ZZXKWVIFSA-N	KWIUHFFTVRNATP-UHFFFAOYSA-N	PEDCQBHIVMGVHV-UHFFFAOYSA-N	XLYOFNOQVPJJNP-UHFFFAOYSA-N	35	0.3	0.6	0.1	2.08563	-0.834398	-0.602011	-4.53229	-7.55524	1.61593	-1.09901	-14.3661	-1.16735	-14.3217	4.12741	-4.19126	-26.4277	3.36494	-6.76643	2.51148	-3.09225	-12.0616
15	p-coumaric acid	betaine	glycerol		NGSWKAQJJWESNS-ZZXKWVIFSA-N	KWIUHFFTVRNATP-UHFFFAOYSA-N	PEDCQBHIVMGVHV-UHFFFAOYSA-N		35	0.333333	0.666667	0	2.08563	-0.857308	-0.564729	-4.56521	-7.63161	1.51066	-1.19233	-13.8336	-1.21994	-14.3412	4.14927	-4.15594	-26.475	3.34527	-6.7096	2.63861	-2.96361	-12.6415
15	p-coumaric acid	betaine	glycerol	water	NGSWKAQJJWESNS-ZZXKWVIFSA-N	KWIUHFFTVRNATP-UHFFFAOYSA-N	PEDCQBHIVMGVHV-UHFFFAOYSA-N	XLYOFNOQVPJJNP-UHFFFAOYSA-N	40	0.0333333	0.0666667	0.9	2.04688	-1.72511	-1.9821	-3.07515	-6.97496	3.27644	-0.689505	-19.1652	1.1058	-12.9244	4.18336	-4.98105	-24.7965	4.18095	-5.94941	0.906919	-4.29154	-5.63132
15	p-coumaric acid	betaine	glycerol	water	NGSWKAQJJWESNS-ZZXKWVIFSA-N	KWIUHFFTVRNATP-UHFFFAOYSA-N	PEDCQBHIVMGVHV-UHFFFAOYSA-N	XLYOFNOQVPJJNP-UHFFFAOYSA-N	40	0.0666667	0.133333	0.8	2.04688	-1.36716	-1.34244	-3.86131	-7.34349	2.81551	-0.396282	-18.6944	0.18885	-13.5201	4.04443	-4.76503	-25.3839	4.05016	-6.17657	1.22892	-4.36875	-6.68952
15	p-coumaric acid	betaine	glycerol	water	NGSWKAQJJWESNS-ZZXKWVIFSA-N	KWIUHFFTVRNATP-UHFFFAOYSA-N	PEDCQBHIVMGVHV-UHFFFAOYSA-N	XLYOFNOQVPJJNP-UHFFFAOYSA-N	40	0.1	0.2	0.7	2.04688	-1.19972	-1.04556	-4.1274	-7.53589	2.5266	-0.340261	-18.1786	-0.23673	-13.8286	4.00882	-4.5971	-25.7536	3.89067	-6.29274	1.48222	-4.25684	-7.57495
15	p-coumaric acid	betaine	glycerol	water	NGSWKAQJJWESNS-ZZXKWVIFSA-N	KWIUHFFTVRNATP-UHFFFAOYSA-N	PEDCQBHIVMGVHV-UHFFFAOYSA-N	XLYOFNOQVPJJNP-UHFFFAOYSA-N	40	0.133333	0.266667	0.6	2.04688	-1.07062	-0.898441	-4.21637	-7.55845	2.32765	-0.917734	-17.5606	-0.44763	-13.9678	4.02583	-4.47625	-25.9708	3.76874	-6.40937	1.69818	-3.55852	-8.41018
15	p-coumaric acid	betaine	glycerol	water	NGSWKAQJJWESNS-ZZXKWVIFSA-N	KWIUHFFTVRNATP-UHFFFAOYSA-N	PEDCQBHIVMGVHV-UHFFFAOYSA-N	XLYOFNOQVPJJNP-UHFFFAOYSA-N	40	0.166667	0.333333	0.5	2.04688	-0.955767	-0.804795	-4.25924	-7.52576	2.16589	-0.809204	-16.9071	-0.58187	-14.0432	4.05641	-4.38444	-26.1166	3.67737	-6.51745	1.89052	-3.57524	-9.20949
15	p-coumaric acid	betaine	glycerol	water	NGSWKAQJJWESNS-ZZXKWVIFSA-N	KWIUHFFTVRNATP-UHFFFAOYSA-N	PEDCQBHIVMGVHV-UHFFFAOYSA-N	XLYOFNOQVPJJNP-UHFFFAOYSA-N	40	0.2	0.4	0.4	2.04688	-0.850817	-0.735377	-4.28855	-7.49155	2.02383	-0.940171	-16.258	-0.68138	-14.0921	4.08817	-4.31175	-26.2242	3.60717	-6.60056	2.06434	-3.37158	-9.96624
15	p-coumaric acid	betaine	glycerol	water	NGSWKAQJJWESNS-ZZXKWVIFSA-N	KWIUHFFTVRNATP-UHFFFAOYSA-N	PEDCQBHIVMGVHV-UHFFFAOYSA-N	XLYOFNOQVPJJNP-UHFFFAOYSA-N	40	0.233333	0.466667	0.3	2.04688	-0.791256	-0.679288	-4.31539	-7.47938	1.8939	-0.944945	-15.63	-0.76178	-14.1282	4.11761	-4.25266	-26.3082	3.55361	-6.64883	2.22371	-3.30772	-10.6782
15	p-coumaric acid	betaine	glycerol	water	NGSWKAQJJWESNS-ZZXKWVIFSA-N	KWIUHFFTVRNATP-UHFFFAOYSA-N	PEDCQBHIVMGVHV-UHFFFAOYSA-N	XLYOFNOQVPJJNP-UHFFFAOYSA-N	40	0.266667	0.533333	0.2	2.04688	-0.740419	-0.631817	-4.3424	-7.49986	1.77368	-1.02774	-15.0337	-0.82983	-14.1567	4.14428	-4.20374	-26.376	3.51257	-6.65684	2.3706	-3.176	-11.3423
15	p-coumaric acid	betaine	glycerol	water	NGSWKAQJJWESNS-ZZXKWVIFSA-N	KWIUHFFTVRNATP-UHFFFAOYSA-N	PEDCQBHIVMGVHV-UHFFFAOYSA-N	XLYOFNOQVPJJNP-UHFFFAOYSA-N	40	0.3	0.6	0.1	2.04688	-0.713557	-0.590722	-4.37065	-7.5506	1.66191	-1.13333	-14.4723	-0.88874	-14.1799	4.16828	-4.16265	-26.4319	3.48191	-6.62931	2.50637	-3.02932	-11.9596
15	p-coumaric acid	betaine	glycerol		NGSWKAQJJWESNS-ZZXKWVIFSA-N	KWIUHFFTVRNATP-UHFFFAOYSA-N	PEDCQBHIVMGVHV-UHFFFAOYSA-N		40	0.333333	0.666667	0	2.04688	-0.734728	-0.554786	-4.39937	-7.62416	1.55719	-1.22163	-13.9442	-0.94026	-14.1992	4.18969	-4.12774	-26.4786	3.45911	-6.57505	2.6325	-2.90611	-12.5344
15	syryngic acid	choline chloride	Diethylene glycol		JMSVCTWVEWCHDZ-UHFFFAOYSA-N	SGMZJAMFUVOLNK-UHFFFAOYSA-M	MTHSVFCYNBDYFN-UHFFFAOYSA-N		25	0.5	0.5	0	2.40123	-1.63805	-0.674501	-6.09563	-8.61403	-0.231789	-1.20551	-12.9718	-1.09808	-13.1015	4.23134	-2.00801	-29.5965	4.99755	-4.48743	4.46313	-0.802495	-16.6247
15	syryngic acid	choline chloride	Diethylene glycol		JMSVCTWVEWCHDZ-UHFFFAOYSA-N	SGMZJAMFUVOLNK-UHFFFAOYSA-M	MTHSVFCYNBDYFN-UHFFFAOYSA-N		25	0.333333	0.666667	0	2.40123	-1.33246	-0.753321	-5.42546	-7.95869	0.182871	-1.06994	-12.7235	-0.99051	-12.9802	4.27238	-2.09277	-29.4991	4.43495	-5.02156	4.08951	-1.02283	-16.7756
15	syryngic acid	choline chloride	Diethylene glycol		JMSVCTWVEWCHDZ-UHFFFAOYSA-N	SGMZJAMFUVOLNK-UHFFFAOYSA-M	MTHSVFCYNBDYFN-UHFFFAOYSA-N		25	0.2	0.8	0	2.40123	-1.4705	-0.860969	-4.80938	-7.25112	0.546456	-0.915213	-12.3389	-0.84358	-12.802	4.3476	-2.16373	-29.3936	3.9658	-5.5509	3.80114	-1.24852	-17.0547
15	syryngic acid	choline chloride	Triethylene glycol		JMSVCTWVEWCHDZ-UHFFFAOYSA-N	SGMZJAMFUVOLNK-UHFFFAOYSA-M	ZIBGPFATKBEMQZ-UHFFFAOYSA-N		25	0.5	0.5	0	2.40123	-1.46131	-0.536444	-6.51774	-9.11553	-0.691728	-1.1277	-12.16	-1.28651	-13.6118	3.87137	-1.99654	-29.7344	5.23123	-4.49628	4.5631	-0.868838	-17.5744
15	syryngic acid	choline chloride	Triethylene glycol		JMSVCTWVEWCHDZ-UHFFFAOYSA-N	SGMZJAMFUVOLNK-UHFFFAOYSA-M	ZIBGPFATKBEMQZ-UHFFFAOYSA-N		25	0.2	0.8	0	2.40123	-1.38492	-0.65742	-5.86975	-7.73367	-0.37654	-0.859249	-9.60133	-1.1214	-13.4499	3.94854	-2.12055	-29.6045	4.74835	-5.71628	4.32508	-1.2613	-20.0032
15	syryngic acid	choline chloride	glycerol		JMSVCTWVEWCHDZ-UHFFFAOYSA-N	SGMZJAMFUVOLNK-UHFFFAOYSA-M	PEDCQBHIVMGVHV-UHFFFAOYSA-N		25	0.5	0.5	0	2.40123	-1.67113	-1.55043	-5.32767	-5.60258	0.644933	-0.136624	-10.5603	0.09742	-11.9072	5.43889	-2.09482	-29.3859	5.42509	-6.30464	4.79396	-1.9582	-18.8256
15	syryngic acid	choline chloride	glycerol		JMSVCTWVEWCHDZ-UHFFFAOYSA-N	SGMZJAMFUVOLNK-UHFFFAOYSA-M	PEDCQBHIVMGVHV-UHFFFAOYSA-N		25	0.333333	0.666667	0	2.40123	-1.39799	-1.65052	-4.29558	-5.02461	1.12436	0.470528	-11.5616	0.23403	-12.2735	5.13879	-2.2382	-29.3525	4.52961	-7.24889	4.01443	-2.70873	-17.7909
15	syryngic acid	choline chloride	glycerol		JMSVCTWVEWCHDZ-UHFFFAOYSA-N	SGMZJAMFUVOLNK-UHFFFAOYSA-M	PEDCQBHIVMGVHV-UHFFFAOYSA-N		25	0.2	0.8	0	2.40123	-1.50802	-1.82289	-3.39137	-4.46074	1.51577	1.00118	-12.3224	0.46929	-12.455	4.99479	-2.36016	-29.315	3.86066	-7.99427	3.47902	-3.36134	-16.9926
15	syryngic acid	choline chloride	Ethylene glycol		JMSVCTWVEWCHDZ-UHFFFAOYSA-N	SGMZJAMFUVOLNK-UHFFFAOYSA-M	LYCAIKOWRPUZTN-UHFFFAOYSA-N		25	0.5	0.5	0	2.40123	-1.73018	-1.27161	-5.65385	-6.89624	0.659505	-0.619323	-12.7125	-0.28313	-11.948	5.22179	-2.09954	-29.2704	5.37072	-5.05172	4.56229	-1.48022	-16.5579
15	syryngic acid	choline chloride	Ethylene glycol		JMSVCTWVEWCHDZ-UHFFFAOYSA-N	SGMZJAMFUVOLNK-UHFFFAOYSA-M	LYCAIKOWRPUZTN-UHFFFAOYSA-N		25	0.333333	0.666667	0	2.40123	-1.51645	-1.33437	-4.65677	-6.58152	1.26332	-0.251086	-14.2082	-0.19746	-12.2004	4.95447	-2.26565	-29.1598	4.45931	-5.6189	3.69115	-2.01456	-14.9517
15	syryngic acid	choline chloride	Ethylene glycol		JMSVCTWVEWCHDZ-UHFFFAOYSA-N	SGMZJAMFUVOLNK-UHFFFAOYSA-M	LYCAIKOWRPUZTN-UHFFFAOYSA-N		25	0.2	0.8	0	2.40123	-1.61203	-1.49526	-3.74619	-6.13356	1.78909	0.0825681	-15.266	0.02212	-12.2468	4.85051	-2.42037	-29.0246	3.76831	-6.1132	3.06142	-2.50294	-13.7585
15	syryngic acid	betaine	Diethylene glycol		JMSVCTWVEWCHDZ-UHFFFAOYSA-N	KWIUHFFTVRNATP-UHFFFAOYSA-N	MTHSVFCYNBDYFN-UHFFFAOYSA-N		25	0.5	0.5	0	2.40123	-1.62962	-0.490458	-5.48346	-8.789	1.43705	-1.3136	-16.4952	-1.34927	-13.7778	4.70822	-2.75463	-29.8302	4.13419	-4.98877	3.27117	-1.44103	-13.3349
15	syryngic acid	betaine	Diethylene glycol		JMSVCTWVEWCHDZ-UHFFFAOYSA-N	KWIUHFFTVRNATP-UHFFFAOYSA-N	MTHSVFCYNBDYFN-UHFFFAOYSA-N		25	0.333333	0.666667	0	2.40123	-1.50749	-0.606586	-5.11633	-8.0843	1.33999	-1.20386	-15.027	-1.19078	-13.4947	4.68273	-2.69718	-29.662	3.92555	-5.41039	3.34274	-1.49332	-14.635
15	syryngic acid	betaine	Diethylene glycol		JMSVCTWVEWCHDZ-UHFFFAOYSA-N	KWIUHFFTVRNATP-UHFFFAOYSA-N	MTHSVFCYNBDYFN-UHFFFAOYSA-N		25	0.2	0.8	0	2.40123	-1.54874	-0.748438	-4.68902	-7.37794	1.27463	-1.06723	-13.7025	-0.99717	-13.1924	4.65142	-2.62419	-29.4955	3.69185	-5.81448	3.37679	-1.55696	-15.793
15	syryngic acid	betaine	Triethylene glycol		JMSVCTWVEWCHDZ-UHFFFAOYSA-N	KWIUHFFTVRNATP-UHFFFAOYSA-N	ZIBGPFATKBEMQZ-UHFFFAOYSA-N		25	0.5	0.5	0	2.40123	-1.49827	-0.44239	-5.92143	-8.95154	0.879932	-1.22418	-14.9603	-1.41488	-14.0212	4.45553	-2.68958	-29.885	4.50655	-5.06969	3.5756	-1.4654	-14.9246
15	syryngic acid	betaine	Triethylene glycol		JMSVCTWVEWCHDZ-UHFFFAOYSA-N	KWIUHFFTVRNATP-UHFFFAOYSA-N	ZIBGPFATKBEMQZ-UHFFFAOYSA-N		25	0.2	0.8	0	2.40123	-1.41081	-0.628007	-5.71416	-7.58453	0.310576	-0.971839	-10.4843	-1.16154	-13.6266	4.32577	-2.52979	-29.65	4.55262	-6.0421	4.01519	-1.55795	-19.1657
15	syryngic acid	betaine	glycerol		JMSVCTWVEWCHDZ-UHFFFAOYSA-N	KWIUHFFTVRNATP-UHFFFAOYSA-N	PEDCQBHIVMGVHV-UHFFFAOYSA-N		25	0.5	0.5	0	2.40123	-1.6918	-0.845134	-5.40568	-6.26382	1.30213	0.19907	-14.2197	-0.8652	-13.3101	5.13177	-2.79456	-29.6664	4.54048	-7.04629	3.82964	-2.99363	-15.4466
15	syryngic acid	betaine	glycerol		JMSVCTWVEWCHDZ-UHFFFAOYSA-N	KWIUHFFTVRNATP-UHFFFAOYSA-N	PEDCQBHIVMGVHV-UHFFFAOYSA-N		25	0.333333	0.666667	0	2.40123	-1.44585	-1.30422	-4.35719	-4.87616	1.46812	0.894089	-13.0759	-0.23862	-12.9253	5.17279	-2.72945	-29.4651	4.11857	-8.04918	3.70467	-3.62354	-16.3892
15	syryngic acid	betaine	glycerol		JMSVCTWVEWCHDZ-UHFFFAOYSA-N	KWIUHFFTVRNATP-UHFFFAOYSA-N	PEDCQBHIVMGVHV-UHFFFAOYSA-N		25	0.2	0.8	0	2.40123	-1.52248	-1.66093	-3.36897	-4.27034	1.68566	1.30288	-13.0638	0.24823	-12.8343	5.0325	-2.67355	-29.3688	3.6172	-8.56391	3.34684	-3.97643	-16.3051
15	syryngic acid	betaine	Ethylene glycol		JMSVCTWVEWCHDZ-UHFFFAOYSA-N	KWIUHFFTVRNATP-UHFFFAOYSA-N	LYCAIKOWRPUZTN-UHFFFAOYSA-N		25	0.5	0.5	0	2.40123	-1.87899	-0.654722	-5.3187	-7.84479	1.73619	-0.496568	-17.0786	-1.12508	-13.5597	4.94372	-2.85749	-29.6969	4.19362	-5.71491	3.20753	-2.36092	-12.6183
15	syryngic acid	betaine	Ethylene glycol		JMSVCTWVEWCHDZ-UHFFFAOYSA-N	KWIUHFFTVRNATP-UHFFFAOYSA-N	LYCAIKOWRPUZTN-UHFFFAOYSA-N		25	0.333333	0.666667	0	2.40123	-1.56195	-0.969986	-4.59256	-6.70662	1.88542	-0.0181868	-16.1867	-0.69479	-13.0644	5.01522	-2.84357	-29.3798	3.89777	-6.35777	3.1298	-2.82538	-13.1931
15	syryngic acid	betaine	Ethylene glycol		JMSVCTWVEWCHDZ-UHFFFAOYSA-N	KWIUHFFTVRNATP-UHFFFAOYSA-N	LYCAIKOWRPUZTN-UHFFFAOYSA-N		25	0.2	0.8	0	2.40123	-1.68804	-1.30948	-3.70242	-6.04049	2.10726	0.291143	-16.138	-0.23144	-12.7393	4.93535	-2.81728	-29.1188	3.47098	-6.69876	2.82809	-3.10842	-12.9808
15	syryngic acid	choline chloride	Triethylene glycol	water	JMSVCTWVEWCHDZ-UHFFFAOYSA-N	SGMZJAMFUVOLNK-UHFFFAOYSA-M	ZIBGPFATKBEMQZ-UHFFFAOYSA-N	XLYOFNOQVPJJNP-UHFFFAOYSA-N	25	0.0333333	0.0666667	0.9	2.40123	-2.16328	-2.92809	-2.06648	-6.63328	3.48887	-0.229432	-21.4982	1.9777	-12.6279	4.58365	-3.56368	-27.9451	4.04418	-5.9946	1.09478	-3.33425	-6.4469
15	syryngic acid	choline chloride	Triethylene glycol	water	JMSVCTWVEWCHDZ-UHFFFAOYSA-N	SGMZJAMFUVOLNK-UHFFFAOYSA-M	ZIBGPFATKBEMQZ-UHFFFAOYSA-N	XLYOFNOQVPJJNP-UHFFFAOYSA-N	25	0.0666667	0.133333	0.8	2.40123	-1.91447	-1.96421	-3.63225	-6.95556	2.5884	0.265847	-20.0297	0.66216	-12.9661	4.32157	-3.16197	-28.4577	4.29441	-6.0105	1.73317	-3.42782	-8.42802
15	syryngic acid	choline chloride	Triethylene glycol	water	JMSVCTWVEWCHDZ-UHFFFAOYSA-N	SGMZJAMFUVOLNK-UHFFFAOYSA-M	ZIBGPFATKBEMQZ-UHFFFAOYSA-N	XLYOFNOQVPJJNP-UHFFFAOYSA-N	25	0.1	0.2	0.7	2.40123	-1.72993	-1.48432	-4.46254	-7.16937	1.94744	0.43551	-18.5468	0.00719	-13.1295	4.21056	-2.87305	-28.8072	4.46973	-5.96009	2.26312	-3.30856	-10.2604
15	syryngic acid	choline chloride	Triethylene glycol	water	JMSVCTWVEWCHDZ-UHFFFAOYSA-N	SGMZJAMFUVOLNK-UHFFFAOYSA-M	ZIBGPFATKBEMQZ-UHFFFAOYSA-N	XLYOFNOQVPJJNP-UHFFFAOYSA-N	25	0.133333	0.266667	0.6	2.40123	-1.59473	-1.22302	-4.94964	-7.30128	1.47014	0.305405	-17.1077	-0.34945	-13.1989	4.17081	-2.66142	-29.0454	4.60019	-5.8976	2.70067	-2.96683	-11.9377
15	syryngic acid	choline chloride	Triethylene glycol	water	JMSVCTWVEWCHDZ-UHFFFAOYSA-N	SGMZJAMFUVOLNK-UHFFFAOYSA-M	ZIBGPFATKBEMQZ-UHFFFAOYSA-N	XLYOFNOQVPJJNP-UHFFFAOYSA-N	25	0.166667	0.333333	0.5	2.40123	-1.48949	-1.04543	-5.29421	-7.44653	1.04919	0.00479915	-15.7611	-0.59183	-13.2598	4.12948	-2.50042	-29.2185	4.70238	-5.81323	3.08029	-2.50522	-13.4574
15	syryngic acid	choline chloride	Triethylene glycol	water	JMSVCTWVEWCHDZ-UHFFFAOYSA-N	SGMZJAMFUVOLNK-UHFFFAOYSA-M	ZIBGPFATKBEMQZ-UHFFFAOYSA-N	XLYOFNOQVPJJNP-UHFFFAOYSA-N	25	0.2	0.4	0.4	2.40123	-1.39735	-0.910085	-5.55675	-7.62411	0.666735	-0.454816	-14.546	-0.77655	-13.3251	4.08028	-2.37412	-29.3519	4.7802	-5.70095	3.41355	-1.9193	-14.806
15	syryngic acid	choline chloride	Triethylene glycol	water	JMSVCTWVEWCHDZ-UHFFFAOYSA-N	SGMZJAMFUVOLNK-UHFFFAOYSA-M	ZIBGPFATKBEMQZ-UHFFFAOYSA-N	XLYOFNOQVPJJNP-UHFFFAOYSA-N	25	0.233333	0.466667	0.3	2.40123	-1.32326	-0.80229	-5.76341	-7.82481	0.320051	-0.626768	-13.468	-0.92367	-13.3918	4.02775	-2.27288	-29.4583	4.83974	-5.56694	3.7077	-1.64611	-15.9902
15	syryngic acid	choline chloride	Triethylene glycol	water	JMSVCTWVEWCHDZ-UHFFFAOYSA-N	SGMZJAMFUVOLNK-UHFFFAOYSA-M	ZIBGPFATKBEMQZ-UHFFFAOYSA-N	XLYOFNOQVPJJNP-UHFFFAOYSA-N	25	0.266667	0.533333	0.2	2.40123	-1.26661	-0.714657	-5.9257	-8.04076	0.0104655	-0.788664	-12.5322	-1.04328	-13.4561	3.97577	-2.19036	-29.5447	4.88242	-5.41537	3.9653	-1.4017	-17.0125
15	syryngic acid	choline chloride	Triethylene glycol	water	JMSVCTWVEWCHDZ-UHFFFAOYSA-N	SGMZJAMFUVOLNK-UHFFFAOYSA-M	ZIBGPFATKBEMQZ-UHFFFAOYSA-N	XLYOFNOQVPJJNP-UHFFFAOYSA-N	25	0.3	0.6	0.1	2.40123	-1.25927	-0.642453	-6.0549	-8.26067	-0.265507	-0.895766	-11.7194	-1.14182	-13.516	3.92661	-2.12214	-29.6159	4.91308	-5.25531	4.19212	-1.22637	-17.8965
15	syryngic acid	choline chloride	Triethylene glycol		JMSVCTWVEWCHDZ-UHFFFAOYSA-N	SGMZJAMFUVOLNK-UHFFFAOYSA-M	ZIBGPFATKBEMQZ-UHFFFAOYSA-N		25	0.333333	0.666667	0	2.40123	-1.28826	-0.582266	-6.15942	-8.47838	-0.511555	-0.999025	-11.014	-1.22397	-13.5705	3.88126	-2.06504	-29.6753	4.93545	-5.09212	4.39281	-1.06601	-18.6613
15	syryngic acid	choline chloride	Triethylene glycol	water	JMSVCTWVEWCHDZ-UHFFFAOYSA-N	SGMZJAMFUVOLNK-UHFFFAOYSA-M	ZIBGPFATKBEMQZ-UHFFFAOYSA-N	XLYOFNOQVPJJNP-UHFFFAOYSA-N	30	0.0333333	0.0666667	0.9	2.35695	-2.03344	-2.85421	-1.97333	-6.51619	3.55437	-3.06471	-21.4884	2.23771	-12.4157	4.67161	-3.52411	-27.9343	4.21104	-5.89947	1.11724	-0.459401	-6.44593
15	syryngic acid	choline chloride	Triethylene glycol	water	JMSVCTWVEWCHDZ-UHFFFAOYSA-N	SGMZJAMFUVOLNK-UHFFFAOYSA-M	ZIBGPFATKBEMQZ-UHFFFAOYSA-N	XLYOFNOQVPJJNP-UHFFFAOYSA-N	30	0.0666667	0.133333	0.8	2.35695	-1.80011	-1.90448	-3.53979	-6.89039	2.63202	-0.377217	-20.0404	0.91975	-12.7914	4.38604	-3.12807	-28.458	4.45954	-5.90103	1.75402	-2.75085	-8.41757
15	syryngic acid	choline chloride	Triethylene glycol	water	JMSVCTWVEWCHDZ-UHFFFAOYSA-N	SGMZJAMFUVOLNK-UHFFFAOYSA-M	ZIBGPFATKBEMQZ-UHFFFAOYSA-N	XLYOFNOQVPJJNP-UHFFFAOYSA-N	30	0.1	0.2	0.7	2.35695	-1.60461	-1.44015	-4.35084	-7.1284	1.99314	-0.0236177	-18.5857	0.27538	-12.9677	4.26942	-2.84172	-28.8146	4.62622	-5.83926	2.27628	-2.8181	-10.2289
15	syryngic acid	choline chloride	Triethylene glycol	water	JMSVCTWVEWCHDZ-UHFFFAOYSA-N	SGMZJAMFUVOLNK-UHFFFAOYSA-M	ZIBGPFATKBEMQZ-UHFFFAOYSA-N	XLYOFNOQVPJJNP-UHFFFAOYSA-N	30	0.133333	0.266667	0.6	2.35695	-1.46027	-1.18924	-4.8204	-7.27214	1.52117	0.0199976	-17.1739	-0.07282	-13.0405	4.22765	-2.63192	-29.0546	4.74758	-5.76838	2.70648	-2.65192	-11.8807
15	syryngic acid	choline chloride	Triethylene glycol	water	JMSVCTWVEWCHDZ-UHFFFAOYSA-N	SGMZJAMFUVOLNK-UHFFFAOYSA-M	ZIBGPFATKBEMQZ-UHFFFAOYSA-N	XLYOFNOQVPJJNP-UHFFFAOYSA-N	30	0.166667	0.333333	0.5	2.35695	-1.35055	-1.01864	-5.15146	-7.42304	1.10489	-0.150334	-15.8497	-0.30956	-13.1016	4.18559	-2.47219	-29.2278	4.8419	-5.67861	3.0807	-2.32186	-13.3781
15	syryngic acid	choline chloride	Triethylene glycol	water	JMSVCTWVEWCHDZ-UHFFFAOYSA-N	SGMZJAMFUVOLNK-UHFFFAOYSA-M	ZIBGPFATKBEMQZ-UHFFFAOYSA-N	XLYOFNOQVPJJNP-UHFFFAOYSA-N	30	0.2	0.4	0.4	2.35695	-1.28104	-0.888345	-5.4035	-7.60177	0.726286	-0.400343	-14.6527	-0.49038	-13.1661	4.13616	-2.34679	-29.3607	4.91312	-5.56434	3.40987	-1.94645	-14.708
15	syryngic acid	choline chloride	Triethylene glycol	water	JMSVCTWVEWCHDZ-UHFFFAOYSA-N	SGMZJAMFUVOLNK-UHFFFAOYSA-M	ZIBGPFATKBEMQZ-UHFFFAOYSA-N	XLYOFNOQVPJJNP-UHFFFAOYSA-N	30	0.233333	0.466667	0.3	2.35695	-1.20235	-0.784296	-5.59781	-7.80384	0.385502	-0.629977	-13.5999	-0.63477	-13.2317	4.08352	-2.2462	-29.4665	4.96304	-5.42789	3.69802	-1.61622	-15.8667
15	syryngic acid	choline chloride	Triethylene glycol	water	JMSVCTWVEWCHDZ-UHFFFAOYSA-N	SGMZJAMFUVOLNK-UHFFFAOYSA-M	ZIBGPFATKBEMQZ-UHFFFAOYSA-N	XLYOFNOQVPJJNP-UHFFFAOYSA-N	30	0.266667	0.533333	0.2	2.35695	-1.15537	-0.699504	-5.75111	-8.01643	0.0795109	-0.800676	-12.6782	-0.75244	-13.2951	4.03147	-2.16417	-29.5524	4.99867	-5.27866	3.95196	-1.36349	-16.8742
15	syryngic acid	choline chloride	Triethylene glycol	water	JMSVCTWVEWCHDZ-UHFFFAOYSA-N	SGMZJAMFUVOLNK-UHFFFAOYSA-M	ZIBGPFATKBEMQZ-UHFFFAOYSA-N	XLYOFNOQVPJJNP-UHFFFAOYSA-N	30	0.3	0.6	0.1	2.35695	-1.144	-0.629505	-5.87144	-8.23343	-0.192883	-0.929133	-11.8805	-0.84957	-13.3541	3.98223	-2.09633	-29.6232	5.02187	-5.12063	4.17511	-1.1672	-17.7427
15	syryngic acid	choline chloride	Triethylene glycol		JMSVCTWVEWCHDZ-UHFFFAOYSA-N	SGMZJAMFUVOLNK-UHFFFAOYSA-M	ZIBGPFATKBEMQZ-UHFFFAOYSA-N		30	0.333333	0.666667	0	2.35695	-1.18034	-0.571044	-5.96817	-8.44676	-0.435867	-1.00097	-11.1872	-0.9307	-13.4079	3.93677	-2.03954	-29.6822	5.03747	-4.9611	4.37264	-1.03857	-18.495
15	syryngic acid	choline chloride	Triethylene glycol	water	JMSVCTWVEWCHDZ-UHFFFAOYSA-N	SGMZJAMFUVOLNK-UHFFFAOYSA-M	ZIBGPFATKBEMQZ-UHFFFAOYSA-N	XLYOFNOQVPJJNP-UHFFFAOYSA-N	35	0.0333333	0.0666667	0.9	2.31128	-1.88402	-2.78017	-1.88369	-6.39939	3.61938	-1.80886	-21.479	2.49259	-12.2034	4.75935	-3.48416	-27.924	4.37628	-5.80405	1.13997	-1.6753	-6.44503
15	syryngic acid	choline chloride	Triethylene glycol	water	JMSVCTWVEWCHDZ-UHFFFAOYSA-N	SGMZJAMFUVOLNK-UHFFFAOYSA-M	ZIBGPFATKBEMQZ-UHFFFAOYSA-N	XLYOFNOQVPJJNP-UHFFFAOYSA-N	35	0.0666667	0.133333	0.8	2.31128	-1.66141	-1.84464	-3.44775	-6.82789	2.67611	-1.01885	-20.0564	1.17292	-12.6174	4.45005	-3.09323	-28.46	4.62067	-5.78949	1.77394	-2.07438	-8.40364
15	syryngic acid	choline chloride	Triethylene glycol	water	JMSVCTWVEWCHDZ-UHFFFAOYSA-N	SGMZJAMFUVOLNK-UHFFFAOYSA-M	ZIBGPFATKBEMQZ-UHFFFAOYSA-N	XLYOFNOQVPJJNP-UHFFFAOYSA-N	35	0.1	0.2	0.7	2.31128	-1.45908	-1.39618	-4.23708	-7.08852	2.0407	-0.478673	-18.6314	0.54031	-12.8056	4.32839	-2.80943	-28.8237	4.77739	-5.71712	2.28769	-2.33076	-10.1923
15	syryngic acid	choline chloride	Triethylene glycol	water	JMSVCTWVEWCHDZ-UHFFFAOYSA-N	SGMZJAMFUVOLNK-UHFFFAOYSA-M	ZIBGPFATKBEMQZ-UHFFFAOYSA-N	XLYOFNOQVPJJNP-UHFFFAOYSA-N	35	0.133333	0.266667	0.6	2.31128	-1.33178	-1.15564	-4.68948	-7.24167	1.57304	-0.25982	-17.2418	0.201	-12.8816	4.2847	-2.60162	-29.065	4.89048	-5.63991	2.71166	-2.3418	-11.8232
15	syryngic acid	choline chloride	Triethylene glycol	water	JMSVCTWVEWCHDZ-UHFFFAOYSA-N	SGMZJAMFUVOLNK-UHFFFAOYSA-M	ZIBGPFATKBEMQZ-UHFFFAOYSA-N	XLYOFNOQVPJJNP-UHFFFAOYSA-N	35	0.166667	0.333333	0.5	2.31128	-1.20903	-0.991965	-5.00618	-7.39798	1.16197	-0.300501	-15.9418	-0.02987	-12.9429	4.2419	-2.44335	-29.2379	4.97631	-5.54489	3.07993	-2.14285	-13.296
15	syryngic acid	choline chloride	Triethylene glycol	water	JMSVCTWVEWCHDZ-UHFFFAOYSA-N	SGMZJAMFUVOLNK-UHFFFAOYSA-M	ZIBGPFATKBEMQZ-UHFFFAOYSA-N	XLYOFNOQVPJJNP-UHFFFAOYSA-N	35	0.2	0.4	0.4	2.31128	-1.13612	-0.866645	-5.2454	-7.57851	0.788743	-0.472791	-14.7676	-0.20665	-13.0066	4.19219	-2.319	-29.3702	5.03875	-5.42805	3.40345	-1.84621	-14.6027
15	syryngic acid	choline chloride	Triethylene glycol	water	JMSVCTWVEWCHDZ-UHFFFAOYSA-N	SGMZJAMFUVOLNK-UHFFFAOYSA-M	ZIBGPFATKBEMQZ-UHFFFAOYSA-N	XLYOFNOQVPJJNP-UHFFFAOYSA-N	35	0.233333	0.466667	0.3	2.31128	-1.06002	-0.766301	-5.42983	-7.77928	0.451885	-0.663383	-13.7321	-0.3482	-13.0712	4.13944	-2.2192	-29.4753	5.08163	-5.2919	3.68756	-1.55582	-15.7433
15	syryngic acid	choline chloride	Triethylene glycol	water	JMSVCTWVEWCHDZ-UHFFFAOYSA-N	SGMZJAMFUVOLNK-UHFFFAOYSA-M	ZIBGPFATKBEMQZ-UHFFFAOYSA-N	XLYOFNOQVPJJNP-UHFFFAOYSA-N	35	0.266667	0.533333	0.2	2.31128	-0.996151	-0.684333	-5.57244	-7.99044	0.150702	-0.81646	-12.8302	-0.46383	-13.1335	4.08732	-2.13778	-29.5606	5.10861	-5.14311	3.93662	-1.32132	-16.7304
15	syryngic acid	choline chloride	Triethylene glycol	water	JMSVCTWVEWCHDZ-UHFFFAOYSA-N	SGMZJAMFUVOLNK-UHFFFAOYSA-M	ZIBGPFATKBEMQZ-UHFFFAOYSA-N	XLYOFNOQVPJJNP-UHFFFAOYSA-N	35	0.3	0.6	0.1	2.31128	-0.992107	-0.616507	-5.68417	-8.2039	-0.118124	-0.937033	-12.0471	-0.5595	-13.1917	4.038	-2.07043	-29.6308	5.12467	-4.98781	4.15612	-1.1334	-17.5837
15	syryngic acid	choline chloride	Triethylene glycol		JMSVCTWVEWCHDZ-UHFFFAOYSA-N	SGMZJAMFUVOLNK-UHFFFAOYSA-M	ZIBGPFATKBEMQZ-UHFFFAOYSA-N		35	0.333333	0.666667	0	2.31128	-1.03762	-0.559758	-5.77209	-8.41324	-0.357201	-1.00183	-11.3681	-0.63955	-13.2448	3.99243	-2.01403	-29.6894	5.13254	-4.8316	4.34963	-1.0122	-18.3213
15	syryngic acid	choline chloride	Triethylene glycol	water	JMSVCTWVEWCHDZ-UHFFFAOYSA-N	SGMZJAMFUVOLNK-UHFFFAOYSA-M	ZIBGPFATKBEMQZ-UHFFFAOYSA-N	XLYOFNOQVPJJNP-UHFFFAOYSA-N	40	0.0333333	0.0666667	0.9	2.26426	-1.75921	-2.70593	-1.79654	-6.28456	3.68435	-1.8165	-21.4731	2.74231	-11.9915	4.8467	-3.44387	-27.9144	4.53885	-5.70698	1.16235	-1.62737	-6.44131
15	syryngic acid	choline chloride	Triethylene glycol	water	JMSVCTWVEWCHDZ-UHFFFAOYSA-N	SGMZJAMFUVOLNK-UHFFFAOYSA-M	ZIBGPFATKBEMQZ-UHFFFAOYSA-N	XLYOFNOQVPJJNP-UHFFFAOYSA-N	40	0.0666667	0.133333	0.8	2.26426	-1.51532	-1.7847	-3.35692	-6.76657	2.72005	-1.0417	-20.0746	1.42173	-12.4442	4.51357	-3.05746	-28.4639	4.77865	-5.67762	1.79352	-2.01576	-8.38928
15	syryngic acid	choline chloride	Triethylene glycol	water	JMSVCTWVEWCHDZ-UHFFFAOYSA-N	SGMZJAMFUVOLNK-UHFFFAOYSA-M	ZIBGPFATKBEMQZ-UHFFFAOYSA-N	XLYOFNOQVPJJNP-UHFFFAOYSA-N	40	0.1	0.2	0.7	2.26426	-1.32226	-1.35244	-4.12149	-7.04956	2.08954	-0.516213	-18.6822	0.80209	-12.6436	4.38746	-2.7762	-28.8344	4.92358	-5.594	2.29792	-2.25999	-10.1522
15	syryngic acid	choline chloride	Triethylene glycol	water	JMSVCTWVEWCHDZ-UHFFFAOYSA-N	SGMZJAMFUVOLNK-UHFFFAOYSA-M	ZIBGPFATKBEMQZ-UHFFFAOYSA-N	XLYOFNOQVPJJNP-UHFFFAOYSA-N	40	0.133333	0.266667	0.6	2.26426	-1.19174	-1.12224	-4.5556	-7.21154	1.62683	-0.30509	-17.3165	0.47209	-12.7222	4.34193	-2.57056	-29.0765	5.02769	-5.51065	2.7151	-2.26547	-11.76
15	syryngic acid	choline chloride	Triethylene glycol	water	JMSVCTWVEWCHDZ-UHFFFAOYSA-N	SGMZJAMFUVOLNK-UHFFFAOYSA-M	ZIBGPFATKBEMQZ-UHFFFAOYSA-N	XLYOFNOQVPJJNP-UHFFFAOYSA-N	40	0.166667	0.333333	0.5	2.26426	-1.0853	-0.965419	-4.85688	-7.3723	1.22124	-0.343858	-16.0404	0.24728	-12.7835	4.29837	-2.41392	-29.2488	5.10416	-5.41125	3.07713	-2.07006	-13.2084
15	syryngic acid	choline chloride	Triethylene glycol	water	JMSVCTWVEWCHDZ-UHFFFAOYSA-N	SGMZJAMFUVOLNK-UHFFFAOYSA-M	ZIBGPFATKBEMQZ-UHFFFAOYSA-N	XLYOFNOQVPJJNP-UHFFFAOYSA-N	40	0.2	0.4	0.4	2.26426	-1.00341	-0.845007	-5.08319	-7.55451	0.853287	-0.507245	-14.889	0.07467	-12.8465	4.24837	-2.29078	-29.3804	5.15786	-5.29196	3.39508	-1.78354	-14.4914
15	syryngic acid	choline chloride	Triethylene glycol	water	JMSVCTWVEWCHDZ-UHFFFAOYSA-N	SGMZJAMFUVOLNK-UHFFFAOYSA-M	ZIBGPFATKBEMQZ-UHFFFAOYSA-N	XLYOFNOQVPJJNP-UHFFFAOYSA-N	40	0.233333	0.466667	0.3	2.26426	-0.915858	-0.748319	-5.25649	-7.75419	0.521175	-0.686479	-13.8731	-0.06393	-12.9101	4.19549	-2.1919	-29.4847	5.19256	-5.15593	3.67432	-1.50542	-15.6116
15	syryngic acid	choline chloride	Triethylene glycol	water	JMSVCTWVEWCHDZ-UHFFFAOYSA-N	SGMZJAMFUVOLNK-UHFFFAOYSA-M	ZIBGPFATKBEMQZ-UHFFFAOYSA-N	XLYOFNOQVPJJNP-UHFFFAOYSA-N	40	0.266667	0.533333	0.2	2.26426	-0.869501	-0.669139	-5.39018	-7.96198	0.223527	-0.829341	-12.9857	-0.17744	-12.9716	4.1433	-2.11121	-29.5693	5.21274	-5.0096	3.91977	-1.28187	-16.5836
15	syryngic acid	choline chloride	Triethylene glycol	water	JMSVCTWVEWCHDZ-UHFFFAOYSA-N	SGMZJAMFUVOLNK-UHFFFAOYSA-M	ZIBGPFATKBEMQZ-UHFFFAOYSA-N	XLYOFNOQVPJJNP-UHFFFAOYSA-N	40	0.3	0.6	0.1	2.26426	-0.862317	-0.603471	-5.4926	-8.17176	-0.0409791	-0.941721	-12.2189	-0.27157	-13.029	4.0939	-2.04444	-29.6389	5.22103	-4.85719	4.13488	-1.10272	-17.42
15	syryngic acid	choline chloride	Triethylene glycol		JMSVCTWVEWCHDZ-UHFFFAOYSA-N	SGMZJAMFUVOLNK-UHFFFAOYSA-M	ZIBGPFATKBEMQZ-UHFFFAOYSA-N		40	0.333333	0.666667	0	2.26426	-0.908749	-0.548433	-5.57203	-8.37734	-0.276284	-1.00159	-11.5546	-0.35047	-13.0814	4.04826	-1.98851	-29.6969	5.22156	-4.7041	4.32454	-0.986921	-18.1424
15	syryngic acid	betaine	Triethylene glycol	water	JMSVCTWVEWCHDZ-UHFFFAOYSA-N	KWIUHFFTVRNATP-UHFFFAOYSA-N	ZIBGPFATKBEMQZ-UHFFFAOYSA-N	XLYOFNOQVPJJNP-UHFFFAOYSA-N	25	0.0333333	0.0666667	0.9	2.40123	-2.37724	-2.92424	-1.97378	-6.55202	3.49937	-3.08187	-21.6033	1.97244	-12.7523	4.56468	-3.65305	-27.9509	3.94622	-6.20029	1.06531	-0.571176	-6.34763
15	syryngic acid	betaine	Triethylene glycol	water	JMSVCTWVEWCHDZ-UHFFFAOYSA-N	KWIUHFFTVRNATP-UHFFFAOYSA-N	ZIBGPFATKBEMQZ-UHFFFAOYSA-N	XLYOFNOQVPJJNP-UHFFFAOYSA-N	25	0.0666667	0.133333	0.8	2.40123	-2.03258	-2.00365	-3.4004	-6.68823	2.71937	-1.86561	-20.2311	0.71599	-13.0956	4.39155	-3.32167	-28.4698	4.11639	-6.4074	1.67218	-1.45606	-8.23869
15	syryngic acid	betaine	Triethylene glycol	water	JMSVCTWVEWCHDZ-UHFFFAOYSA-N	KWIUHFFTVRNATP-UHFFFAOYSA-N	ZIBGPFATKBEMQZ-UHFFFAOYSA-N	XLYOFNOQVPJJNP-UHFFFAOYSA-N	25	0.1	0.2	0.7	2.40123	-1.81574	-1.51249	-4.19178	-6.79274	2.15879	-0.805772	-18.8375	0.04563	-13.3021	4.33331	-3.09894	-28.8283	4.23741	-6.50941	2.17452	-2.29317	-9.99081
15	syryngic acid	betaine	Triethylene glycol	water	JMSVCTWVEWCHDZ-UHFFFAOYSA-N	KWIUHFFTVRNATP-UHFFFAOYSA-N	ZIBGPFATKBEMQZ-UHFFFAOYSA-N	XLYOFNOQVPJJNP-UHFFFAOYSA-N	25	0.133333	0.266667	0.6	2.40123	-1.67051	-1.22895	-4.66876	-6.85705	1.77462	-0.154559	-17.5084	-0.34135	-13.4174	4.34733	-2.9512	-29.0821	4.32741	-6.5603	2.57271	-2.79664	-11.5738
15	syryngic acid	betaine	Triethylene glycol	water	JMSVCTWVEWCHDZ-UHFFFAOYSA-N	KWIUHFFTVRNATP-UHFFFAOYSA-N	ZIBGPFATKBEMQZ-UHFFFAOYSA-N	XLYOFNOQVPJJNP-UHFFFAOYSA-N	25	0.166667	0.333333	0.5	2.40123	-1.54719	-1.03336	-5.00668	-6.96417	1.46727	-1.23461	-16.2969	-0.6083	-13.5104	4.36715	-2.85134	-29.2698	4.39838	-6.5462	2.89988	-1.61673	-12.9729
15	syryngic acid	betaine	Triethylene glycol	water	JMSVCTWVEWCHDZ-UHFFFAOYSA-N	KWIUHFFTVRNATP-UHFFFAOYSA-N	ZIBGPFATKBEMQZ-UHFFFAOYSA-N	XLYOFNOQVPJJNP-UHFFFAOYSA-N	25	0.2	0.4	0.4	2.40123	-1.4547	-0.882925	-5.26551	-7.13879	1.21178	-0.551424	-15.2502	-0.81362	-13.5962	4.37963	-2.78064	-29.4157	4.45189	-6.45746	3.16785	-2.22922	-14.1656
15	syryngic acid	betaine	Triethylene glycol	water	JMSVCTWVEWCHDZ-UHFFFAOYSA-N	KWIUHFFTVRNATP-UHFFFAOYSA-N	ZIBGPFATKBEMQZ-UHFFFAOYSA-N	XLYOFNOQVPJJNP-UHFFFAOYSA-N	25	0.233333	0.466667	0.3	2.40123	-1.37181	-0.762372	-5.46451	-7.38119	1.00158	-1.05982	-14.3916	-0.97815	-13.6753	4.38335	-2.72693	-29.5326	4.48636	-6.29412	3.38177	-1.66711	-15.141
15	syryngic acid	betaine	Triethylene glycol	water	JMSVCTWVEWCHDZ-UHFFFAOYSA-N	KWIUHFFTVRNATP-UHFFFAOYSA-N	ZIBGPFATKBEMQZ-UHFFFAOYSA-N	XLYOFNOQVPJJNP-UHFFFAOYSA-N	25	0.266667	0.533333	0.2	2.40123	-1.30073	-0.664969	-5.61674	-7.67214	0.8299	-0.901466	-13.7082	-1.11109	-13.7449	4.38043	-2.68312	-29.6272	4.50565	-6.07281	3.55053	-1.78165	-15.9191
15	syryngic acid	betaine	Triethylene glycol	water	JMSVCTWVEWCHDZ-UHFFFAOYSA-N	KWIUHFFTVRNATP-UHFFFAOYSA-N	ZIBGPFATKBEMQZ-UHFFFAOYSA-N	XLYOFNOQVPJJNP-UHFFFAOYSA-N	25	0.3	0.6	0.1	2.40123	-1.31195	-0.586114	-5.73191	-7.98914	0.690206	-0.938955	-13.174	-1.21872	-13.8045	4.37319	-2.6457	-29.7043	4.51319	-5.81536	3.68298	-1.70674	-16.5303
15	syryngic acid	betaine	Triethylene glycol		JMSVCTWVEWCHDZ-UHFFFAOYSA-N	KWIUHFFTVRNATP-UHFFFAOYSA-N	ZIBGPFATKBEMQZ-UHFFFAOYSA-N		25	0.333333	0.666667	0	2.40123	-1.32399	-0.521936	-5.82003	-8.31067	0.575135	-1.10526	-12.7553	-1.30631	-13.8551	4.3633	-2.61315	-29.7675	4.51372	-5.54442	3.78816	-1.50789	-17.0122
15	syryngic acid	betaine	Triethylene glycol	water	JMSVCTWVEWCHDZ-UHFFFAOYSA-N	KWIUHFFTVRNATP-UHFFFAOYSA-N	ZIBGPFATKBEMQZ-UHFFFAOYSA-N	XLYOFNOQVPJJNP-UHFFFAOYSA-N	30	0.0333333	0.0666667	0.9	2.35695	-2.33391	-2.85095	-1.88169	-6.43192	3.56664	-0.538529	-21.5935	2.23318	-12.5386	4.65422	-3.61406	-27.94	4.11487	-6.10667	1.08758	-3.07553	-6.34658
15	syryngic acid	betaine	Triethylene glycol	water	JMSVCTWVEWCHDZ-UHFFFAOYSA-N	KWIUHFFTVRNATP-UHFFFAOYSA-N	ZIBGPFATKBEMQZ-UHFFFAOYSA-N	XLYOFNOQVPJJNP-UHFFFAOYSA-N	30	0.0666667	0.133333	0.8	2.35695	-1.97866	-1.94329	-3.31185	-6.6228	2.76161	0.128799	-20.2411	0.9736	-12.923	4.45436	-3.28939	-28.4693	4.28545	-6.30022	1.69275	-3.41819	-8.22818
15	syryngic acid	betaine	Triethylene glycol	water	JMSVCTWVEWCHDZ-UHFFFAOYSA-N	KWIUHFFTVRNATP-UHFFFAOYSA-N	ZIBGPFATKBEMQZ-UHFFFAOYSA-N	XLYOFNOQVPJJNP-UHFFFAOYSA-N	30	0.1	0.2	0.7	2.35695	-1.76084	-1.4663	-4.08874	-6.75548	2.19923	0.521086	-18.8753	0.31166	-13.1473	4.38601	-3.06928	-28.8357	4.4004	-6.39186	2.18678	-3.59037	-9.96042
15	syryngic acid	betaine	Triethylene glycol	water	JMSVCTWVEWCHDZ-UHFFFAOYSA-N	KWIUHFFTVRNATP-UHFFFAOYSA-N	ZIBGPFATKBEMQZ-UHFFFAOYSA-N	XLYOFNOQVPJJNP-UHFFFAOYSA-N	30	0.133333	0.266667	0.6	2.35695	-1.60652	-1.19353	-4.54922	-6.83548	1.81861	0.563123	-17.5738	-0.06686	-13.2679	4.39571	-2.92277	-29.092	4.48236	-6.43246	2.5771	-3.48589	-11.5182
15	syryngic acid	betaine	Triethylene glycol	water	JMSVCTWVEWCHDZ-UHFFFAOYSA-N	KWIUHFFTVRNATP-UHFFFAOYSA-N	ZIBGPFATKBEMQZ-UHFFFAOYSA-N	XLYOFNOQVPJJNP-UHFFFAOYSA-N	30	0.166667	0.333333	0.5	2.35695	-1.49819	-1.00605	-4.87249	-6.95009	1.51596	-0.238369	-16.3865	-0.32704	-13.3607	4.41408	-2.8234	-29.2797	4.54545	-6.41061	2.89812	-2.58503	-12.8932
15	syryngic acid	betaine	Triethylene glycol	water	JMSVCTWVEWCHDZ-UHFFFAOYSA-N	KWIUHFFTVRNATP-UHFFFAOYSA-N	ZIBGPFATKBEMQZ-UHFFFAOYSA-N	XLYOFNOQVPJJNP-UHFFFAOYSA-N	30	0.2	0.4	0.4	2.35695	-1.40234	-0.861858	-5.11796	-7.12694	1.26509	-0.232209	-15.3593	-0.52713	-13.4442	4.42638	-2.75284	-29.4248	4.59083	-6.31727	3.16129	-2.52063	-14.0656
15	syryngic acid	betaine	Triethylene glycol	water	JMSVCTWVEWCHDZ-UHFFFAOYSA-N	KWIUHFFTVRNATP-UHFFFAOYSA-N	ZIBGPFATKBEMQZ-UHFFFAOYSA-N	XLYOFNOQVPJJNP-UHFFFAOYSA-N	30	0.233333	0.466667	0.3	2.35695	-1.31629	-0.74609	-5.3049	-7.36719	1.05866	-0.450251	-14.5148	-0.68779	-13.5205	4.43045	-2.69922	-29.5406	4.61711	-6.15329	3.37179	-2.24897	-15.0258
15	syryngic acid	betaine	Triethylene glycol	water	JMSVCTWVEWCHDZ-UHFFFAOYSA-N	KWIUHFFTVRNATP-UHFFFAOYSA-N	ZIBGPFATKBEMQZ-UHFFFAOYSA-N	XLYOFNOQVPJJNP-UHFFFAOYSA-N	30	0.266667	0.533333	0.2	2.35695	-1.25324	-0.652233	-5.44559	-7.65338	0.890366	-0.7962	-13.8425	-0.81804	-13.5878	4.42799	-2.65563	-29.6341	4.62755	-5.93439	3.53762	-1.85943	-15.7916
15	syryngic acid	betaine	Triethylene glycol	water	JMSVCTWVEWCHDZ-UHFFFAOYSA-N	KWIUHFFTVRNATP-UHFFFAOYSA-N	ZIBGPFATKBEMQZ-UHFFFAOYSA-N	XLYOFNOQVPJJNP-UHFFFAOYSA-N	30	0.3	0.6	0.1	2.35695	-1.25862	-0.575975	-5.55118	-7.96239	0.75253	-0.942451	-13.3123	-0.92386	-13.6456	4.42117	-2.61856	-29.7103	4.62732	-5.68318	3.66864	-1.67611	-16.398
15	syryngic acid	betaine	Triethylene glycol		JMSVCTWVEWCHDZ-UHFFFAOYSA-N	KWIUHFFTVRNATP-UHFFFAOYSA-N	ZIBGPFATKBEMQZ-UHFFFAOYSA-N		30	0.333333	0.666667	0	2.35695	-1.26697	-0.51368	-5.62946	-8.27639	0.639508	-1.11146	-12.8976	-1.01031	-13.6949	4.41161	-2.58642	-29.7728	4.61915	-5.41852	3.7721	-1.47496	-16.8752
15	syryngic acid	betaine	Triethylene glycol	water	JMSVCTWVEWCHDZ-UHFFFAOYSA-N	KWIUHFFTVRNATP-UHFFFAOYSA-N	ZIBGPFATKBEMQZ-UHFFFAOYSA-N	XLYOFNOQVPJJNP-UHFFFAOYSA-N	35	0.0333333	0.0666667	0.9	2.31128	-2.24362	-2.77746	-1.79316	-6.31219	3.63346	0.110654	-21.5841	2.48877	-12.3248	4.74363	-3.57468	-27.9297	4.28193	-6.01263	1.11017	-3.68533	-6.34562
15	syryngic acid	betaine	Triethylene glycol	water	JMSVCTWVEWCHDZ-UHFFFAOYSA-N	KWIUHFFTVRNATP-UHFFFAOYSA-N	ZIBGPFATKBEMQZ-UHFFFAOYSA-N	XLYOFNOQVPJJNP-UHFFFAOYSA-N	35	0.0666667	0.133333	0.8	2.31128	-1.89649	-1.88261	-3.22505	-6.55913	2.80346	0.621406	-20.2533	1.22649	-12.7513	4.51647	-3.25614	-28.4705	4.45154	-6.19213	1.71301	-3.87755	-8.21716
15	syryngic acid	betaine	Triethylene glycol	water	JMSVCTWVEWCHDZ-UHFFFAOYSA-N	KWIUHFFTVRNATP-UHFFFAOYSA-N	ZIBGPFATKBEMQZ-UHFFFAOYSA-N	XLYOFNOQVPJJNP-UHFFFAOYSA-N	35	0.1	0.2	0.7	2.31128	-1.68494	-1.42004	-3.98399	-6.72119	2.24117	0.82537	-18.9202	0.57398	-12.9928	4.43847	-3.03854	-28.8449	4.55797	-6.27161	2.1973	-3.86391	-9.92468
15	syryngic acid	betaine	Triethylene glycol	water	JMSVCTWVEWCHDZ-UHFFFAOYSA-N	KWIUHFFTVRNATP-UHFFFAOYSA-N	ZIBGPFATKBEMQZ-UHFFFAOYSA-N	XLYOFNOQVPJJNP-UHFFFAOYSA-N	35	0.133333	0.266667	0.6	2.31128	-1.53815	-1.15815	-4.42771	-6.81437	1.86378	0.701536	-17.6436	0.20455	-13.1183	4.44408	-2.8934	-29.1033	4.63226	-6.30389	2.5803	-3.59494	-11.4596
15	syryngic acid	betaine	Triethylene glycol	water	JMSVCTWVEWCHDZ-UHFFFAOYSA-N	KWIUHFFTVRNATP-UHFFFAOYSA-N	ZIBGPFATKBEMQZ-UHFFFAOYSA-N	XLYOFNOQVPJJNP-UHFFFAOYSA-N	35	0.166667	0.333333	0.5	2.31128	-1.41385	-0.978729	-4.73547	-6.93577	1.56592	0.358394	-16.4803	-0.04855	-13.2106	4.46099	-2.79471	-29.2906	4.68692	-6.27479	2.89507	-3.1531	-12.8103
15	syryngic acid	betaine	Triethylene glycol	water	JMSVCTWVEWCHDZ-UHFFFAOYSA-N	KWIUHFFTVRNATP-UHFFFAOYSA-N	ZIBGPFATKBEMQZ-UHFFFAOYSA-N	XLYOFNOQVPJJNP-UHFFFAOYSA-N	35	0.2	0.4	0.4	2.31128	-1.32324	-0.840738	-4.96644	-7.11511	1.32024	-0.0546261	-15.475	-0.2432	-13.2917	4.47306	-2.72443	-29.4346	4.72324	-6.17657	3.15282	-2.6698	-13.9596
15	syryngic acid	betaine	Triethylene glycol	water	JMSVCTWVEWCHDZ-UHFFFAOYSA-N	KWIUHFFTVRNATP-UHFFFAOYSA-N	ZIBGPFATKBEMQZ-UHFFFAOYSA-N	XLYOFNOQVPJJNP-UHFFFAOYSA-N	35	0.233333	0.466667	0.3	2.31128	-1.2372	-0.729708	-5.1411	-7.35233	1.1176	-0.42909	-14.6434	-0.39982	-13.3652	4.47745	-2.67104	-29.5491	4.74128	-6.01285	3.35985	-2.24195	-14.9056
15	syryngic acid	betaine	Triethylene glycol	water	JMSVCTWVEWCHDZ-UHFFFAOYSA-N	KWIUHFFTVRNATP-UHFFFAOYSA-N	ZIBGPFATKBEMQZ-UHFFFAOYSA-N	XLYOFNOQVPJJNP-UHFFFAOYSA-N	35	0.266667	0.533333	0.2	2.31128	-1.17198	-0.639378	-5.27066	-7.63262	0.952201	-0.812097	-13.9796	-0.52724	-13.4301	4.47542	-2.62775	-29.6415	4.74342	-5.79753	3.52322	-1.81565	-15.6619
15	syryngic acid	betaine	Triethylene glycol	water	JMSVCTWVEWCHDZ-UHFFFAOYSA-N	KWIUHFFTVRNATP-UHFFFAOYSA-N	ZIBGPFATKBEMQZ-UHFFFAOYSA-N	XLYOFNOQVPJJNP-UHFFFAOYSA-N	35	0.3	0.6	0.1	2.31128	-1.16605	-0.5657	-5.36616	-7.93422	0.816763	-0.953818	-13.4561	-0.63117	-13.4862	4.46899	-2.5911	-29.7167	4.73499	-5.55199	3.65223	-1.63728	-16.2606
15	syryngic acid	betaine	Triethylene glycol		JMSVCTWVEWCHDZ-UHFFFAOYSA-N	KWIUHFFTVRNATP-UHFFFAOYSA-N	ZIBGPFATKBEMQZ-UHFFFAOYSA-N		35	0.333333	0.666667	0	2.31128	-1.18258	-0.505318	-5.4362	-8.23917	0.705041	-1.11593	-13.0435	-0.71635	-13.5343	4.45979	-2.55942	-29.7784	4.71985	-5.29513	3.75475	-1.44349	-16.7349
15	syryngic acid	betaine	Triethylene glycol	water	JMSVCTWVEWCHDZ-UHFFFAOYSA-N	KWIUHFFTVRNATP-UHFFFAOYSA-N	ZIBGPFATKBEMQZ-UHFFFAOYSA-N	XLYOFNOQVPJJNP-UHFFFAOYSA-N	40	0.0333333	0.0666667	0.9	2.26426	-2.17459	-2.70374	-1.70717	-6.19453	3.70028	-0.977402	-21.5781	2.73917	-12.1113	4.8327	-3.53497	-27.9199	4.44634	-5.91682	1.13242	-2.55757	-6.34183
15	syryngic acid	betaine	Triethylene glycol	water	JMSVCTWVEWCHDZ-UHFFFAOYSA-N	KWIUHFFTVRNATP-UHFFFAOYSA-N	ZIBGPFATKBEMQZ-UHFFFAOYSA-N	XLYOFNOQVPJJNP-UHFFFAOYSA-N	40	0.0666667	0.133333	0.8	2.26426	-1.82875	-1.82162	-3.13975	-6.49771	2.84537	-0.25672	-20.2699	1.47466	-12.5807	4.5778	-3.22194	-28.4736	4.61441	-6.08297	1.73243	-2.96522	-8.20362
15	syryngic acid	betaine	Triethylene glycol	water	JMSVCTWVEWCHDZ-UHFFFAOYSA-N	KWIUHFFTVRNATP-UHFFFAOYSA-N	ZIBGPFATKBEMQZ-UHFFFAOYSA-N	XLYOFNOQVPJJNP-UHFFFAOYSA-N	40	0.1	0.2	0.7	2.26426	-1.62176	-1.3738	-3.87853	-6.68791	2.28354	0.207666	-18.9679	0.8327	-12.8386	4.4907	-3.00674	-28.856	4.71123	-6.15074	2.20716	-3.21441	-9.88808
15	syryngic acid	betaine	Triethylene glycol	water	JMSVCTWVEWCHDZ-UHFFFAOYSA-N	KWIUHFFTVRNATP-UHFFFAOYSA-N	ZIBGPFATKBEMQZ-UHFFFAOYSA-N	XLYOFNOQVPJJNP-UHFFFAOYSA-N	40	0.133333	0.266667	0.6	2.26426	-1.46704	-1.12286	-4.3018	-6.79642	1.91143	0.324753	-17.7234	0.47298	-12.9684	4.49241	-2.86311	-29.1159	4.77478	-6.17195	2.58098	-3.18786	-11.3925
15	syryngic acid	betaine	Triethylene glycol	water	JMSVCTWVEWCHDZ-UHFFFAOYSA-N	KWIUHFFTVRNATP-UHFFFAOYSA-N	ZIBGPFATKBEMQZ-UHFFFAOYSA-N	XLYOFNOQVPJJNP-UHFFFAOYSA-N	40	0.166667	0.333333	0.5	2.26426	-1.34048	-0.951458	-4.59319	-6.92375	1.61882	-0.258779	-16.5848	0.22727	-13.06	4.50786	-2.76526	-29.3025	4.82046	-6.13626	2.88904	-2.50648	-12.7177
15	syryngic acid	betaine	Triethylene glycol	water	JMSVCTWVEWCHDZ-UHFFFAOYSA-N	KWIUHFFTVRNATP-UHFFFAOYSA-N	ZIBGPFATKBEMQZ-UHFFFAOYSA-N	XLYOFNOQVPJJNP-UHFFFAOYSA-N	40	0.2	0.4	0.4	2.26426	-1.2459	-0.819583	-4.81004	-7.10367	1.37775	-0.292367	-15.5983	0.03823	-13.1387	4.51964	-2.69543	-29.4451	4.84827	-6.03503	3.14189	-2.40306	-13.8468
15	syryngic acid	betaine	Triethylene glycol	water	JMSVCTWVEWCHDZ-UHFFFAOYSA-N	KWIUHFFTVRNATP-UHFFFAOYSA-N	ZIBGPFATKBEMQZ-UHFFFAOYSA-N	XLYOFNOQVPJJNP-UHFFFAOYSA-N	40	0.233333	0.466667	0.3	2.26426	-1.15381	-0.713239	-4.97279	-7.33677	1.17876	-0.508336	-14.7797	-0.11422	-13.2095	4.52431	-2.64238	-29.5581	4.85857	-5.87268	3.34555	-2.13404	-14.7784
15	syryngic acid	betaine	Triethylene glycol	water	JMSVCTWVEWCHDZ-UHFFFAOYSA-N	KWIUHFFTVRNATP-UHFFFAOYSA-N	ZIBGPFATKBEMQZ-UHFFFAOYSA-N	XLYOFNOQVPJJNP-UHFFFAOYSA-N	40	0.266667	0.533333	0.2	2.26426	-1.10255	-0.626419	-5.09236	-7.60945	1.01559	-0.82767	-14.1218	-0.23868	-13.2721	4.52269	-2.5995	-29.6492	4.85368	-5.66264	3.5071	-1.77183	-15.5274
15	syryngic acid	betaine	Triethylene glycol	water	JMSVCTWVEWCHDZ-UHFFFAOYSA-N	KWIUHFFTVRNATP-UHFFFAOYSA-N	ZIBGPFATKBEMQZ-UHFFFAOYSA-N	XLYOFNOQVPJJNP-UHFFFAOYSA-N	40	0.3	0.6	0.1	2.26426	-1.09911	-0.555325	-5.17682	-7.90425	0.883184	-0.963886	-13.6069	-0.34059	-13.3264	4.51665	-2.56333	-29.7234	4.83623	-5.42219	3.63347	-1.59944	-16.1165
15	syryngic acid	betaine	Triethylene glycol		JMSVCTWVEWCHDZ-UHFFFAOYSA-N	KWIUHFFTVRNATP-UHFFFAOYSA-N	ZIBGPFATKBEMQZ-UHFFFAOYSA-N		40	0.333333	0.666667	0	2.26426	-1.1089	-0.496842	-5.23803	-8.20055	0.772976	-1.11939	-13.1962	-0.42443	-13.3733	4.50778	-2.53216	-29.7843	4.8136	-5.17273	3.7348	-1.41277	-16.5881
16	Caffeic acid	Choline chloride	1,2 butanediol		QAIPRVGONGVQAS-DUXPYHPUSA-N	SGMZJAMFUVOLNK-UHFFFAOYSA-M	BMRWNKZVCUKKSR-UHFFFAOYSA-N		20	0.2	0.8	0	2.07859	-0.575445	-0.161333	-0.0958333	-0.03	-0.000666667	-0.0125	-0.0291667	-0.0256667	-0.00433333	-0.052	-0.3055	-0.634833	-0.960667	-0.622767	-0.449467	-0.255167	-0.0741667
16	Caffeic acid	Choline chloride	1,2 butanediol		QAIPRVGONGVQAS-DUXPYHPUSA-N	SGMZJAMFUVOLNK-UHFFFAOYSA-M	BMRWNKZVCUKKSR-UHFFFAOYSA-N		30	0.2	0.8	0	2.01631	-0.551139	-0.131833	-0.0763333	-0.0203333	0.00216667	-0.0113333	-0.0285	-0.025	-0.0035	-0.0455	-0.2785	-0.586333	-0.889333	-0.569033	-0.4104	-0.2311	-0.0648
16	Caffeic acid	Choline chloride	1,2 butanediol		QAIPRVGONGVQAS-DUXPYHPUSA-N	SGMZJAMFUVOLNK-UHFFFAOYSA-M	BMRWNKZVCUKKSR-UHFFFAOYSA-N		40	0.2	0.8	0	1.94971	-0.520569	-0.102833	-0.0575	-0.0115	0.0045	-0.0105	-0.0275	-0.0243333	-0.00266667	-0.0395	-0.252667	-0.5385	-0.82	-0.516833	-0.3727	-0.207467	-0.0556333
16	Caffeic acid	Choline chloride	1,2 butanediol		QAIPRVGONGVQAS-DUXPYHPUSA-N	SGMZJAMFUVOLNK-UHFFFAOYSA-M	BMRWNKZVCUKKSR-UHFFFAOYSA-N		50	0.2	0.8	0	1.87892	-0.487582	-0.0743333	-0.0386667	-0.00266667	0.00733333	-0.00933333	-0.0266667	-0.0235	-0.002	-0.0333333	-0.2275	-0.4925	-0.753	-0.4663	-0.336067	-0.1847	-0.0471667
16	Caffeic acid	Choline chloride	Acetic Acid		QAIPRVGONGVQAS-DUXPYHPUSA-N	SGMZJAMFUVOLNK-UHFFFAOYSA-M	QTBSBXVTEAMEQO-UHFFFAOYSA-N		20	0.333333	0.666667	0	2.07859	-0.880744	-0.161333	-0.0958333	-0.03	-0.000666667	-0.0125	-0.0291667	-0.0256667	-0.00433333	-0.052	-0.3055	-0.634833	-0.960667	-0.433167	-0.326444	-0.196389	-0.0628333
16	Caffeic acid	Choline chloride	Acetic Acid		QAIPRVGONGVQAS-DUXPYHPUSA-N	SGMZJAMFUVOLNK-UHFFFAOYSA-M	QTBSBXVTEAMEQO-UHFFFAOYSA-N		30	0.333333	0.666667	0	2.01631	-0.789681	-0.131833	-0.0763333	-0.0203333	0.00216667	-0.0113333	-0.0285	-0.025	-0.0035	-0.0455	-0.2785	-0.586333	-0.889333	-0.391833	-0.296778	-0.1775	-0.0548889
16	Caffeic acid	Choline chloride	Acetic Acid		QAIPRVGONGVQAS-DUXPYHPUSA-N	SGMZJAMFUVOLNK-UHFFFAOYSA-M	QTBSBXVTEAMEQO-UHFFFAOYSA-N		40	0.333333	0.666667	0	1.94971	-0.726767	-0.102833	-0.0575	-0.0115	0.0045	-0.0105	-0.0275	-0.0243333	-0.00266667	-0.0395	-0.252667	-0.5385	-0.82	-0.352056	-0.267722	-0.159111	-0.0472778
16	Caffeic acid	Choline chloride	Acetic Acid		QAIPRVGONGVQAS-DUXPYHPUSA-N	SGMZJAMFUVOLNK-UHFFFAOYSA-M	QTBSBXVTEAMEQO-UHFFFAOYSA-N		50	0.333333	0.666667	0	1.87892	-0.66314	-0.0743333	-0.0386667	-0.00266667	0.00733333	-0.00933333	-0.0266667	-0.0235	-0.002	-0.0333333	-0.2275	-0.4925	-0.753	-0.313611	-0.240111	-0.141944	-0.0401667
16	Caffeic acid	Choline chloride	1,4 butanediol		QAIPRVGONGVQAS-DUXPYHPUSA-N	SGMZJAMFUVOLNK-UHFFFAOYSA-M	WERYXYBDKMZEQL-UHFFFAOYSA-N		20	0.2	0.8	0	2.07859	-0.569119	-0.161333	-0.0958333	-0.03	-0.000666667	-0.0125	-0.0291667	-0.0256667	-0.00433333	-0.052	-0.3055	-0.634833	-0.960667	-0.825967	-0.5944	-0.341967	-0.105233
16	Caffeic acid	Choline chloride	1,4 butanediol		QAIPRVGONGVQAS-DUXPYHPUSA-N	SGMZJAMFUVOLNK-UHFFFAOYSA-M	WERYXYBDKMZEQL-UHFFFAOYSA-N		30	0.2	0.8	0	2.01631	-0.533874	-0.131833	-0.0763333	-0.0203333	0.00216667	-0.0113333	-0.0285	-0.025	-0.0035	-0.0455	-0.2785	-0.586333	-0.889333	-0.763433	-0.548533	-0.3127	-0.0930667
16	Caffeic acid	Choline chloride	1,4 butanediol		QAIPRVGONGVQAS-DUXPYHPUSA-N	SGMZJAMFUVOLNK-UHFFFAOYSA-M	WERYXYBDKMZEQL-UHFFFAOYSA-N		40	0.2	0.8	0	1.94971	-0.494443	-0.102833	-0.0575	-0.0115	0.0045	-0.0105	-0.0275	-0.0243333	-0.00266667	-0.0395	-0.252667	-0.5385	-0.82	-0.702433	-0.504033	-0.284133	-0.0817667
16	Caffeic acid	Choline chloride	1,4 butanediol		QAIPRVGONGVQAS-DUXPYHPUSA-N	SGMZJAMFUVOLNK-UHFFFAOYSA-M	WERYXYBDKMZEQL-UHFFFAOYSA-N		50	0.2	0.8	0	1.87892	-0.460548	-0.0743333	-0.0386667	-0.00266667	0.00733333	-0.00933333	-0.0266667	-0.0235	-0.002	-0.0333333	-0.2275	-0.4925	-0.753	-0.6435	-0.460867	-0.256833	-0.0706333
16	p-Coumaric acid	Choline chloride	1,2 butanediol		NGSWKAQJJWESNS-ZZXKWVIFSA-N	SGMZJAMFUVOLNK-UHFFFAOYSA-M	BMRWNKZVCUKKSR-UHFFFAOYSA-N		20	0.2	0.8	0	2.19477	-1.24949	-0.199167	-0.129167	-0.0536667	-0.0095	-0.0126667	-0.0293333	-0.0271667	-0.00616667	-0.0331667	-0.262167	-0.582833	-0.895333	-0.622767	-0.449467	-0.255167	-0.0741667
16	p-Coumaric acid	Choline chloride	1,2 butanediol		NGSWKAQJJWESNS-ZZXKWVIFSA-N	SGMZJAMFUVOLNK-UHFFFAOYSA-M	BMRWNKZVCUKKSR-UHFFFAOYSA-N		30	0.2	0.8	0	2.1232	-1.15677	-0.166667	-0.1065	-0.0415	-0.00566667	-0.0118333	-0.0283333	-0.0261667	-0.00516667	-0.0281667	-0.237833	-0.537333	-0.828667	-0.569033	-0.4104	-0.2311	-0.0648
16	p-Coumaric acid	Choline chloride	1,2 butanediol		NGSWKAQJJWESNS-ZZXKWVIFSA-N	SGMZJAMFUVOLNK-UHFFFAOYSA-M	BMRWNKZVCUKKSR-UHFFFAOYSA-N		40	0.2	0.8	0	2.04688	-1.05899	-0.134667	-0.085	-0.0301667	-0.002	-0.0106667	-0.0273333	-0.0253333	-0.00433333	-0.0236667	-0.2145	-0.493	-0.763667	-0.516833	-0.3727	-0.207467	-0.0556333
16	p-Coumaric acid	Choline chloride	1,2 butanediol		NGSWKAQJJWESNS-ZZXKWVIFSA-N	SGMZJAMFUVOLNK-UHFFFAOYSA-M	BMRWNKZVCUKKSR-UHFFFAOYSA-N		50	0.2	0.8	0	1.96597	-0.939302	-0.103667	-0.0641667	-0.0193333	0.00116667	-0.00983333	-0.0265	-0.0243333	-0.0035	-0.0186667	-0.1915	-0.449333	-0.700667	-0.4663	-0.336067	-0.1847	-0.0471667
16	p-Coumaric acid	Choline chloride	Acetic Acid		NGSWKAQJJWESNS-ZZXKWVIFSA-N	SGMZJAMFUVOLNK-UHFFFAOYSA-M	QTBSBXVTEAMEQO-UHFFFAOYSA-N		20	0.333333	0.666667	0	2.19477	-1.85078	-0.199167	-0.129167	-0.0536667	-0.0095	-0.0126667	-0.0293333	-0.0271667	-0.00616667	-0.0331667	-0.262167	-0.582833	-0.895333	-0.433167	-0.326444	-0.196389	-0.0628333
16	p-Coumaric acid	Choline chloride	Acetic Acid		NGSWKAQJJWESNS-ZZXKWVIFSA-N	SGMZJAMFUVOLNK-UHFFFAOYSA-M	QTBSBXVTEAMEQO-UHFFFAOYSA-N		30	0.333333	0.666667	0	2.1232	-1.67366	-0.166667	-0.1065	-0.0415	-0.00566667	-0.0118333	-0.0283333	-0.0261667	-0.00516667	-0.0281667	-0.237833	-0.537333	-0.828667	-0.391833	-0.296778	-0.1775	-0.0548889
16	p-Coumaric acid	Choline chloride	Acetic Acid		NGSWKAQJJWESNS-ZZXKWVIFSA-N	SGMZJAMFUVOLNK-UHFFFAOYSA-M	QTBSBXVTEAMEQO-UHFFFAOYSA-N		40	0.333333	0.666667	0	2.04688	-1.48545	-0.134667	-0.085	-0.0301667	-0.002	-0.0106667	-0.0273333	-0.0253333	-0.00433333	-0.0236667	-0.2145	-0.493	-0.763667	-0.352056	-0.267722	-0.159111	-0.0472778
16	p-Coumaric acid	Choline chloride	Acetic Acid		NGSWKAQJJWESNS-ZZXKWVIFSA-N	SGMZJAMFUVOLNK-UHFFFAOYSA-M	QTBSBXVTEAMEQO-UHFFFAOYSA-N		50	0.333333	0.666667	0	1.96597	-1.31336	-0.103667	-0.0641667	-0.0193333	0.00116667	-0.00983333	-0.0265	-0.0243333	-0.0035	-0.0186667	-0.1915	-0.449333	-0.700667	-0.313611	-0.240111	-0.141944	-0.0401667
16	p-Coumaric acid	Choline chloride	1,4 butanediol		NGSWKAQJJWESNS-ZZXKWVIFSA-N	SGMZJAMFUVOLNK-UHFFFAOYSA-M	WERYXYBDKMZEQL-UHFFFAOYSA-N		20	0.2	0.8	0	2.19477	-1.59007	-0.199167	-0.129167	-0.0536667	-0.0095	-0.0126667	-0.0293333	-0.0271667	-0.00616667	-0.0331667	-0.262167	-0.582833	-0.895333	-0.825967	-0.5944	-0.341967	-0.105233
16	p-Coumaric acid	Choline chloride	1,4 butanediol		NGSWKAQJJWESNS-ZZXKWVIFSA-N	SGMZJAMFUVOLNK-UHFFFAOYSA-M	WERYXYBDKMZEQL-UHFFFAOYSA-N		30	0.2	0.8	0	2.1232	-1.40561	-0.166667	-0.1065	-0.0415	-0.00566667	-0.0118333	-0.0283333	-0.0261667	-0.00516667	-0.0281667	-0.237833	-0.537333	-0.828667	-0.763433	-0.548533	-0.3127	-0.0930667
16	p-Coumaric acid	Choline chloride	1,4 butanediol		NGSWKAQJJWESNS-ZZXKWVIFSA-N	SGMZJAMFUVOLNK-UHFFFAOYSA-M	WERYXYBDKMZEQL-UHFFFAOYSA-N		40	0.2	0.8	0	2.04688	-1.26761	-0.134667	-0.085	-0.0301667	-0.002	-0.0106667	-0.0273333	-0.0253333	-0.00433333	-0.0236667	-0.2145	-0.493	-0.763667	-0.702433	-0.504033	-0.284133	-0.0817667
16	p-Coumaric acid	Choline chloride	1,4 butanediol		NGSWKAQJJWESNS-ZZXKWVIFSA-N	SGMZJAMFUVOLNK-UHFFFAOYSA-M	WERYXYBDKMZEQL-UHFFFAOYSA-N		50	0.2	0.8	0	1.96597	-1.15428	-0.103667	-0.0641667	-0.0193333	0.00116667	-0.00983333	-0.0265	-0.0243333	-0.0035	-0.0186667	-0.1915	-0.449333	-0.700667	-0.6435	-0.460867	-0.256833	-0.0706333
16	Ferulic acid	Choline chloride	1,2 butanediol		KSEBMYQBYZTDHS-HWKANZROSA-N	SGMZJAMFUVOLNK-UHFFFAOYSA-M	BMRWNKZVCUKKSR-UHFFFAOYSA-N		20	0.2	0.8	0	2.24408	-0.655411	-0.239	-0.163	-0.0751667	-0.0141667	-0.0111667	-0.0301667	-0.0313333	-0.0115	-0.0111667	-0.173667	-0.453833	-0.735833	-0.622767	-0.449467	-0.255167	-0.0741667
16	Ferulic acid	Choline chloride	1,2 butanediol		KSEBMYQBYZTDHS-HWKANZROSA-N	SGMZJAMFUVOLNK-UHFFFAOYSA-M	BMRWNKZVCUKKSR-UHFFFAOYSA-N		30	0.2	0.8	0	2.13477	-0.571865	-0.202833	-0.137167	-0.0601667	-0.00933333	-0.01	-0.0291667	-0.0306667	-0.0103333	-0.00733333	-0.152333	-0.410833	-0.672667	-0.569033	-0.4104	-0.2311	-0.0648
16	Ferulic acid	Choline chloride	1,2 butanediol		KSEBMYQBYZTDHS-HWKANZROSA-N	SGMZJAMFUVOLNK-UHFFFAOYSA-M	BMRWNKZVCUKKSR-UHFFFAOYSA-N		40	0.2	0.8	0	2.01943	-0.50307	-0.167333	-0.112333	-0.0461667	-0.00483333	-0.009	-0.0283333	-0.0298333	-0.00966667	-0.00383333	-0.131667	-0.369167	-0.611	-0.516833	-0.3727	-0.207467	-0.0556333
16	Ferulic acid	Choline chloride	1,2 butanediol		KSEBMYQBYZTDHS-HWKANZROSA-N	SGMZJAMFUVOLNK-UHFFFAOYSA-M	BMRWNKZVCUKKSR-UHFFFAOYSA-N		50	0.2	0.8	0	1.89826	-0.454817	-0.133167	-0.0881667	-0.0328333	-0.000666667	-0.00783333	-0.0276667	-0.0288333	-0.00883333	-0.000166667	-0.111667	-0.328333	-0.550833	-0.4663	-0.336067	-0.1847	-0.0471667
16	Ferulic acid	Choline chloride	Acetic Acid		KSEBMYQBYZTDHS-HWKANZROSA-N	SGMZJAMFUVOLNK-UHFFFAOYSA-M	QTBSBXVTEAMEQO-UHFFFAOYSA-N		20	0.333333	0.666667	0	2.24408	-0.93442	-0.239	-0.163	-0.0751667	-0.0141667	-0.0111667	-0.0301667	-0.0313333	-0.0115	-0.0111667	-0.173667	-0.453833	-0.735833	-0.433167	-0.326444	-0.196389	-0.0628333
16	Ferulic acid	Choline chloride	Acetic Acid		KSEBMYQBYZTDHS-HWKANZROSA-N	SGMZJAMFUVOLNK-UHFFFAOYSA-M	QTBSBXVTEAMEQO-UHFFFAOYSA-N		30	0.333333	0.666667	0	2.13477	-0.843451	-0.202833	-0.137167	-0.0601667	-0.00933333	-0.01	-0.0291667	-0.0306667	-0.0103333	-0.00733333	-0.152333	-0.410833	-0.672667	-0.391833	-0.296778	-0.1775	-0.0548889
16	Ferulic acid	Choline chloride	Acetic Acid		KSEBMYQBYZTDHS-HWKANZROSA-N	SGMZJAMFUVOLNK-UHFFFAOYSA-M	QTBSBXVTEAMEQO-UHFFFAOYSA-N		40	0.333333	0.666667	0	2.01943	-0.769807	-0.167333	-0.112333	-0.0461667	-0.00483333	-0.009	-0.0283333	-0.0298333	-0.00966667	-0.00383333	-0.131667	-0.369167	-0.611	-0.352056	-0.267722	-0.159111	-0.0472778
16	Ferulic acid	Choline chloride	Acetic Acid		KSEBMYQBYZTDHS-HWKANZROSA-N	SGMZJAMFUVOLNK-UHFFFAOYSA-M	QTBSBXVTEAMEQO-UHFFFAOYSA-N		50	0.333333	0.666667	0	1.89826	-0.675923	-0.133167	-0.0881667	-0.0328333	-0.000666667	-0.00783333	-0.0276667	-0.0288333	-0.00883333	-0.000166667	-0.111667	-0.328333	-0.550833	-0.313611	-0.240111	-0.141944	-0.0401667
16	Ferulic acid	Choline chloride	1,4 butanediol		KSEBMYQBYZTDHS-HWKANZROSA-N	SGMZJAMFUVOLNK-UHFFFAOYSA-M	WERYXYBDKMZEQL-UHFFFAOYSA-N		20	0.2	0.8	0	2.24408	-0.575935	-0.239	-0.163	-0.0751667	-0.0141667	-0.0111667	-0.0301667	-0.0313333	-0.0115	-0.0111667	-0.173667	-0.453833	-0.735833	-0.825967	-0.5944	-0.341967	-0.105233
16	Ferulic acid	Choline chloride	1,4 butanediol		KSEBMYQBYZTDHS-HWKANZROSA-N	SGMZJAMFUVOLNK-UHFFFAOYSA-M	WERYXYBDKMZEQL-UHFFFAOYSA-N		30	0.2	0.8	0	2.13477	-0.543179	-0.202833	-0.137167	-0.0601667	-0.00933333	-0.01	-0.0291667	-0.0306667	-0.0103333	-0.00733333	-0.152333	-0.410833	-0.672667	-0.763433	-0.548533	-0.3127	-0.0930667
16	Ferulic acid	Choline chloride	1,4 butanediol		KSEBMYQBYZTDHS-HWKANZROSA-N	SGMZJAMFUVOLNK-UHFFFAOYSA-M	WERYXYBDKMZEQL-UHFFFAOYSA-N		40	0.2	0.8	0	2.01943	-0.511449	-0.167333	-0.112333	-0.0461667	-0.00483333	-0.009	-0.0283333	-0.0298333	-0.00966667	-0.00383333	-0.131667	-0.369167	-0.611	-0.702433	-0.504033	-0.284133	-0.0817667
16	Ferulic acid	Choline chloride	1,4 butanediol		KSEBMYQBYZTDHS-HWKANZROSA-N	SGMZJAMFUVOLNK-UHFFFAOYSA-M	WERYXYBDKMZEQL-UHFFFAOYSA-N		50	0.2	0.8	0	1.89826	-0.477817	-0.133167	-0.0881667	-0.0328333	-0.000666667	-0.00783333	-0.0276667	-0.0288333	-0.00883333	-0.000166667	-0.111667	-0.328333	-0.550833	-0.6435	-0.460867	-0.256833	-0.0706333
17	caffeic acid	choline chloride	urea		QAIPRVGONGVQAS-DUXPYHPUSA-N	SGMZJAMFUVOLNK-UHFFFAOYSA-M	XSQUKJJJFZCRTK-UHFFFAOYSA-N		20	0.333333	0.666667	0	2.07859	-0.792366	-0.161333	-0.0958333	-0.03	-0.000666667	-0.0125	-0.0291667	-0.0256667	-0.00433333	-0.052	-0.3055	-0.634833	-0.960667	-0.724611	-0.525111	-0.298278	-0.0771667
17	caffeic acid	choline chloride	urea		QAIPRVGONGVQAS-DUXPYHPUSA-N	SGMZJAMFUVOLNK-UHFFFAOYSA-M	XSQUKJJJFZCRTK-UHFFFAOYSA-N		25	0.333333	0.666667	0	2.048	-0.763211	-0.1465	-0.086	-0.0253333	0.0005	-0.012	-0.0288333	-0.0255	-0.004	-0.0491667	-0.291833	-0.610333	-0.924667	-0.696944	-0.505111	-0.285722	-0.0725
17	caffeic acid	choline chloride	urea		QAIPRVGONGVQAS-DUXPYHPUSA-N	SGMZJAMFUVOLNK-UHFFFAOYSA-M	XSQUKJJJFZCRTK-UHFFFAOYSA-N		30	0.333333	0.666667	0	2.01631	-0.742561	-0.131833	-0.0763333	-0.0203333	0.00216667	-0.0113333	-0.0285	-0.025	-0.0035	-0.0455	-0.2785	-0.586333	-0.889333	-0.669944	-0.485556	-0.2735	-0.068
17	caffeic acid	choline chloride	urea		QAIPRVGONGVQAS-DUXPYHPUSA-N	SGMZJAMFUVOLNK-UHFFFAOYSA-M	XSQUKJJJFZCRTK-UHFFFAOYSA-N		35	0.333333	0.666667	0	1.98354	-0.721933	-0.117167	-0.0668333	-0.0158333	0.0035	-0.011	-0.0278333	-0.0245	-0.00316667	-0.0425	-0.2655	-0.562167	-0.8545	-0.643278	-0.466167	-0.261444	-0.0636667
17	caffeic acid	choline chloride	urea		QAIPRVGONGVQAS-DUXPYHPUSA-N	SGMZJAMFUVOLNK-UHFFFAOYSA-M	XSQUKJJJFZCRTK-UHFFFAOYSA-N		40	0.333333	0.666667	0	1.94971	-0.705754	-0.102833	-0.0575	-0.0115	0.0045	-0.0105	-0.0275	-0.0243333	-0.00266667	-0.0395	-0.252667	-0.5385	-0.82	-0.616833	-0.446944	-0.249667	-0.0592778
